# Supplementary material for: Salting-out effect promoting highly efficient ambient ammonia synthesis
Source: Nat Commun. 2021 May 27;12:3198. doi: 10.1038/s41467-021-23360-0 (PMC8160333; doi:10.1038/s41467-021-23360-0)
Supplement: Supplementary file 3 — Supplementary Data 1 [file 41467_2021_23360_MOESM3_ESM.xlsx]

## Sheet: Sheet1
params for cbo from UFF generated by OBGMX
[ atomtypes ]
type	atnum	mass	charge	ptype	sigma	epsilon
B_2	5	10.811	/	A	0.3638	0.7536		charge read from molecule definition
C_R	6	12.0107	/	A	0.3431	0.4396		charge read from molecule definition
C_3	6	12.0107	/	A	0.3431	0.4396		charge read from molecule definition
C_2	6	12.0107	/	A	0.3431	0.4396		charge read from molecule definition
O_2	8	15.9994	/	A	0.3118	0.2512		charge read from molecule definition
H_	1	1.0079	/	A	0.2571	0.1842		charge read from molecule definition
[ moleculetype ]
Name	nrexcl
cbo	3
[ atoms ]
nr	type	resnr	residue	atom	cgnr	charge	mass
1	B_2	1	cbo	B	1	0.79173	10.811
2	C_R	1	cbo	C	2	-0.41069	12.0107
3	C_R	1	cbo	C	3	0.19826	12.0107
4	C_R	1	cbo	C	4	-0.24235	12.0107
5	C_R	1	cbo	C	5	0.08065	12.0107
6	C_R	1	cbo	C	6	0.08669	12.0107
7	C_3	1	cbo	C	7	-0.06721	12.0107
8	C_2	1	cbo	C	8	-0.35601	12.0107
9	C_2	1	cbo	C	9	-0.25748	12.0107
10	C_2	1	cbo	C	10	0.47664	12.0107
11	C_R	1	cbo	C	11	-0.19539	12.0107
12	C_R	1	cbo	C	12	0.39514	12.0107
13	C_R	1	cbo	C	13	0.11593	12.0107
14	O_2	1	cbo	O	14	-0.46625	15.9994
15	C_2	1	cbo	C	15	-0.33596	12.0107
16	B_2	1	cbo	B	16	0.79009	10.811
17	C_2	1	cbo	C	17	0.46601	12.0107
18	O_2	1	cbo	O	18	-0.44304	15.9994
19	C_3	1	cbo	C	19	-0.11141	12.0107
20	B_2	1	cbo	B	20	0.76158	10.811
21	C_2	1	cbo	C	21	-0.02468	12.0107
22	C_2	1	cbo	C	22	-0.39922	12.0107
23	O_2	1	cbo	O	23	-0.40882	15.9994
24	B_2	1	cbo	B	24	0.74582	10.811
25	O_2	1	cbo	O	25	-0.41648	15.9994
26	C_2	1	cbo	C	26	-0.46705	12.0107
27	C_2	1	cbo	C	27	0.1966	12.0107
28	C_2	1	cbo	C	28	0.25536	12.0107
29	C_2	1	cbo	C	29	0.11474	12.0107
30	C_R	1	cbo	C	30	-0.35564	12.0107
31	C_R	1	cbo	C	31	0.50474	12.0107
32	C_R	1	cbo	C	32	0.15789	12.0107
33	C_R	1	cbo	C	33	-0.38509	12.0107
34	C_2	1	cbo	C	34	0.49193	12.0107
35	C_3	1	cbo	C	35	-0.32197	12.0107
36	O_2	1	cbo	O	36	-0.40855	15.9994
37	C_R	1	cbo	C	37	0.20056	12.0107
38	B_2	1	cbo	B	38	0.71196	10.811
39	C_R	1	cbo	C	39	-0.45994	12.0107
40	O_2	1	cbo	O	40	-0.40271	15.9994
41	C_2	1	cbo	C	41	0.44088	12.0107
42	O_2	1	cbo	O	42	-0.40806	15.9994
43	C_3	1	cbo	C	43	-0.31131	12.0107
44	C_2	1	cbo	C	44	0.40031	12.0107
45	C_R	1	cbo	C	45	-0.26324	12.0107
46	C_R	1	cbo	C	46	0.27432	12.0107
47	C_R	1	cbo	C	47	0.15823	12.0107
48	C_R	1	cbo	C	48	0.15303	12.0107
49	C_R	1	cbo	C	49	-0.1709	12.0107
50	C_2	1	cbo	C	50	0.40447	12.0107
51	O_2	1	cbo	O	51	-0.47463	15.9994
52	C_3	1	cbo	C	52	-0.40869	12.0107
53	C_R	1	cbo	C	53	0.26348	12.0107
54	C_R	1	cbo	C	54	-0.3156	12.0107
55	C_R	1	cbo	C	55	-0.21538	12.0107
56	C_R	1	cbo	C	56	0.27246	12.0107
57	C_R	1	cbo	C	57	0.41906	12.0107
58	C_R	1	cbo	C	58	-0.44525	12.0107
59	C_2	1	cbo	C	59	0.35254	12.0107
60	C_2	1	cbo	C	60	-0.53407	12.0107
61	C_R	1	cbo	C	61	0.21759	12.0107
62	C_R	1	cbo	C	62	-0.04039	12.0107
63	C_R	1	cbo	C	63	-0.2354	12.0107
64	C_R	1	cbo	C	64	0.13995	12.0107
65	C_R	1	cbo	C	65	0.21257	12.0107
66	C_R	1	cbo	C	66	-0.43955	12.0107
67	C_2	1	cbo	C	67	-0.27829	12.0107
68	C_R	1	cbo	C	68	0.12915	12.0107
69	B_2	1	cbo	B	69	0.80815	10.811
70	O_2	1	cbo	O	70	-0.47492	15.9994
71	C_2	1	cbo	C	71	-0.36252	12.0107
72	C_2	1	cbo	C	72	0.24774	12.0107
73	C_2	1	cbo	C	73	-0.40057	12.0107
74	C_2	1	cbo	C	74	-0.36343	12.0107
75	C_2	1	cbo	C	75	0.36318	12.0107
76	O_2	1	cbo	O	76	-0.45974	15.9994
77	C_R	1	cbo	C	77	0.25984	12.0107
78	C_R	1	cbo	C	78	-0.42468	12.0107
79	C_R	1	cbo	C	79	-0.25075	12.0107
80	C_R	1	cbo	C	80	-0.24669	12.0107
81	C_R	1	cbo	C	81	0.282	12.0107
82	C_R	1	cbo	C	82	-0.47538	12.0107
83	C_R	1	cbo	C	83	0.43819	12.0107
84	B_2	1	cbo	B	84	0.81098	10.811
85	O_2	1	cbo	O	85	-0.48074	15.9994
86	O_2	1	cbo	O	86	-0.47347	15.9994
87	C_2	1	cbo	C	87	0.47787	12.0107
88	C_3	1	cbo	C	88	-0.34078	12.0107
89	C_2	1	cbo	C	89	-0.42531	12.0107
90	C_R	1	cbo	C	90	0.20603	12.0107
91	C_R	1	cbo	C	91	0.21204	12.0107
92	C_R	1	cbo	C	92	-0.14832	12.0107
93	C_R	1	cbo	C	93	-0.18349	12.0107
94	C_R	1	cbo	C	94	-0.22401	12.0107
95	C_3	1	cbo	C	95	0.07442	12.0107
96	C_2	1	cbo	C	96	-0.25292	12.0107
97	H_	1	cbo	H	97	0.20729	1.0079
98	H_	1	cbo	H	98	0.15201	1.0079
99	H_	1	cbo	H	99	0.16252	1.0079
100	H_	1	cbo	H	100	0.20273	1.0079
101	H_	1	cbo	H	101	0.13753	1.0079
102	H_	1	cbo	H	102	0.15128	1.0079
103	H_	1	cbo	H	103	0.17451	1.0079
104	H_	1	cbo	H	104	0.19944	1.0079
105	H_	1	cbo	H	105	0.14309	1.0079
106	C_R	1	cbo	C	106	0.4109	12.0107
107	C_R	1	cbo	C	107	-0.30124	12.0107
108	O_2	1	cbo	O	108	-0.48533	15.9994
109	C_R	1	cbo	C	109	-0.27906	12.0107
110	C_R	1	cbo	C	110	-0.08355	12.0107
111	C_R	1	cbo	C	111	-0.27329	12.0107
112	C_R	1	cbo	C	112	-0.07981	12.0107
113	C_R	1	cbo	C	113	0.40671	12.0107
114	C_R	1	cbo	C	114	-0.29527	12.0107
115	O_2	1	cbo	O	115	-0.48121	15.9994
116	H_	1	cbo	H	116	0.133	1.0079
117	H_	1	cbo	H	117	0.14958	1.0079
118	H_	1	cbo	H	118	0.17094	1.0079
119	H_	1	cbo	H	119	0.17074	1.0079
120	H_	1	cbo	H	120	0.13342	1.0079
121	H_	1	cbo	H	121	0.15003	1.0079
122	H_	1	cbo	H	122	0.20652	1.0079
123	H_	1	cbo	H	123	0.18859	1.0079
124	H_	1	cbo	H	124	0.16418	1.0079
125	H_	1	cbo	H	125	0.19943	1.0079
126	H_	1	cbo	H	126	0.16789	1.0079
[ bonds ]
found 18 unique bond terms
[0]	C_R	H_	1	0.1081	299306
[1]	C_2	H_	1	0.1084	296831
[2]	C_3	H_	1	0.1109	277224
[3]	C_R	O_2	1	0.1217	678746
[4]	C_2	O_2	1	0.1219	674291
[5]	B_2	O_2	1	0.1301	509687
[6]	C_R	C_2	1	0.1326	435879
[7]	C_2	C_2	1	0.1329	433205
[8]	C_R	O_2	1	0.1343	505222
[9]	C_2	O_2	1	0.1346	501906
[10]	C_R	C_R	1	0.1379	387409
[11]	B_2	O_2	1	0.1436	379043
[12]	C_R	C_2	1	0.1461	325952
[13]	C_2	C_2	1	0.1464	323952
[14]	C_R	C_3	1	0.1486	309776
[15]	C_3	C_2	1	0.1489	307908
[16]	B_2	C_R	1	0.1557	247280
[17]	B_2	C_2	1	0.156	245856
36	38	1	0.1436	379043	O_2	B_2	type11
36	34	1	0.1219	674291	O_2	C_2	type4
35	37	1	0.1486	309776	C_3	C_R	type14
35	34	1	0.1489	307908	C_3	C_2	type15
35	59	1	0.1489	307908	C_3	C_2	type15
37	39	1	0.1379	387409	C_R	C_R	type10
37	62	1	0.1379	387409	C_R	C_R	type10
38	39	1	0.1557	247280	B_2	C_R	type16
38	40	1	0.1301	509687	B_2	O_2	type5
39	53	1	0.1379	387409	C_R	C_R	type10
34	33	1	0.1461	325952	C_2	C_R	type12
40	41	1	0.1346	501906	O_2	C_2	type9
25	31	1	0.1217	678746	O_2	C_R	type3
25	24	1	0.1436	379043	O_2	B_2	type11
62	61	1	0.1379	387409	C_R	C_R	type10
62	64	1	0.1379	387409	C_R	C_R	type10
33	31	1	0.1379	387409	C_R	C_R	type10
33	90	1	0.1379	387409	C_R	C_R	type10
53	54	1	0.1379	387409	C_R	C_R	type10
53	55	1	0.1379	387409	C_R	C_R	type10
59	60	1	0.1329	433205	C_2	C_2	type7
59	88	1	0.1489	307908	C_2	C_3	type15
31	30	1	0.1379	387409	C_R	C_R	type10
24	23	1	0.1301	509687	B_2	O_2	type5
24	26	1	0.156	245856	B_2	C_2	type17
23	10	1	0.1346	501906	O_2	C_2	type9
41	54	1	0.1326	435879	C_2	C_R	type6
41	43	1	0.1489	307908	C_2	C_3	type15
18	20	1	0.1436	379043	O_2	B_2	type11
18	17	1	0.1219	674291	O_2	C_2	type4
20	42	1	0.1301	509687	B_2	O_2	type5
20	22	1	0.156	245856	B_2	C_2	type17
42	44	1	0.1346	501906	O_2	C_2	type9
60	61	1	0.1461	325952	C_2	C_R	type12
60	84	1	0.156	245856	C_2	B_2	type17
54	56	1	0.1379	387409	C_R	C_R	type10
88	90	1	0.1486	309776	C_3	C_R	type14
88	87	1	0.1489	307908	C_3	C_2	type15
90	92	1	0.1379	387409	C_R	C_R	type10
55	64	1	0.1379	387409	C_R	C_R	type10
55	57	1	0.1379	387409	C_R	C_R	type10
61	63	1	0.1379	387409	C_R	C_R	type10
30	32	1	0.1379	387409	C_R	C_R	type10
30	28	1	0.1326	435879	C_R	C_2	type6
64	66	1	0.1379	387409	C_R	C_R	type10
8	17	1	0.1464	323952	C_2	C_2	type13
8	10	1	0.1464	323952	C_2	C_2	type13
8	6	1	0.1326	435879	C_2	C_R	type6
17	19	1	0.1489	307908	C_2	C_3	type15
26	28	1	0.1464	323952	C_2	C_2	type13
26	27	1	0.1329	433205	C_2	C_2	type7
10	9	1	0.1329	433205	C_2	C_2	type7
44	43	1	0.1489	307908	C_2	C_3	type15
44	45	1	0.1326	435879	C_2	C_R	type6
43	72	1	0.1489	307908	C_3	C_2	type15
92	32	1	0.1379	387409	C_R	C_R	type10
92	91	1	0.1379	387409	C_R	C_R	type10
45	47	1	0.1379	387409	C_R	C_R	type10
45	46	1	0.1379	387409	C_R	C_R	type10
32	68	1	0.1379	387409	C_R	C_R	type10
28	95	1	0.1489	307908	C_2	C_3	type15
22	21	1	0.1329	433205	C_2	C_2	type7
22	47	1	0.1461	325952	C_2	C_R	type12
19	21	1	0.1489	307908	C_3	C_2	type15
19	15	1	0.1489	307908	C_3	C_2	type15
27	9	1	0.1464	323952	C_2	C_2	type13
27	29	1	0.1464	323952	C_2	C_2	type13
21	50	1	0.1464	323952	C_2	C_2	type13
72	73	1	0.1464	323952	C_2	C_2	type13
72	71	1	0.1329	433205	C_2	C_2	type7
6	13	1	0.1379	387409	C_R	C_R	type10
6	5	1	0.1379	387409	C_R	C_R	type10
47	48	1	0.1379	387409	C_R	C_R	type10
56	71	1	0.1461	325952	C_R	C_2	type12
56	58	1	0.1379	387409	C_R	C_R	type10
9	7	1	0.1489	307908	C_2	C_3	type15
87	89	1	0.1464	323952	C_2	C_2	type13
87	86	1	0.1219	674291	C_2	O_2	type4
13	15	1	0.1326	435879	C_R	C_2	type6
13	11	1	0.1379	387409	C_R	C_R	type10
73	46	1	0.1326	435879	C_2	C_R	type6
73	103	1	0.1084	296831	C_2	H_	type1
71	126	1	0.1084	296831	C_2	H_	type1
95	67	1	0.1489	307908	C_3	C_2	type15
95	96	1	0.1489	307908	C_3	C_2	type15
89	91	1	0.1326	435879	C_2	C_R	type6
89	104	1	0.1084	296831	C_2	H_	type1
91	93	1	0.1379	387409	C_R	C_R	type10
48	52	1	0.1486	309776	C_R	C_3	type14
48	49	1	0.1379	387409	C_R	C_R	type10
46	79	1	0.1379	387409	C_R	C_R	type10
15	16	1	0.156	245856	C_2	B_2	type17
68	67	1	0.1326	435879	C_R	C_2	type6
68	94	1	0.1379	387409	C_R	C_R	type10
84	86	1	0.1436	379043	B_2	O_2	type11
84	85	1	0.1301	509687	B_2	O_2	type5
66	65	1	0.1379	387409	C_R	C_R	type10
66	69	1	0.1557	247280	C_R	B_2	type16
79	102	1	0.1081	299306	C_R	H_	type0
79	49	1	0.1379	387409	C_R	C_R	type10
67	99	1	0.1084	296831	C_2	H_	type1
63	65	1	0.1379	387409	C_R	C_R	type10
63	83	1	0.1379	387409	C_R	C_R	type10
57	58	1	0.1379	387409	C_R	C_R	type10
57	70	1	0.1217	678746	C_R	O_2	type3
52	50	1	0.1489	307908	C_3	C_2	type15
52	122	1	0.1109	277224	C_3	H_	type2
50	51	1	0.1219	674291	C_2	O_2	type4
29	96	1	0.1329	433205	C_2	C_2	type7
29	74	1	0.1464	323952	C_2	C_2	type13
7	5	1	0.1486	309776	C_3	C_R	type14
7	75	1	0.1489	307908	C_3	C_2	type15
5	2	1	0.1379	387409	C_R	C_R	type10
93	94	1	0.1379	387409	C_R	C_R	type10
93	105	1	0.1081	299306	C_R	H_	type0
94	98	1	0.1081	299306	C_R	H_	type0
96	124	1	0.1084	296831	C_2	H_	type1
16	51	1	0.1436	379043	B_2	O_2	type11
16	14	1	0.1301	509687	B_2	O_2	type5
58	125	1	0.1081	299306	C_R	H_	type0
49	101	1	0.1081	299306	C_R	H_	type0
2	3	1	0.1379	387409	C_R	C_R	type10
2	1	1	0.1557	247280	C_R	B_2	type16
75	74	1	0.1329	433205	C_2	C_2	type7
75	76	1	0.1346	501906	C_2	O_2	type9
11	3	1	0.1379	387409	C_R	C_R	type10
11	12	1	0.1379	387409	C_R	C_R	type10
74	123	1	0.1084	296831	C_2	H_	type1
65	80	1	0.1379	387409	C_R	C_R	type10
3	4	1	0.1379	387409	C_R	C_R	type10
14	12	1	0.1343	505222	O_2	C_R	type8
70	69	1	0.1436	379043	O_2	B_2	type11
85	83	1	0.1343	505222	O_2	C_R	type8
69	108	1	0.1301	509687	B_2	O_2	type5
12	78	1	0.1379	387409	C_R	C_R	type10
83	82	1	0.1379	387409	C_R	C_R	type10
76	1	1	0.1436	379043	O_2	B_2	type11
1	115	1	0.1301	509687	B_2	O_2	type5
4	113	1	0.1379	387409	C_R	C_R	type10
4	77	1	0.1379	387409	C_R	C_R	type10
78	100	1	0.1081	299306	C_R	H_	type0
78	77	1	0.1379	387409	C_R	C_R	type10
115	113	1	0.1343	505222	O_2	C_R	type8
80	81	1	0.1379	387409	C_R	C_R	type10
80	106	1	0.1379	387409	C_R	C_R	type10
113	114	1	0.1379	387409	C_R	C_R	type10
77	111	1	0.1379	387409	C_R	C_R	type10
108	106	1	0.1343	505222	O_2	C_R	type8
82	81	1	0.1379	387409	C_R	C_R	type10
82	97	1	0.1081	299306	C_R	H_	type0
81	109	1	0.1379	387409	C_R	C_R	type10
111	117	1	0.1081	299306	C_R	H_	type0
111	112	1	0.1379	387409	C_R	C_R	type10
114	112	1	0.1379	387409	C_R	C_R	type10
114	118	1	0.1081	299306	C_R	H_	type0
106	107	1	0.1379	387409	C_R	C_R	type10
112	116	1	0.1081	299306	C_R	H_	type0
109	121	1	0.1081	299306	C_R	H_	type0
109	110	1	0.1379	387409	C_R	C_R	type10
107	119	1	0.1081	299306	C_R	H_	type0
107	110	1	0.1379	387409	C_R	C_R	type10
110	120	1	0.1081	299306	C_R	H_	type0
[ angles ]
G96 (cosine) angles
found 48 unique angle terms
[0]	C_2	C_3	H_	109.47	554.084
[1]	C_R	C_3	H_	109.47	556.307
[2]	C_2	C_3	C_2	109.47	1028.69
[3]	C_R	C_3	C_2	109.47	1031.81
[4]	C_3	C_2	H_	120	713.732
[5]	C_2	C_2	H_	120	737.364
[6]	C_R	C_2	H_	120	740.26
[7]	C_R	C_R	H_	120	827.144
[8]	C_2	C_2	H_	120	881.893
[9]	C_R	C_2	H_	120	885.12
[10]	B_2	C_2	C_3	120	1091.73
[11]	B_2	C_2	C_2	120	1118.36
[12]	B_2	C_2	C_R	120	1121.6
[13]	B_2	C_R	C_R	120	1217.44
[14]	B_2	C_2	C_2	120	1273.86
[15]	C_3	C_2	C_3	120	1277.16
[16]	B_2	C_2	C_R	120	1277.19
[17]	C_3	C_2	C_2	120	1309.75
[18]	C_R	C_2	C_3	120	1313.72
[19]	C_2	C_2	C_2	120	1343.71
[20]	C_R	C_R	C_3	120	1431.35
[21]	B_2	O_2	C_2	120	1436.65
[22]	C_R	C_R	C_2	120	1470.55
[23]	C_3	C_2	C_2	120	1501.24
[24]	C_R	C_2	C_3	120	1505.37
[25]	C_2	B_2	O_2	120	1505.78
[26]	C_R	B_2	O_2	120	1510.47
[27]	C_2	C_2	C_2	120	1543.7
[28]	C_R	C_2	C_2	120	1548.02
[29]	C_R	C_2	C_2	120	1548.88
[30]	C_R	C_R	C_R	120	1606.92
[31]	B_2	O_2	C_2	120	1639.27
[32]	B_2	O_2	C_R	120	1643.84
[33]	B_2	O_2	C_2	120	1669.55
[34]	B_2	O_2	C_R	120	1675.22
[35]	C_R	C_R	C_2	120	1702.65
[36]	C_2	B_2	O_2	120	1714.65
[37]	C_R	B_2	O_2	120	1720.44
[38]	C_3	C_2	O_2	120	1775.63
[39]	C_2	C_2	O_2	120	1825.31
[40]	C_R	C_R	O_2	120	2011.65
[41]	C_3	C_2	O_2	120	2016.07
[42]	C_2	C_2	O_2	120	2077.25
[43]	C_R	C_2	O_2	120	2084.74
[44]	C_2	C_2	O_2	120	2121.07
[45]	C_R	C_2	O_2	120	2127.53
[46]	C_R	C_R	O_2	120	2307.36
[47]	O_2	B_2	O_2	120	2373.08
2	1	76	2	120	1510.47	C_R	B_2	O_2	type26
2	1	115	2	120	1720.44	C_R	B_2	O_2	type37
76	1	115	2	120	2373.08	O_2	B_2	O_2	type47
3	2	5	2	120	1606.92	C_R	C_R	C_R	type30
1	2	5	2	120	1217.44	B_2	C_R	C_R	type13
1	2	3	2	120	1217.44	B_2	C_R	C_R	type13
2	3	11	2	120	1606.92	C_R	C_R	C_R	type30
2	3	4	2	120	1606.92	C_R	C_R	C_R	type30
4	3	11	2	120	1606.92	C_R	C_R	C_R	type30
3	4	113	2	120	1606.92	C_R	C_R	C_R	type30
3	4	77	2	120	1606.92	C_R	C_R	C_R	type30
77	4	113	2	120	1606.92	C_R	C_R	C_R	type30
6	5	7	2	120	1431.35	C_R	C_R	C_3	type20
2	5	6	2	120	1606.92	C_R	C_R	C_R	type30
2	5	7	2	120	1431.35	C_R	C_R	C_3	type20
8	6	13	2	120	1702.65	C_2	C_R	C_R	type35
5	6	8	2	120	1702.65	C_R	C_R	C_2	type35
5	6	13	2	120	1606.92	C_R	C_R	C_R	type30
5	7	9	2	109.47	1031.81	C_R	C_3	C_2	type3
9	7	75	2	109.47	1028.69	C_2	C_3	C_2	type2
5	7	75	2	109.47	1031.81	C_R	C_3	C_2	type3
10	8	17	2	120	1343.71	C_2	C_2	C_2	type19
6	8	17	2	120	1548.02	C_R	C_2	C_2	type28
6	8	10	2	120	1548.02	C_R	C_2	C_2	type28
10	9	27	2	120	1543.7	C_2	C_2	C_2	type27
7	9	10	2	120	1501.24	C_3	C_2	C_2	type23
7	9	27	2	120	1309.75	C_3	C_2	C_2	type17
8	10	23	2	120	1825.31	C_2	C_2	O_2	type39
9	10	23	2	120	2121.07	C_2	C_2	O_2	type44
8	10	9	2	120	1543.7	C_2	C_2	C_2	type27
3	11	13	2	120	1606.92	C_R	C_R	C_R	type30
12	11	13	2	120	1606.92	C_R	C_R	C_R	type30
3	11	12	2	120	1606.92	C_R	C_R	C_R	type30
11	12	14	2	120	2011.65	C_R	C_R	O_2	type40
11	12	78	2	120	1606.92	C_R	C_R	C_R	type30
14	12	78	2	120	2011.65	O_2	C_R	C_R	type40
6	13	15	2	120	1702.65	C_R	C_R	C_2	type35
6	13	11	2	120	1606.92	C_R	C_R	C_R	type30
11	13	15	2	120	1702.65	C_R	C_R	C_2	type35
12	14	16	2	120	1675.22	C_R	O_2	B_2	type34
13	15	19	2	120	1505.37	C_R	C_2	C_3	type24
16	15	19	2	120	1091.73	B_2	C_2	C_3	type10
13	15	16	2	120	1277.19	C_R	C_2	B_2	type16
15	16	51	2	120	1505.78	C_2	B_2	O_2	type25
14	16	15	2	120	1714.65	O_2	B_2	C_2	type36
14	16	51	2	120	2373.08	O_2	B_2	O_2	type47
8	17	18	2	120	2077.25	C_2	C_2	O_2	type42
18	17	19	2	120	2016.07	O_2	C_2	C_3	type41
8	17	19	2	120	1309.75	C_2	C_2	C_3	type17
17	18	20	2	120	1639.27	C_2	O_2	B_2	type31
17	19	21	2	109.47	1028.69	C_2	C_3	C_2	type2
15	19	17	2	109.47	1028.69	C_2	C_3	C_2	type2
15	19	21	2	109.47	1028.69	C_2	C_3	C_2	type2
18	20	42	2	120	2373.08	O_2	B_2	O_2	type47
18	20	22	2	120	1505.78	O_2	B_2	C_2	type25
22	20	42	2	120	1714.65	C_2	B_2	O_2	type36
19	21	22	2	120	1501.24	C_3	C_2	C_2	type23
22	21	50	2	120	1543.7	C_2	C_2	C_2	type27
19	21	50	2	120	1309.75	C_3	C_2	C_2	type17
20	22	21	2	120	1273.86	B_2	C_2	C_2	type14
20	22	47	2	120	1121.6	B_2	C_2	C_R	type12
21	22	47	2	120	1548.88	C_2	C_2	C_R	type29
10	23	24	2	120	1669.55	C_2	O_2	B_2	type33
23	24	25	2	120	2373.08	O_2	B_2	O_2	type47
25	24	26	2	120	1505.78	O_2	B_2	C_2	type25
23	24	26	2	120	1714.65	O_2	B_2	C_2	type36
24	25	31	2	120	1643.84	B_2	O_2	C_R	type32
24	26	28	2	120	1118.36	B_2	C_2	C_2	type11
24	26	27	2	120	1273.86	B_2	C_2	C_2	type14
27	26	28	2	120	1543.7	C_2	C_2	C_2	type27
9	27	26	2	120	1543.7	C_2	C_2	C_2	type27
26	27	29	2	120	1543.7	C_2	C_2	C_2	type27
9	27	29	2	120	1343.71	C_2	C_2	C_2	type19
26	28	30	2	120	1548.02	C_2	C_2	C_R	type28
30	28	95	2	120	1505.37	C_R	C_2	C_3	type24
26	28	95	2	120	1309.75	C_2	C_2	C_3	type17
27	29	96	2	120	1543.7	C_2	C_2	C_2	type27
27	29	74	2	120	1343.71	C_2	C_2	C_2	type19
74	29	96	2	120	1543.7	C_2	C_2	C_2	type27
31	30	32	2	120	1606.92	C_R	C_R	C_R	type30
28	30	31	2	120	1702.65	C_2	C_R	C_R	type35
28	30	32	2	120	1702.65	C_2	C_R	C_R	type35
25	31	33	2	120	2307.36	O_2	C_R	C_R	type46
25	31	30	2	120	2307.36	O_2	C_R	C_R	type46
30	31	33	2	120	1606.92	C_R	C_R	C_R	type30
30	32	92	2	120	1606.92	C_R	C_R	C_R	type30
30	32	68	2	120	1606.92	C_R	C_R	C_R	type30
68	32	92	2	120	1606.92	C_R	C_R	C_R	type30
31	33	34	2	120	1470.55	C_R	C_R	C_2	type22
34	33	90	2	120	1470.55	C_2	C_R	C_R	type22
31	33	90	2	120	1606.92	C_R	C_R	C_R	type30
35	34	36	2	120	2016.07	C_3	C_2	O_2	type41
33	34	36	2	120	2084.74	C_R	C_2	O_2	type43
33	34	35	2	120	1313.72	C_R	C_2	C_3	type18
34	35	37	2	109.47	1031.81	C_2	C_3	C_R	type3
37	35	59	2	109.47	1031.81	C_R	C_3	C_2	type3
34	35	59	2	109.47	1028.69	C_2	C_3	C_2	type2
34	36	38	2	120	1639.27	C_2	O_2	B_2	type31
35	37	39	2	120	1431.35	C_3	C_R	C_R	type20
35	37	62	2	120	1431.35	C_3	C_R	C_R	type20
39	37	62	2	120	1606.92	C_R	C_R	C_R	type30
36	38	39	2	120	1510.47	O_2	B_2	C_R	type26
36	38	40	2	120	2373.08	O_2	B_2	O_2	type47
39	38	40	2	120	1720.44	C_R	B_2	O_2	type37
37	39	38	2	120	1217.44	C_R	C_R	B_2	type13
37	39	53	2	120	1606.92	C_R	C_R	C_R	type30
38	39	53	2	120	1217.44	B_2	C_R	C_R	type13
38	40	41	2	120	1669.55	B_2	O_2	C_2	type33
40	41	54	2	120	2127.53	O_2	C_2	C_R	type45
40	41	43	2	120	1775.63	O_2	C_2	C_3	type38
43	41	54	2	120	1505.37	C_3	C_2	C_R	type24
20	42	44	2	120	1669.55	B_2	O_2	C_2	type33
41	43	44	2	109.47	1028.69	C_2	C_3	C_2	type2
41	43	72	2	109.47	1028.69	C_2	C_3	C_2	type2
44	43	72	2	109.47	1028.69	C_2	C_3	C_2	type2
42	44	43	2	120	1775.63	O_2	C_2	C_3	type38
42	44	45	2	120	2127.53	O_2	C_2	C_R	type45
43	44	45	2	120	1505.37	C_3	C_2	C_R	type24
44	45	47	2	120	1702.65	C_2	C_R	C_R	type35
44	45	46	2	120	1702.65	C_2	C_R	C_R	type35
46	45	47	2	120	1606.92	C_R	C_R	C_R	type30
45	46	73	2	120	1702.65	C_R	C_R	C_2	type35
45	46	79	2	120	1606.92	C_R	C_R	C_R	type30
73	46	79	2	120	1702.65	C_2	C_R	C_R	type35
22	47	45	2	120	1470.55	C_2	C_R	C_R	type22
45	47	48	2	120	1606.92	C_R	C_R	C_R	type30
22	47	48	2	120	1470.55	C_2	C_R	C_R	type22
47	48	52	2	120	1431.35	C_R	C_R	C_3	type20
47	48	49	2	120	1606.92	C_R	C_R	C_R	type30
49	48	52	2	120	1431.35	C_R	C_R	C_3	type20
48	49	79	2	120	1606.92	C_R	C_R	C_R	type30
48	49	101	2	120	827.144	C_R	C_R	H_	type7
79	49	101	2	120	827.144	C_R	C_R	H_	type7
21	50	52	2	120	1309.75	C_2	C_2	C_3	type17
21	50	51	2	120	2077.25	C_2	C_2	O_2	type42
51	50	52	2	120	2016.07	O_2	C_2	C_3	type41
16	51	50	2	120	1639.27	B_2	O_2	C_2	type31
48	52	50	2	109.47	1031.81	C_R	C_3	C_2	type3
48	52	122	2	109.47	556.307	C_R	C_3	H_	type1
50	52	122	2	109.47	554.084	C_2	C_3	H_	type0
39	53	54	2	120	1606.92	C_R	C_R	C_R	type30
39	53	55	2	120	1606.92	C_R	C_R	C_R	type30
54	53	55	2	120	1606.92	C_R	C_R	C_R	type30
41	54	53	2	120	1702.65	C_2	C_R	C_R	type35
53	54	56	2	120	1606.92	C_R	C_R	C_R	type30
41	54	56	2	120	1702.65	C_2	C_R	C_R	type35
53	55	64	2	120	1606.92	C_R	C_R	C_R	type30
53	55	57	2	120	1606.92	C_R	C_R	C_R	type30
57	55	64	2	120	1606.92	C_R	C_R	C_R	type30
54	56	71	2	120	1470.55	C_R	C_R	C_2	type22
54	56	58	2	120	1606.92	C_R	C_R	C_R	type30
58	56	71	2	120	1470.55	C_R	C_R	C_2	type22
55	57	58	2	120	1606.92	C_R	C_R	C_R	type30
55	57	70	2	120	2307.36	C_R	C_R	O_2	type46
58	57	70	2	120	2307.36	C_R	C_R	O_2	type46
56	58	57	2	120	1606.92	C_R	C_R	C_R	type30
56	58	125	2	120	827.144	C_R	C_R	H_	type7
57	58	125	2	120	827.144	C_R	C_R	H_	type7
35	59	60	2	120	1501.24	C_3	C_2	C_2	type23
35	59	88	2	120	1277.16	C_3	C_2	C_3	type15
60	59	88	2	120	1501.24	C_2	C_2	C_3	type23
59	60	61	2	120	1548.88	C_2	C_2	C_R	type29
59	60	84	2	120	1273.86	C_2	C_2	B_2	type14
61	60	84	2	120	1121.6	C_R	C_2	B_2	type12
60	61	62	2	120	1470.55	C_2	C_R	C_R	type22
62	61	63	2	120	1606.92	C_R	C_R	C_R	type30
60	61	63	2	120	1470.55	C_2	C_R	C_R	type22
37	62	61	2	120	1606.92	C_R	C_R	C_R	type30
37	62	64	2	120	1606.92	C_R	C_R	C_R	type30
61	62	64	2	120	1606.92	C_R	C_R	C_R	type30
61	63	65	2	120	1606.92	C_R	C_R	C_R	type30
61	63	83	2	120	1606.92	C_R	C_R	C_R	type30
65	63	83	2	120	1606.92	C_R	C_R	C_R	type30
55	64	62	2	120	1606.92	C_R	C_R	C_R	type30
62	64	66	2	120	1606.92	C_R	C_R	C_R	type30
55	64	66	2	120	1606.92	C_R	C_R	C_R	type30
63	65	66	2	120	1606.92	C_R	C_R	C_R	type30
66	65	80	2	120	1606.92	C_R	C_R	C_R	type30
63	65	80	2	120	1606.92	C_R	C_R	C_R	type30
64	66	65	2	120	1606.92	C_R	C_R	C_R	type30
64	66	69	2	120	1217.44	C_R	C_R	B_2	type13
65	66	69	2	120	1217.44	C_R	C_R	B_2	type13
68	67	95	2	120	1505.37	C_R	C_2	C_3	type24
95	67	99	2	120	713.732	C_3	C_2	H_	type4
68	67	99	2	120	885.12	C_R	C_2	H_	type9
32	68	67	2	120	1702.65	C_R	C_R	C_2	type35
32	68	94	2	120	1606.92	C_R	C_R	C_R	type30
67	68	94	2	120	1702.65	C_2	C_R	C_R	type35
66	69	70	2	120	1510.47	C_R	B_2	O_2	type26
66	69	108	2	120	1720.44	C_R	B_2	O_2	type37
70	69	108	2	120	2373.08	O_2	B_2	O_2	type47
57	70	69	2	120	1643.84	C_R	O_2	B_2	type32
56	71	72	2	120	1548.88	C_R	C_2	C_2	type29
72	71	126	2	120	881.893	C_2	C_2	H_	type8
56	71	126	2	120	740.26	C_R	C_2	H_	type6
43	72	73	2	120	1309.75	C_3	C_2	C_2	type17
43	72	71	2	120	1501.24	C_3	C_2	C_2	type23
71	72	73	2	120	1543.7	C_2	C_2	C_2	type27
46	73	72	2	120	1548.02	C_R	C_2	C_2	type28
72	73	103	2	120	737.364	C_2	C_2	H_	type5
46	73	103	2	120	885.12	C_R	C_2	H_	type9
29	74	75	2	120	1543.7	C_2	C_2	C_2	type27
29	74	123	2	120	737.364	C_2	C_2	H_	type5
75	74	123	2	120	881.893	C_2	C_2	H_	type8
7	75	74	2	120	1501.24	C_3	C_2	C_2	type23
7	75	76	2	120	1775.63	C_3	C_2	O_2	type38
74	75	76	2	120	2121.07	C_2	C_2	O_2	type44
1	76	75	2	120	1436.65	B_2	O_2	C_2	type21
4	77	78	2	120	1606.92	C_R	C_R	C_R	type30
4	77	111	2	120	1606.92	C_R	C_R	C_R	type30
78	77	111	2	120	1606.92	C_R	C_R	C_R	type30
12	78	100	2	120	827.144	C_R	C_R	H_	type7
12	78	77	2	120	1606.92	C_R	C_R	C_R	type30
77	78	100	2	120	827.144	C_R	C_R	H_	type7
46	79	102	2	120	827.144	C_R	C_R	H_	type7
46	79	49	2	120	1606.92	C_R	C_R	C_R	type30
49	79	102	2	120	827.144	C_R	C_R	H_	type7
65	80	81	2	120	1606.92	C_R	C_R	C_R	type30
65	80	106	2	120	1606.92	C_R	C_R	C_R	type30
81	80	106	2	120	1606.92	C_R	C_R	C_R	type30
80	81	82	2	120	1606.92	C_R	C_R	C_R	type30
80	81	109	2	120	1606.92	C_R	C_R	C_R	type30
82	81	109	2	120	1606.92	C_R	C_R	C_R	type30
81	82	83	2	120	1606.92	C_R	C_R	C_R	type30
83	82	97	2	120	827.144	C_R	C_R	H_	type7
81	82	97	2	120	827.144	C_R	C_R	H_	type7
63	83	85	2	120	2011.65	C_R	C_R	O_2	type40
63	83	82	2	120	1606.92	C_R	C_R	C_R	type30
82	83	85	2	120	2011.65	C_R	C_R	O_2	type40
60	84	86	2	120	1505.78	C_2	B_2	O_2	type25
60	84	85	2	120	1714.65	C_2	B_2	O_2	type36
85	84	86	2	120	2373.08	O_2	B_2	O_2	type47
83	85	84	2	120	1675.22	C_R	O_2	B_2	type34
84	86	87	2	120	1639.27	B_2	O_2	C_2	type31
88	87	89	2	120	1309.75	C_3	C_2	C_2	type17
86	87	88	2	120	2016.07	O_2	C_2	C_3	type41
86	87	89	2	120	2077.25	O_2	C_2	C_2	type42
59	88	90	2	109.47	1031.81	C_2	C_3	C_R	type3
59	88	87	2	109.47	1028.69	C_2	C_3	C_2	type2
87	88	90	2	109.47	1031.81	C_2	C_3	C_R	type3
87	89	91	2	120	1548.02	C_2	C_2	C_R	type28
87	89	104	2	120	737.364	C_2	C_2	H_	type5
91	89	104	2	120	885.12	C_R	C_2	H_	type9
33	90	88	2	120	1431.35	C_R	C_R	C_3	type20
33	90	92	2	120	1606.92	C_R	C_R	C_R	type30
88	90	92	2	120	1431.35	C_3	C_R	C_R	type20
89	91	92	2	120	1702.65	C_2	C_R	C_R	type35
92	91	93	2	120	1606.92	C_R	C_R	C_R	type30
89	91	93	2	120	1702.65	C_2	C_R	C_R	type35
32	92	90	2	120	1606.92	C_R	C_R	C_R	type30
90	92	91	2	120	1606.92	C_R	C_R	C_R	type30
32	92	91	2	120	1606.92	C_R	C_R	C_R	type30
91	93	94	2	120	1606.92	C_R	C_R	C_R	type30
91	93	105	2	120	827.144	C_R	C_R	H_	type7
94	93	105	2	120	827.144	C_R	C_R	H_	type7
68	94	93	2	120	1606.92	C_R	C_R	C_R	type30
68	94	98	2	120	827.144	C_R	C_R	H_	type7
93	94	98	2	120	827.144	C_R	C_R	H_	type7
28	95	67	2	109.47	1028.69	C_2	C_3	C_2	type2
28	95	96	2	109.47	1028.69	C_2	C_3	C_2	type2
67	95	96	2	109.47	1028.69	C_2	C_3	C_2	type2
29	96	95	2	120	1501.24	C_2	C_2	C_3	type23
95	96	124	2	120	713.732	C_3	C_2	H_	type4
29	96	124	2	120	881.893	C_2	C_2	H_	type8
80	106	108	2	120	2011.65	C_R	C_R	O_2	type40
80	106	107	2	120	1606.92	C_R	C_R	C_R	type30
107	106	108	2	120	2011.65	C_R	C_R	O_2	type40
106	107	119	2	120	827.144	C_R	C_R	H_	type7
106	107	110	2	120	1606.92	C_R	C_R	C_R	type30
110	107	119	2	120	827.144	C_R	C_R	H_	type7
69	108	106	2	120	1675.22	B_2	O_2	C_R	type34
81	109	121	2	120	827.144	C_R	C_R	H_	type7
81	109	110	2	120	1606.92	C_R	C_R	C_R	type30
110	109	121	2	120	827.144	C_R	C_R	H_	type7
107	110	109	2	120	1606.92	C_R	C_R	C_R	type30
109	110	120	2	120	827.144	C_R	C_R	H_	type7
107	110	120	2	120	827.144	C_R	C_R	H_	type7
77	111	117	2	120	827.144	C_R	C_R	H_	type7
77	111	112	2	120	1606.92	C_R	C_R	C_R	type30
112	111	117	2	120	827.144	C_R	C_R	H_	type7
111	112	114	2	120	1606.92	C_R	C_R	C_R	type30
111	112	116	2	120	827.144	C_R	C_R	H_	type7
114	112	116	2	120	827.144	C_R	C_R	H_	type7
4	113	115	2	120	2011.65	C_R	C_R	O_2	type40
4	113	114	2	120	1606.92	C_R	C_R	C_R	type30
114	113	115	2	120	2011.65	C_R	C_R	O_2	type40
112	114	113	2	120	1606.92	C_R	C_R	C_R	type30
113	114	118	2	120	827.144	C_R	C_R	H_	type7
112	114	118	2	120	827.144	C_R	C_R	H_	type7
1	115	113	2	120	1675.22	B_2	O_2	C_R	type34
[ dihedrals ]
proper torsion terms
found 6 unique dihedral terms
[0]	C_R	C_R	B_2	O_2	2	180	5.2335
[1]	C_R	B_2	O_2	C_2	2	180	10.467
[2]	B_2	C_R	C_R	C_3	2	180	14.1035
[3]	C_R	C_2	C_2	C_3	2	180	20.3968
[4]	B_2	O_2	C_2	C_3	2	180	40.7936
[5]	C_R	C_R	C_3	C_2	6	-180	0.5233
34	36	38	39	1	180	10.467	2	C_2	O_2	B_2	C_R	type1
34	36	38	40	1	180	10.467	2	C_2	O_2	B_2	O_2	type1
38	36	34	35	1	180	40.7936	2	B_2	O_2	C_2	C_3	type4
38	36	34	33	1	180	40.7936	2	B_2	O_2	C_2	C_R	type4
34	35	37	39	1	-180	0.5233	6	C_2	C_3	C_R	C_R	type5
34	35	37	62	1	-180	0.5233	6	C_2	C_3	C_R	C_R	type5
59	35	37	39	1	-180	0.5233	6	C_2	C_3	C_R	C_R	type5
59	35	37	62	1	-180	0.5233	6	C_2	C_3	C_R	C_R	type5
37	35	34	36	1	-180	0.5233	6	C_R	C_3	C_2	O_2	type5
37	35	34	33	1	-180	0.5233	6	C_R	C_3	C_2	C_R	type5
59	35	34	36	1	-180	0.5233	6	C_2	C_3	C_2	O_2	type5
59	35	34	33	1	-180	0.5233	6	C_2	C_3	C_2	C_R	type5
37	35	59	60	1	-180	0.5233	6	C_R	C_3	C_2	C_2	type5
37	35	59	88	1	-180	0.5233	6	C_R	C_3	C_2	C_3	type5
34	35	59	60	1	-180	0.5233	6	C_2	C_3	C_2	C_2	type5
34	35	59	88	1	-180	0.5233	6	C_2	C_3	C_2	C_3	type5
35	37	39	38	1	180	14.1035	2	C_3	C_R	C_R	B_2	type2
35	37	39	53	1	180	14.1035	2	C_3	C_R	C_R	C_R	type2
62	37	39	38	1	180	14.1035	2	C_R	C_R	C_R	B_2	type2
62	37	39	53	1	180	14.1035	2	C_R	C_R	C_R	C_R	type2
35	37	62	61	1	180	14.1035	2	C_3	C_R	C_R	C_R	type2
35	37	62	64	1	180	14.1035	2	C_3	C_R	C_R	C_R	type2
39	37	62	61	1	180	14.1035	2	C_R	C_R	C_R	C_R	type2
39	37	62	64	1	180	14.1035	2	C_R	C_R	C_R	C_R	type2
36	38	39	37	1	180	5.2335	2	O_2	B_2	C_R	C_R	type0
36	38	39	53	1	180	5.2335	2	O_2	B_2	C_R	C_R	type0
40	38	39	37	1	180	5.2335	2	O_2	B_2	C_R	C_R	type0
40	38	39	53	1	180	5.2335	2	O_2	B_2	C_R	C_R	type0
36	38	40	41	1	180	40.7936	2	O_2	B_2	O_2	C_2	type4
39	38	40	41	1	180	40.7936	2	C_R	B_2	O_2	C_2	type4
37	39	53	54	1	180	14.1035	2	C_R	C_R	C_R	C_R	type2
37	39	53	55	1	180	14.1035	2	C_R	C_R	C_R	C_R	type2
38	39	53	54	1	180	14.1035	2	B_2	C_R	C_R	C_R	type2
38	39	53	55	1	180	14.1035	2	B_2	C_R	C_R	C_R	type2
36	34	33	31	1	180	5.2335	2	O_2	C_2	C_R	C_R	type0
36	34	33	90	1	180	5.2335	2	O_2	C_2	C_R	C_R	type0
35	34	33	31	1	180	5.2335	2	C_3	C_2	C_R	C_R	type0
35	34	33	90	1	180	5.2335	2	C_3	C_2	C_R	C_R	type0
38	40	41	54	1	180	10.467	2	B_2	O_2	C_2	C_R	type1
38	40	41	43	1	180	10.467	2	B_2	O_2	C_2	C_3	type1
24	25	31	33	1	180	40.7936	2	B_2	O_2	C_R	C_R	type4
24	25	31	30	1	180	40.7936	2	B_2	O_2	C_R	C_R	type4
31	25	24	23	1	180	10.467	2	C_R	O_2	B_2	O_2	type1
31	25	24	26	1	180	10.467	2	C_R	O_2	B_2	C_2	type1
37	62	61	60	1	180	14.1035	2	C_R	C_R	C_R	C_2	type2
37	62	61	63	1	180	14.1035	2	C_R	C_R	C_R	C_R	type2
64	62	61	60	1	180	14.1035	2	C_R	C_R	C_R	C_2	type2
64	62	61	63	1	180	14.1035	2	C_R	C_R	C_R	C_R	type2
37	62	64	55	1	180	14.1035	2	C_R	C_R	C_R	C_R	type2
37	62	64	66	1	180	14.1035	2	C_R	C_R	C_R	C_R	type2
61	62	64	55	1	180	14.1035	2	C_R	C_R	C_R	C_R	type2
61	62	64	66	1	180	14.1035	2	C_R	C_R	C_R	C_R	type2
34	33	31	25	1	180	14.1035	2	C_2	C_R	C_R	O_2	type2
34	33	31	30	1	180	14.1035	2	C_2	C_R	C_R	C_R	type2
90	33	31	25	1	180	14.1035	2	C_R	C_R	C_R	O_2	type2
90	33	31	30	1	180	14.1035	2	C_R	C_R	C_R	C_R	type2
34	33	90	88	1	180	14.1035	2	C_2	C_R	C_R	C_3	type2
34	33	90	92	1	180	14.1035	2	C_2	C_R	C_R	C_R	type2
31	33	90	88	1	180	14.1035	2	C_R	C_R	C_R	C_3	type2
31	33	90	92	1	180	14.1035	2	C_R	C_R	C_R	C_R	type2
39	53	54	41	1	180	14.1035	2	C_R	C_R	C_R	C_2	type2
39	53	54	56	1	180	14.1035	2	C_R	C_R	C_R	C_R	type2
55	53	54	41	1	180	14.1035	2	C_R	C_R	C_R	C_2	type2
55	53	54	56	1	180	14.1035	2	C_R	C_R	C_R	C_R	type2
39	53	55	64	1	180	14.1035	2	C_R	C_R	C_R	C_R	type2
39	53	55	57	1	180	14.1035	2	C_R	C_R	C_R	C_R	type2
54	53	55	64	1	180	14.1035	2	C_R	C_R	C_R	C_R	type2
54	53	55	57	1	180	14.1035	2	C_R	C_R	C_R	C_R	type2
35	59	60	61	1	180	20.3968	2	C_3	C_2	C_2	C_R	type3
35	59	60	84	1	180	20.3968	2	C_3	C_2	C_2	B_2	type3
88	59	60	61	1	180	20.3968	2	C_3	C_2	C_2	C_R	type3
88	59	60	84	1	180	20.3968	2	C_3	C_2	C_2	B_2	type3
35	59	88	90	1	-180	0.5233	6	C_3	C_2	C_3	C_R	type5
35	59	88	87	1	-180	0.5233	6	C_3	C_2	C_3	C_2	type5
60	59	88	90	1	-180	0.5233	6	C_2	C_2	C_3	C_R	type5
60	59	88	87	1	-180	0.5233	6	C_2	C_2	C_3	C_2	type5
25	31	30	32	1	180	14.1035	2	O_2	C_R	C_R	C_R	type2
25	31	30	28	1	180	14.1035	2	O_2	C_R	C_R	C_2	type2
33	31	30	32	1	180	14.1035	2	C_R	C_R	C_R	C_R	type2
33	31	30	28	1	180	14.1035	2	C_R	C_R	C_R	C_2	type2
25	24	23	10	1	180	40.7936	2	O_2	B_2	O_2	C_2	type4
26	24	23	10	1	180	40.7936	2	C_2	B_2	O_2	C_2	type4
25	24	26	28	1	180	5.2335	2	O_2	B_2	C_2	C_2	type0
25	24	26	27	1	180	5.2335	2	O_2	B_2	C_2	C_2	type0
23	24	26	28	1	180	5.2335	2	O_2	B_2	C_2	C_2	type0
23	24	26	27	1	180	5.2335	2	O_2	B_2	C_2	C_2	type0
24	23	10	8	1	180	10.467	2	B_2	O_2	C_2	C_2	type1
24	23	10	9	1	180	10.467	2	B_2	O_2	C_2	C_2	type1
40	41	54	53	1	180	20.3968	2	O_2	C_2	C_R	C_R	type3
40	41	54	56	1	180	20.3968	2	O_2	C_2	C_R	C_R	type3
43	41	54	53	1	180	20.3968	2	C_3	C_2	C_R	C_R	type3
43	41	54	56	1	180	20.3968	2	C_3	C_2	C_R	C_R	type3
40	41	43	44	1	-180	0.5233	6	O_2	C_2	C_3	C_2	type5
40	41	43	72	1	-180	0.5233	6	O_2	C_2	C_3	C_2	type5
54	41	43	44	1	-180	0.5233	6	C_R	C_2	C_3	C_2	type5
54	41	43	72	1	-180	0.5233	6	C_R	C_2	C_3	C_2	type5
17	18	20	42	1	180	10.467	2	C_2	O_2	B_2	O_2	type1
17	18	20	22	1	180	10.467	2	C_2	O_2	B_2	C_2	type1
20	18	17	8	1	180	40.7936	2	B_2	O_2	C_2	C_2	type4
20	18	17	19	1	180	40.7936	2	B_2	O_2	C_2	C_3	type4
18	20	42	44	1	180	40.7936	2	O_2	B_2	O_2	C_2	type4
22	20	42	44	1	180	40.7936	2	C_2	B_2	O_2	C_2	type4
18	20	22	21	1	180	5.2335	2	O_2	B_2	C_2	C_2	type0
18	20	22	47	1	180	5.2335	2	O_2	B_2	C_2	C_R	type0
42	20	22	21	1	180	5.2335	2	O_2	B_2	C_2	C_2	type0
42	20	22	47	1	180	5.2335	2	O_2	B_2	C_2	C_R	type0
20	42	44	43	1	180	10.467	2	B_2	O_2	C_2	C_3	type1
20	42	44	45	1	180	10.467	2	B_2	O_2	C_2	C_R	type1
59	60	61	62	1	180	5.2335	2	C_2	C_2	C_R	C_R	type0
59	60	61	63	1	180	5.2335	2	C_2	C_2	C_R	C_R	type0
84	60	61	62	1	180	5.2335	2	B_2	C_2	C_R	C_R	type0
84	60	61	63	1	180	5.2335	2	B_2	C_2	C_R	C_R	type0
59	60	84	86	1	180	5.2335	2	C_2	C_2	B_2	O_2	type0
59	60	84	85	1	180	5.2335	2	C_2	C_2	B_2	O_2	type0
61	60	84	86	1	180	5.2335	2	C_R	C_2	B_2	O_2	type0
61	60	84	85	1	180	5.2335	2	C_R	C_2	B_2	O_2	type0
53	54	56	71	1	180	14.1035	2	C_R	C_R	C_R	C_2	type2
53	54	56	58	1	180	14.1035	2	C_R	C_R	C_R	C_R	type2
41	54	56	71	1	180	14.1035	2	C_2	C_R	C_R	C_2	type2
41	54	56	58	1	180	14.1035	2	C_2	C_R	C_R	C_R	type2
59	88	90	33	1	-180	0.5233	6	C_2	C_3	C_R	C_R	type5
59	88	90	92	1	-180	0.5233	6	C_2	C_3	C_R	C_R	type5
87	88	90	33	1	-180	0.5233	6	C_2	C_3	C_R	C_R	type5
87	88	90	92	1	-180	0.5233	6	C_2	C_3	C_R	C_R	type5
59	88	87	89	1	-180	0.5233	6	C_2	C_3	C_2	C_2	type5
59	88	87	86	1	-180	0.5233	6	C_2	C_3	C_2	O_2	type5
90	88	87	89	1	-180	0.5233	6	C_R	C_3	C_2	C_2	type5
90	88	87	86	1	-180	0.5233	6	C_R	C_3	C_2	O_2	type5
33	90	92	32	1	180	14.1035	2	C_R	C_R	C_R	C_R	type2
33	90	92	91	1	180	14.1035	2	C_R	C_R	C_R	C_R	type2
88	90	92	32	1	180	14.1035	2	C_3	C_R	C_R	C_R	type2
88	90	92	91	1	180	14.1035	2	C_3	C_R	C_R	C_R	type2
53	55	64	62	1	180	14.1035	2	C_R	C_R	C_R	C_R	type2
53	55	64	66	1	180	14.1035	2	C_R	C_R	C_R	C_R	type2
57	55	64	62	1	180	14.1035	2	C_R	C_R	C_R	C_R	type2
57	55	64	66	1	180	14.1035	2	C_R	C_R	C_R	C_R	type2
53	55	57	58	1	180	14.1035	2	C_R	C_R	C_R	C_R	type2
53	55	57	70	1	180	14.1035	2	C_R	C_R	C_R	O_2	type2
64	55	57	58	1	180	14.1035	2	C_R	C_R	C_R	C_R	type2
64	55	57	70	1	180	14.1035	2	C_R	C_R	C_R	O_2	type2
62	61	63	65	1	180	14.1035	2	C_R	C_R	C_R	C_R	type2
62	61	63	83	1	180	14.1035	2	C_R	C_R	C_R	C_R	type2
60	61	63	65	1	180	14.1035	2	C_2	C_R	C_R	C_R	type2
60	61	63	83	1	180	14.1035	2	C_2	C_R	C_R	C_R	type2
31	30	32	92	1	180	14.1035	2	C_R	C_R	C_R	C_R	type2
31	30	32	68	1	180	14.1035	2	C_R	C_R	C_R	C_R	type2
28	30	32	92	1	180	14.1035	2	C_2	C_R	C_R	C_R	type2
28	30	32	68	1	180	14.1035	2	C_2	C_R	C_R	C_R	type2
31	30	28	26	1	180	20.3968	2	C_R	C_R	C_2	C_2	type3
31	30	28	95	1	180	20.3968	2	C_R	C_R	C_2	C_3	type3
32	30	28	26	1	180	20.3968	2	C_R	C_R	C_2	C_2	type3
32	30	28	95	1	180	20.3968	2	C_R	C_R	C_2	C_3	type3
62	64	66	65	1	180	14.1035	2	C_R	C_R	C_R	C_R	type2
62	64	66	69	1	180	14.1035	2	C_R	C_R	C_R	B_2	type2
55	64	66	65	1	180	14.1035	2	C_R	C_R	C_R	C_R	type2
55	64	66	69	1	180	14.1035	2	C_R	C_R	C_R	B_2	type2
10	8	17	18	1	180	5.2335	2	C_2	C_2	C_2	O_2	type0
10	8	17	19	1	180	5.2335	2	C_2	C_2	C_2	C_3	type0
6	8	17	18	1	180	5.2335	2	C_R	C_2	C_2	O_2	type0
6	8	17	19	1	180	5.2335	2	C_R	C_2	C_2	C_3	type0
17	8	10	23	1	180	5.2335	2	C_2	C_2	C_2	O_2	type0
17	8	10	9	1	180	5.2335	2	C_2	C_2	C_2	C_2	type0
6	8	10	23	1	180	5.2335	2	C_R	C_2	C_2	O_2	type0
6	8	10	9	1	180	5.2335	2	C_R	C_2	C_2	C_2	type0
17	8	6	13	1	180	20.3968	2	C_2	C_2	C_R	C_R	type3
17	8	6	5	1	180	20.3968	2	C_2	C_2	C_R	C_R	type3
10	8	6	13	1	180	20.3968	2	C_2	C_2	C_R	C_R	type3
10	8	6	5	1	180	20.3968	2	C_2	C_2	C_R	C_R	type3
18	17	19	21	1	-180	0.5233	6	O_2	C_2	C_3	C_2	type5
18	17	19	15	1	-180	0.5233	6	O_2	C_2	C_3	C_2	type5
8	17	19	21	1	-180	0.5233	6	C_2	C_2	C_3	C_2	type5
8	17	19	15	1	-180	0.5233	6	C_2	C_2	C_3	C_2	type5
24	26	28	30	1	180	5.2335	2	B_2	C_2	C_2	C_R	type0
24	26	28	95	1	180	5.2335	2	B_2	C_2	C_2	C_3	type0
27	26	28	30	1	180	5.2335	2	C_2	C_2	C_2	C_R	type0
27	26	28	95	1	180	5.2335	2	C_2	C_2	C_2	C_3	type0
24	26	27	9	1	180	20.3968	2	B_2	C_2	C_2	C_2	type3
24	26	27	29	1	180	20.3968	2	B_2	C_2	C_2	C_2	type3
28	26	27	9	1	180	20.3968	2	C_2	C_2	C_2	C_2	type3
28	26	27	29	1	180	20.3968	2	C_2	C_2	C_2	C_2	type3
23	10	9	27	1	180	20.3968	2	O_2	C_2	C_2	C_2	type3
23	10	9	7	1	180	20.3968	2	O_2	C_2	C_2	C_3	type3
8	10	9	27	1	180	20.3968	2	C_2	C_2	C_2	C_2	type3
8	10	9	7	1	180	20.3968	2	C_2	C_2	C_2	C_3	type3
42	44	43	41	1	-180	0.5233	6	O_2	C_2	C_3	C_2	type5
42	44	43	72	1	-180	0.5233	6	O_2	C_2	C_3	C_2	type5
45	44	43	41	1	-180	0.5233	6	C_R	C_2	C_3	C_2	type5
45	44	43	72	1	-180	0.5233	6	C_R	C_2	C_3	C_2	type5
42	44	45	47	1	180	20.3968	2	O_2	C_2	C_R	C_R	type3
42	44	45	46	1	180	20.3968	2	O_2	C_2	C_R	C_R	type3
43	44	45	47	1	180	20.3968	2	C_3	C_2	C_R	C_R	type3
43	44	45	46	1	180	20.3968	2	C_3	C_2	C_R	C_R	type3
41	43	72	73	1	-180	0.5233	6	C_2	C_3	C_2	C_2	type5
41	43	72	71	1	-180	0.5233	6	C_2	C_3	C_2	C_2	type5
44	43	72	73	1	-180	0.5233	6	C_2	C_3	C_2	C_2	type5
44	43	72	71	1	-180	0.5233	6	C_2	C_3	C_2	C_2	type5
90	92	32	30	1	180	14.1035	2	C_R	C_R	C_R	C_R	type2
90	92	32	68	1	180	14.1035	2	C_R	C_R	C_R	C_R	type2
91	92	32	30	1	180	14.1035	2	C_R	C_R	C_R	C_R	type2
91	92	32	68	1	180	14.1035	2	C_R	C_R	C_R	C_R	type2
90	92	91	89	1	180	14.1035	2	C_R	C_R	C_R	C_2	type2
90	92	91	93	1	180	14.1035	2	C_R	C_R	C_R	C_R	type2
32	92	91	89	1	180	14.1035	2	C_R	C_R	C_R	C_2	type2
32	92	91	93	1	180	14.1035	2	C_R	C_R	C_R	C_R	type2
44	45	47	22	1	180	14.1035	2	C_2	C_R	C_R	C_2	type2
44	45	47	48	1	180	14.1035	2	C_2	C_R	C_R	C_R	type2
46	45	47	22	1	180	14.1035	2	C_R	C_R	C_R	C_2	type2
46	45	47	48	1	180	14.1035	2	C_R	C_R	C_R	C_R	type2
44	45	46	73	1	180	14.1035	2	C_2	C_R	C_R	C_2	type2
44	45	46	79	1	180	14.1035	2	C_2	C_R	C_R	C_R	type2
47	45	46	73	1	180	14.1035	2	C_R	C_R	C_R	C_2	type2
47	45	46	79	1	180	14.1035	2	C_R	C_R	C_R	C_R	type2
30	32	68	67	1	180	14.1035	2	C_R	C_R	C_R	C_2	type2
30	32	68	94	1	180	14.1035	2	C_R	C_R	C_R	C_R	type2
92	32	68	67	1	180	14.1035	2	C_R	C_R	C_R	C_2	type2
92	32	68	94	1	180	14.1035	2	C_R	C_R	C_R	C_R	type2
30	28	95	67	1	-180	0.5233	6	C_R	C_2	C_3	C_2	type5
30	28	95	96	1	-180	0.5233	6	C_R	C_2	C_3	C_2	type5
26	28	95	67	1	-180	0.5233	6	C_2	C_2	C_3	C_2	type5
26	28	95	96	1	-180	0.5233	6	C_2	C_2	C_3	C_2	type5
20	22	21	19	1	180	20.3968	2	B_2	C_2	C_2	C_3	type3
20	22	21	50	1	180	20.3968	2	B_2	C_2	C_2	C_2	type3
47	22	21	19	1	180	20.3968	2	C_R	C_2	C_2	C_3	type3
47	22	21	50	1	180	20.3968	2	C_R	C_2	C_2	C_2	type3
20	22	47	45	1	180	5.2335	2	B_2	C_2	C_R	C_R	type0
20	22	47	48	1	180	5.2335	2	B_2	C_2	C_R	C_R	type0
21	22	47	45	1	180	5.2335	2	C_2	C_2	C_R	C_R	type0
21	22	47	48	1	180	5.2335	2	C_2	C_2	C_R	C_R	type0
17	19	21	22	1	-180	0.5233	6	C_2	C_3	C_2	C_2	type5
17	19	21	50	1	-180	0.5233	6	C_2	C_3	C_2	C_2	type5
15	19	21	22	1	-180	0.5233	6	C_2	C_3	C_2	C_2	type5
15	19	21	50	1	-180	0.5233	6	C_2	C_3	C_2	C_2	type5
17	19	15	13	1	-180	0.5233	6	C_2	C_3	C_2	C_R	type5
17	19	15	16	1	-180	0.5233	6	C_2	C_3	C_2	B_2	type5
21	19	15	13	1	-180	0.5233	6	C_2	C_3	C_2	C_R	type5
21	19	15	16	1	-180	0.5233	6	C_2	C_3	C_2	B_2	type5
26	27	9	10	1	180	5.2335	2	C_2	C_2	C_2	C_2	type0
26	27	9	7	1	180	5.2335	2	C_2	C_2	C_2	C_3	type0
29	27	9	10	1	180	5.2335	2	C_2	C_2	C_2	C_2	type0
29	27	9	7	1	180	5.2335	2	C_2	C_2	C_2	C_3	type0
26	27	29	96	1	180	5.2335	2	C_2	C_2	C_2	C_2	type0
26	27	29	74	1	180	5.2335	2	C_2	C_2	C_2	C_2	type0
9	27	29	96	1	180	5.2335	2	C_2	C_2	C_2	C_2	type0
9	27	29	74	1	180	5.2335	2	C_2	C_2	C_2	C_2	type0
22	21	50	52	1	180	5.2335	2	C_2	C_2	C_2	C_3	type0
22	21	50	51	1	180	5.2335	2	C_2	C_2	C_2	O_2	type0
19	21	50	52	1	180	5.2335	2	C_3	C_2	C_2	C_3	type0
19	21	50	51	1	180	5.2335	2	C_3	C_2	C_2	O_2	type0
43	72	73	46	1	180	5.2335	2	C_3	C_2	C_2	C_R	type0
43	72	73	103	1	180	5.2335	2	C_3	C_2	C_2	H_	type0
71	72	73	46	1	180	5.2335	2	C_2	C_2	C_2	C_R	type0
71	72	73	103	1	180	5.2335	2	C_2	C_2	C_2	H_	type0
43	72	71	56	1	180	20.3968	2	C_3	C_2	C_2	C_R	type3
43	72	71	126	1	180	20.3968	2	C_3	C_2	C_2	H_	type3
73	72	71	56	1	180	20.3968	2	C_2	C_2	C_2	C_R	type3
73	72	71	126	1	180	20.3968	2	C_2	C_2	C_2	H_	type3
8	6	13	15	1	180	14.1035	2	C_2	C_R	C_R	C_2	type2
8	6	13	11	1	180	14.1035	2	C_2	C_R	C_R	C_R	type2
5	6	13	15	1	180	14.1035	2	C_R	C_R	C_R	C_2	type2
5	6	13	11	1	180	14.1035	2	C_R	C_R	C_R	C_R	type2
8	6	5	7	1	180	14.1035	2	C_2	C_R	C_R	C_3	type2
8	6	5	2	1	180	14.1035	2	C_2	C_R	C_R	C_R	type2
13	6	5	7	1	180	14.1035	2	C_R	C_R	C_R	C_3	type2
13	6	5	2	1	180	14.1035	2	C_R	C_R	C_R	C_R	type2
45	47	48	52	1	180	14.1035	2	C_R	C_R	C_R	C_3	type2
45	47	48	49	1	180	14.1035	2	C_R	C_R	C_R	C_R	type2
22	47	48	52	1	180	14.1035	2	C_2	C_R	C_R	C_3	type2
22	47	48	49	1	180	14.1035	2	C_2	C_R	C_R	C_R	type2
54	56	71	72	1	180	5.2335	2	C_R	C_R	C_2	C_2	type0
54	56	71	126	1	180	5.2335	2	C_R	C_R	C_2	H_	type0
58	56	71	72	1	180	5.2335	2	C_R	C_R	C_2	C_2	type0
58	56	71	126	1	180	5.2335	2	C_R	C_R	C_2	H_	type0
54	56	58	57	1	180	14.1035	2	C_R	C_R	C_R	C_R	type2
54	56	58	125	1	180	14.1035	2	C_R	C_R	C_R	H_	type2
71	56	58	57	1	180	14.1035	2	C_2	C_R	C_R	C_R	type2
71	56	58	125	1	180	14.1035	2	C_2	C_R	C_R	H_	type2
10	9	7	5	1	-180	0.5233	6	C_2	C_2	C_3	C_R	type5
10	9	7	75	1	-180	0.5233	6	C_2	C_2	C_3	C_2	type5
27	9	7	5	1	-180	0.5233	6	C_2	C_2	C_3	C_R	type5
27	9	7	75	1	-180	0.5233	6	C_2	C_2	C_3	C_2	type5
88	87	89	91	1	180	5.2335	2	C_3	C_2	C_2	C_R	type0
88	87	89	104	1	180	5.2335	2	C_3	C_2	C_2	H_	type0
86	87	89	91	1	180	5.2335	2	O_2	C_2	C_2	C_R	type0
86	87	89	104	1	180	5.2335	2	O_2	C_2	C_2	H_	type0
88	87	86	84	1	180	40.7936	2	C_3	C_2	O_2	B_2	type4
89	87	86	84	1	180	40.7936	2	C_2	C_2	O_2	B_2	type4
6	13	15	19	1	180	20.3968	2	C_R	C_R	C_2	C_3	type3
6	13	15	16	1	180	20.3968	2	C_R	C_R	C_2	B_2	type3
11	13	15	19	1	180	20.3968	2	C_R	C_R	C_2	C_3	type3
11	13	15	16	1	180	20.3968	2	C_R	C_R	C_2	B_2	type3
6	13	11	3	1	180	14.1035	2	C_R	C_R	C_R	C_R	type2
6	13	11	12	1	180	14.1035	2	C_R	C_R	C_R	C_R	type2
15	13	11	3	1	180	14.1035	2	C_2	C_R	C_R	C_R	type2
15	13	11	12	1	180	14.1035	2	C_2	C_R	C_R	C_R	type2
72	73	46	45	1	180	20.3968	2	C_2	C_2	C_R	C_R	type3
72	73	46	79	1	180	20.3968	2	C_2	C_2	C_R	C_R	type3
103	73	46	45	1	180	20.3968	2	H_	C_2	C_R	C_R	type3
103	73	46	79	1	180	20.3968	2	H_	C_2	C_R	C_R	type3
28	95	67	68	1	-180	0.5233	6	C_2	C_3	C_2	C_R	type5
28	95	67	99	1	-180	0.5233	6	C_2	C_3	C_2	H_	type5
96	95	67	68	1	-180	0.5233	6	C_2	C_3	C_2	C_R	type5
96	95	67	99	1	-180	0.5233	6	C_2	C_3	C_2	H_	type5
28	95	96	29	1	-180	0.5233	6	C_2	C_3	C_2	C_2	type5
28	95	96	124	1	-180	0.5233	6	C_2	C_3	C_2	H_	type5
67	95	96	29	1	-180	0.5233	6	C_2	C_3	C_2	C_2	type5
67	95	96	124	1	-180	0.5233	6	C_2	C_3	C_2	H_	type5
87	89	91	92	1	180	20.3968	2	C_2	C_2	C_R	C_R	type3
87	89	91	93	1	180	20.3968	2	C_2	C_2	C_R	C_R	type3
104	89	91	92	1	180	20.3968	2	H_	C_2	C_R	C_R	type3
104	89	91	93	1	180	20.3968	2	H_	C_2	C_R	C_R	type3
92	91	93	94	1	180	14.1035	2	C_R	C_R	C_R	C_R	type2
92	91	93	105	1	180	14.1035	2	C_R	C_R	C_R	H_	type2
89	91	93	94	1	180	14.1035	2	C_2	C_R	C_R	C_R	type2
89	91	93	105	1	180	14.1035	2	C_2	C_R	C_R	H_	type2
47	48	52	50	1	-180	0.5233	6	C_R	C_R	C_3	C_2	type5
47	48	52	122	1	-180	0.5233	6	C_R	C_R	C_3	H_	type5
49	48	52	50	1	-180	0.5233	6	C_R	C_R	C_3	C_2	type5
49	48	52	122	1	-180	0.5233	6	C_R	C_R	C_3	H_	type5
47	48	49	79	1	180	14.1035	2	C_R	C_R	C_R	C_R	type2
47	48	49	101	1	180	14.1035	2	C_R	C_R	C_R	H_	type2
52	48	49	79	1	180	14.1035	2	C_3	C_R	C_R	C_R	type2
52	48	49	101	1	180	14.1035	2	C_3	C_R	C_R	H_	type2
45	46	79	102	1	180	14.1035	2	C_R	C_R	C_R	H_	type2
45	46	79	49	1	180	14.1035	2	C_R	C_R	C_R	C_R	type2
73	46	79	102	1	180	14.1035	2	C_2	C_R	C_R	H_	type2
73	46	79	49	1	180	14.1035	2	C_2	C_R	C_R	C_R	type2
19	15	16	51	1	180	5.2335	2	C_3	C_2	B_2	O_2	type0
19	15	16	14	1	180	5.2335	2	C_3	C_2	B_2	O_2	type0
13	15	16	51	1	180	5.2335	2	C_R	C_2	B_2	O_2	type0
13	15	16	14	1	180	5.2335	2	C_R	C_2	B_2	O_2	type0
32	68	67	95	1	180	20.3968	2	C_R	C_R	C_2	C_3	type3
32	68	67	99	1	180	20.3968	2	C_R	C_R	C_2	H_	type3
94	68	67	95	1	180	20.3968	2	C_R	C_R	C_2	C_3	type3
94	68	67	99	1	180	20.3968	2	C_R	C_R	C_2	H_	type3
32	68	94	93	1	180	14.1035	2	C_R	C_R	C_R	C_R	type2
32	68	94	98	1	180	14.1035	2	C_R	C_R	C_R	H_	type2
67	68	94	93	1	180	14.1035	2	C_2	C_R	C_R	C_R	type2
67	68	94	98	1	180	14.1035	2	C_2	C_R	C_R	H_	type2
60	84	86	87	1	180	10.467	2	C_2	B_2	O_2	C_2	type1
85	84	86	87	1	180	10.467	2	O_2	B_2	O_2	C_2	type1
60	84	85	83	1	180	40.7936	2	C_2	B_2	O_2	C_R	type4
86	84	85	83	1	180	40.7936	2	O_2	B_2	O_2	C_R	type4
64	66	65	63	1	180	14.1035	2	C_R	C_R	C_R	C_R	type2
64	66	65	80	1	180	14.1035	2	C_R	C_R	C_R	C_R	type2
69	66	65	63	1	180	14.1035	2	B_2	C_R	C_R	C_R	type2
69	66	65	80	1	180	14.1035	2	B_2	C_R	C_R	C_R	type2
64	66	69	70	1	180	5.2335	2	C_R	C_R	B_2	O_2	type0
64	66	69	108	1	180	5.2335	2	C_R	C_R	B_2	O_2	type0
65	66	69	70	1	180	5.2335	2	C_R	C_R	B_2	O_2	type0
65	66	69	108	1	180	5.2335	2	C_R	C_R	B_2	O_2	type0
46	79	49	48	1	180	14.1035	2	C_R	C_R	C_R	C_R	type2
46	79	49	101	1	180	14.1035	2	C_R	C_R	C_R	H_	type2
102	79	49	48	1	180	14.1035	2	H_	C_R	C_R	C_R	type2
102	79	49	101	1	180	14.1035	2	H_	C_R	C_R	H_	type2
61	63	65	66	1	180	14.1035	2	C_R	C_R	C_R	C_R	type2
61	63	65	80	1	180	14.1035	2	C_R	C_R	C_R	C_R	type2
83	63	65	66	1	180	14.1035	2	C_R	C_R	C_R	C_R	type2
83	63	65	80	1	180	14.1035	2	C_R	C_R	C_R	C_R	type2
61	63	83	85	1	180	14.1035	2	C_R	C_R	C_R	O_2	type2
61	63	83	82	1	180	14.1035	2	C_R	C_R	C_R	C_R	type2
65	63	83	85	1	180	14.1035	2	C_R	C_R	C_R	O_2	type2
65	63	83	82	1	180	14.1035	2	C_R	C_R	C_R	C_R	type2
55	57	58	56	1	180	14.1035	2	C_R	C_R	C_R	C_R	type2
55	57	58	125	1	180	14.1035	2	C_R	C_R	C_R	H_	type2
70	57	58	56	1	180	14.1035	2	O_2	C_R	C_R	C_R	type2
70	57	58	125	1	180	14.1035	2	O_2	C_R	C_R	H_	type2
55	57	70	69	1	180	40.7936	2	C_R	C_R	O_2	B_2	type4
58	57	70	69	1	180	40.7936	2	C_R	C_R	O_2	B_2	type4
48	52	50	21	1	-180	0.5233	6	C_R	C_3	C_2	C_2	type5
48	52	50	51	1	-180	0.5233	6	C_R	C_3	C_2	O_2	type5
122	52	50	21	1	-180	0.5233	6	H_	C_3	C_2	C_2	type5
122	52	50	51	1	-180	0.5233	6	H_	C_3	C_2	O_2	type5
21	50	51	16	1	180	40.7936	2	C_2	C_2	O_2	B_2	type4
52	50	51	16	1	180	40.7936	2	C_3	C_2	O_2	B_2	type4
27	29	96	95	1	180	20.3968	2	C_2	C_2	C_2	C_3	type3
27	29	96	124	1	180	20.3968	2	C_2	C_2	C_2	H_	type3
74	29	96	95	1	180	20.3968	2	C_2	C_2	C_2	C_3	type3
74	29	96	124	1	180	20.3968	2	C_2	C_2	C_2	H_	type3
27	29	74	75	1	180	5.2335	2	C_2	C_2	C_2	C_2	type0
27	29	74	123	1	180	5.2335	2	C_2	C_2	C_2	H_	type0
96	29	74	75	1	180	5.2335	2	C_2	C_2	C_2	C_2	type0
96	29	74	123	1	180	5.2335	2	C_2	C_2	C_2	H_	type0
9	7	5	6	1	-180	0.5233	6	C_2	C_3	C_R	C_R	type5
9	7	5	2	1	-180	0.5233	6	C_2	C_3	C_R	C_R	type5
75	7	5	6	1	-180	0.5233	6	C_2	C_3	C_R	C_R	type5
75	7	5	2	1	-180	0.5233	6	C_2	C_3	C_R	C_R	type5
9	7	75	74	1	-180	0.5233	6	C_2	C_3	C_2	C_2	type5
9	7	75	76	1	-180	0.5233	6	C_2	C_3	C_2	O_2	type5
5	7	75	74	1	-180	0.5233	6	C_R	C_3	C_2	C_2	type5
5	7	75	76	1	-180	0.5233	6	C_R	C_3	C_2	O_2	type5
6	5	2	3	1	180	14.1035	2	C_R	C_R	C_R	C_R	type2
6	5	2	1	1	180	14.1035	2	C_R	C_R	C_R	B_2	type2
7	5	2	3	1	180	14.1035	2	C_3	C_R	C_R	C_R	type2
7	5	2	1	1	180	14.1035	2	C_3	C_R	C_R	B_2	type2
91	93	94	68	1	180	14.1035	2	C_R	C_R	C_R	C_R	type2
91	93	94	98	1	180	14.1035	2	C_R	C_R	C_R	H_	type2
105	93	94	68	1	180	14.1035	2	H_	C_R	C_R	C_R	type2
105	93	94	98	1	180	14.1035	2	H_	C_R	C_R	H_	type2
15	16	51	50	1	180	10.467	2	C_2	B_2	O_2	C_2	type1
14	16	51	50	1	180	10.467	2	O_2	B_2	O_2	C_2	type1
15	16	14	12	1	180	40.7936	2	C_2	B_2	O_2	C_R	type4
51	16	14	12	1	180	40.7936	2	O_2	B_2	O_2	C_R	type4
5	2	3	11	1	180	14.1035	2	C_R	C_R	C_R	C_R	type2
5	2	3	4	1	180	14.1035	2	C_R	C_R	C_R	C_R	type2
1	2	3	11	1	180	14.1035	2	B_2	C_R	C_R	C_R	type2
1	2	3	4	1	180	14.1035	2	B_2	C_R	C_R	C_R	type2
5	2	1	76	1	180	5.2335	2	C_R	C_R	B_2	O_2	type0
5	2	1	115	1	180	5.2335	2	C_R	C_R	B_2	O_2	type0
3	2	1	76	1	180	5.2335	2	C_R	C_R	B_2	O_2	type0
3	2	1	115	1	180	5.2335	2	C_R	C_R	B_2	O_2	type0
7	75	74	29	1	180	20.3968	2	C_3	C_2	C_2	C_2	type3
7	75	74	123	1	180	20.3968	2	C_3	C_2	C_2	H_	type3
76	75	74	29	1	180	20.3968	2	O_2	C_2	C_2	C_2	type3
76	75	74	123	1	180	20.3968	2	O_2	C_2	C_2	H_	type3
7	75	76	1	1	180	10.467	2	C_3	C_2	O_2	B_2	type1
74	75	76	1	1	180	10.467	2	C_2	C_2	O_2	B_2	type1
13	11	3	2	1	180	14.1035	2	C_R	C_R	C_R	C_R	type2
13	11	3	4	1	180	14.1035	2	C_R	C_R	C_R	C_R	type2
12	11	3	2	1	180	14.1035	2	C_R	C_R	C_R	C_R	type2
12	11	3	4	1	180	14.1035	2	C_R	C_R	C_R	C_R	type2
13	11	12	14	1	180	14.1035	2	C_R	C_R	C_R	O_2	type2
13	11	12	78	1	180	14.1035	2	C_R	C_R	C_R	C_R	type2
3	11	12	14	1	180	14.1035	2	C_R	C_R	C_R	O_2	type2
3	11	12	78	1	180	14.1035	2	C_R	C_R	C_R	C_R	type2
66	65	80	81	1	180	14.1035	2	C_R	C_R	C_R	C_R	type2
66	65	80	106	1	180	14.1035	2	C_R	C_R	C_R	C_R	type2
63	65	80	81	1	180	14.1035	2	C_R	C_R	C_R	C_R	type2
63	65	80	106	1	180	14.1035	2	C_R	C_R	C_R	C_R	type2
2	3	4	113	1	180	14.1035	2	C_R	C_R	C_R	C_R	type2
2	3	4	77	1	180	14.1035	2	C_R	C_R	C_R	C_R	type2
11	3	4	113	1	180	14.1035	2	C_R	C_R	C_R	C_R	type2
11	3	4	77	1	180	14.1035	2	C_R	C_R	C_R	C_R	type2
16	14	12	11	1	180	10.467	2	B_2	O_2	C_R	C_R	type1
16	14	12	78	1	180	10.467	2	B_2	O_2	C_R	C_R	type1
57	70	69	66	1	180	10.467	2	C_R	O_2	B_2	C_R	type1
57	70	69	108	1	180	10.467	2	C_R	O_2	B_2	O_2	type1
84	85	83	63	1	180	10.467	2	B_2	O_2	C_R	C_R	type1
84	85	83	82	1	180	10.467	2	B_2	O_2	C_R	C_R	type1
66	69	108	106	1	180	40.7936	2	C_R	B_2	O_2	C_R	type4
70	69	108	106	1	180	40.7936	2	O_2	B_2	O_2	C_R	type4
11	12	78	100	1	180	14.1035	2	C_R	C_R	C_R	H_	type2
11	12	78	77	1	180	14.1035	2	C_R	C_R	C_R	C_R	type2
14	12	78	100	1	180	14.1035	2	O_2	C_R	C_R	H_	type2
14	12	78	77	1	180	14.1035	2	O_2	C_R	C_R	C_R	type2
63	83	82	81	1	180	14.1035	2	C_R	C_R	C_R	C_R	type2
63	83	82	97	1	180	14.1035	2	C_R	C_R	C_R	H_	type2
85	83	82	81	1	180	14.1035	2	O_2	C_R	C_R	C_R	type2
85	83	82	97	1	180	14.1035	2	O_2	C_R	C_R	H_	type2
75	76	1	2	1	180	10.467	2	C_2	O_2	B_2	C_R	type1
75	76	1	115	1	180	10.467	2	C_2	O_2	B_2	O_2	type1
2	1	115	113	1	180	40.7936	2	C_R	B_2	O_2	C_R	type4
76	1	115	113	1	180	40.7936	2	O_2	B_2	O_2	C_R	type4
3	4	113	115	1	180	14.1035	2	C_R	C_R	C_R	O_2	type2
3	4	113	114	1	180	14.1035	2	C_R	C_R	C_R	C_R	type2
77	4	113	115	1	180	14.1035	2	C_R	C_R	C_R	O_2	type2
77	4	113	114	1	180	14.1035	2	C_R	C_R	C_R	C_R	type2
3	4	77	78	1	180	14.1035	2	C_R	C_R	C_R	C_R	type2
3	4	77	111	1	180	14.1035	2	C_R	C_R	C_R	C_R	type2
113	4	77	78	1	180	14.1035	2	C_R	C_R	C_R	C_R	type2
113	4	77	111	1	180	14.1035	2	C_R	C_R	C_R	C_R	type2
12	78	77	4	1	180	14.1035	2	C_R	C_R	C_R	C_R	type2
12	78	77	111	1	180	14.1035	2	C_R	C_R	C_R	C_R	type2
100	78	77	4	1	180	14.1035	2	H_	C_R	C_R	C_R	type2
100	78	77	111	1	180	14.1035	2	H_	C_R	C_R	C_R	type2
1	115	113	4	1	180	10.467	2	B_2	O_2	C_R	C_R	type1
1	115	113	114	1	180	10.467	2	B_2	O_2	C_R	C_R	type1
65	80	81	82	1	180	14.1035	2	C_R	C_R	C_R	C_R	type2
65	80	81	109	1	180	14.1035	2	C_R	C_R	C_R	C_R	type2
106	80	81	82	1	180	14.1035	2	C_R	C_R	C_R	C_R	type2
106	80	81	109	1	180	14.1035	2	C_R	C_R	C_R	C_R	type2
65	80	106	108	1	180	14.1035	2	C_R	C_R	C_R	O_2	type2
65	80	106	107	1	180	14.1035	2	C_R	C_R	C_R	C_R	type2
81	80	106	108	1	180	14.1035	2	C_R	C_R	C_R	O_2	type2
81	80	106	107	1	180	14.1035	2	C_R	C_R	C_R	C_R	type2
4	113	114	112	1	180	14.1035	2	C_R	C_R	C_R	C_R	type2
4	113	114	118	1	180	14.1035	2	C_R	C_R	C_R	H_	type2
115	113	114	112	1	180	14.1035	2	O_2	C_R	C_R	C_R	type2
115	113	114	118	1	180	14.1035	2	O_2	C_R	C_R	H_	type2
4	77	111	117	1	180	14.1035	2	C_R	C_R	C_R	H_	type2
4	77	111	112	1	180	14.1035	2	C_R	C_R	C_R	C_R	type2
78	77	111	117	1	180	14.1035	2	C_R	C_R	C_R	H_	type2
78	77	111	112	1	180	14.1035	2	C_R	C_R	C_R	C_R	type2
69	108	106	80	1	180	10.467	2	B_2	O_2	C_R	C_R	type1
69	108	106	107	1	180	10.467	2	B_2	O_2	C_R	C_R	type1
83	82	81	80	1	180	14.1035	2	C_R	C_R	C_R	C_R	type2
83	82	81	109	1	180	14.1035	2	C_R	C_R	C_R	C_R	type2
97	82	81	80	1	180	14.1035	2	H_	C_R	C_R	C_R	type2
97	82	81	109	1	180	14.1035	2	H_	C_R	C_R	C_R	type2
80	81	109	121	1	180	14.1035	2	C_R	C_R	C_R	H_	type2
80	81	109	110	1	180	14.1035	2	C_R	C_R	C_R	C_R	type2
82	81	109	121	1	180	14.1035	2	C_R	C_R	C_R	H_	type2
82	81	109	110	1	180	14.1035	2	C_R	C_R	C_R	C_R	type2
77	111	112	114	1	180	14.1035	2	C_R	C_R	C_R	C_R	type2
77	111	112	116	1	180	14.1035	2	C_R	C_R	C_R	H_	type2
117	111	112	114	1	180	14.1035	2	H_	C_R	C_R	C_R	type2
117	111	112	116	1	180	14.1035	2	H_	C_R	C_R	H_	type2
113	114	112	111	1	180	14.1035	2	C_R	C_R	C_R	C_R	type2
113	114	112	116	1	180	14.1035	2	C_R	C_R	C_R	H_	type2
118	114	112	111	1	180	14.1035	2	H_	C_R	C_R	C_R	type2
118	114	112	116	1	180	14.1035	2	H_	C_R	C_R	H_	type2
80	106	107	119	1	180	14.1035	2	C_R	C_R	C_R	H_	type2
80	106	107	110	1	180	14.1035	2	C_R	C_R	C_R	C_R	type2
108	106	107	119	1	180	14.1035	2	O_2	C_R	C_R	H_	type2
108	106	107	110	1	180	14.1035	2	O_2	C_R	C_R	C_R	type2
81	109	110	107	1	180	14.1035	2	C_R	C_R	C_R	C_R	type2
81	109	110	120	1	180	14.1035	2	C_R	C_R	C_R	H_	type2
121	109	110	107	1	180	14.1035	2	H_	C_R	C_R	C_R	type2
121	109	110	120	1	180	14.1035	2	H_	C_R	C_R	H_	type2
106	107	110	109	1	180	14.1035	2	C_R	C_R	C_R	C_R	type2
106	107	110	120	1	180	14.1035	2	C_R	C_R	C_R	H_	type2
119	107	110	109	1	180	14.1035	2	H_	C_R	C_R	C_R	type2
119	107	110	120	1	180	14.1035	2	H_	C_R	C_R	H_	type2
[ dihedrals ]
inversion terms (improper dihedrals)
found 2 unique inversion terms
[0]	C_R	B_2	C_R	C_R	2	0	8.3736
[1]	C_2	C_2	C_2	O_2	2	0	69.78
2	5	3	1	2	0	8.3736	C_R	C_R	C_R	B_2	type0
2	1	3	5	2	0	8.3736	C_R	B_2	C_R	C_R	type0
2	5	1	3	2	0	8.3736	C_R	C_R	B_2	C_R	type0
3	2	11	4	2	0	8.3736	C_R	C_R	C_R	C_R	type0
3	4	11	2	2	0	8.3736	C_R	C_R	C_R	C_R	type0
3	2	4	11	2	0	8.3736	C_R	C_R	C_R	C_R	type0
4	3	113	77	2	0	8.3736	C_R	C_R	C_R	C_R	type0
4	77	113	3	2	0	8.3736	C_R	C_R	C_R	C_R	type0
4	3	77	113	2	0	8.3736	C_R	C_R	C_R	C_R	type0
5	6	7	2	2	0	8.3736	C_R	C_R	C_3	C_R	type0
5	2	7	6	2	0	8.3736	C_R	C_R	C_3	C_R	type0
5	6	2	7	2	0	8.3736	C_R	C_R	C_R	C_3	type0
6	8	13	5	2	0	8.3736	C_R	C_2	C_R	C_R	type0
6	5	13	8	2	0	8.3736	C_R	C_R	C_R	C_2	type0
6	8	5	13	2	0	8.3736	C_R	C_2	C_R	C_R	type0
8	17	10	6	2	0	8.3736	C_2	C_2	C_2	C_R	type0
8	6	10	17	2	0	8.3736	C_2	C_R	C_2	C_2	type0
8	17	6	10	2	0	8.3736	C_2	C_2	C_R	C_2	type0
9	10	27	7	2	0	8.3736	C_2	C_2	C_2	C_3	type0
9	7	27	10	2	0	8.3736	C_2	C_3	C_2	C_2	type0
9	10	7	27	2	0	8.3736	C_2	C_2	C_3	C_2	type0
10	23	8	9	2	0	69.78	C_2	O_2	C_2	C_2	type1
10	9	8	23	2	0	69.78	C_2	C_2	C_2	O_2	type1
10	23	9	8	2	0	69.78	C_2	O_2	C_2	C_2	type1
11	13	3	12	2	0	8.3736	C_R	C_R	C_R	C_R	type0
11	12	3	13	2	0	8.3736	C_R	C_R	C_R	C_R	type0
11	13	12	3	2	0	8.3736	C_R	C_R	C_R	C_R	type0
12	11	14	78	2	0	69.78	C_R	C_R	O_2	C_R	type1
12	78	14	11	2	0	69.78	C_R	C_R	O_2	C_R	type1
12	11	78	14	2	0	69.78	C_R	C_R	C_R	O_2	type1
13	6	15	11	2	0	8.3736	C_R	C_R	C_2	C_R	type0
13	11	15	6	2	0	8.3736	C_R	C_R	C_2	C_R	type0
13	6	11	15	2	0	8.3736	C_R	C_R	C_R	C_2	type0
15	19	13	16	2	0	8.3736	C_2	C_3	C_R	B_2	type0
15	16	13	19	2	0	8.3736	C_2	B_2	C_R	C_3	type0
15	19	16	13	2	0	8.3736	C_2	C_3	B_2	C_R	type0
17	18	8	19	2	0	69.78	C_2	O_2	C_2	C_3	type1
17	19	8	18	2	0	69.78	C_2	C_3	C_2	O_2	type1
17	18	19	8	2	0	69.78	C_2	O_2	C_3	C_2	type1
21	22	19	50	2	0	8.3736	C_2	C_2	C_3	C_2	type0
21	50	19	22	2	0	8.3736	C_2	C_2	C_3	C_2	type0
21	22	50	19	2	0	8.3736	C_2	C_2	C_2	C_3	type0
22	20	21	47	2	0	8.3736	C_2	B_2	C_2	C_R	type0
22	47	21	20	2	0	8.3736	C_2	C_R	C_2	B_2	type0
22	20	47	21	2	0	8.3736	C_2	B_2	C_R	C_2	type0
26	24	28	27	2	0	8.3736	C_2	B_2	C_2	C_2	type0
26	27	28	24	2	0	8.3736	C_2	C_2	C_2	B_2	type0
26	24	27	28	2	0	8.3736	C_2	B_2	C_2	C_2	type0
27	26	9	29	2	0	8.3736	C_2	C_2	C_2	C_2	type0
27	29	9	26	2	0	8.3736	C_2	C_2	C_2	C_2	type0
27	26	29	9	2	0	8.3736	C_2	C_2	C_2	C_2	type0
28	30	26	95	2	0	8.3736	C_2	C_R	C_2	C_3	type0
28	95	26	30	2	0	8.3736	C_2	C_3	C_2	C_R	type0
28	30	95	26	2	0	8.3736	C_2	C_R	C_3	C_2	type0
29	27	96	74	2	0	8.3736	C_2	C_2	C_2	C_2	type0
29	74	96	27	2	0	8.3736	C_2	C_2	C_2	C_2	type0
29	27	74	96	2	0	8.3736	C_2	C_2	C_2	C_2	type0
30	31	32	28	2	0	8.3736	C_R	C_R	C_R	C_2	type0
30	28	32	31	2	0	8.3736	C_R	C_2	C_R	C_R	type0
30	31	28	32	2	0	8.3736	C_R	C_R	C_2	C_R	type0
31	25	33	30	2	0	69.78	C_R	O_2	C_R	C_R	type1
31	30	33	25	2	0	69.78	C_R	C_R	C_R	O_2	type1
31	25	30	33	2	0	69.78	C_R	O_2	C_R	C_R	type1
32	30	92	68	2	0	8.3736	C_R	C_R	C_R	C_R	type0
32	68	92	30	2	0	8.3736	C_R	C_R	C_R	C_R	type0
32	30	68	92	2	0	8.3736	C_R	C_R	C_R	C_R	type0
33	34	31	90	2	0	8.3736	C_R	C_2	C_R	C_R	type0
33	90	31	34	2	0	8.3736	C_R	C_R	C_R	C_2	type0
33	34	90	31	2	0	8.3736	C_R	C_2	C_R	C_R	type0
34	36	35	33	2	0	69.78	C_2	O_2	C_3	C_R	type1
34	33	35	36	2	0	69.78	C_2	C_R	C_3	O_2	type1
34	36	33	35	2	0	69.78	C_2	O_2	C_R	C_3	type1
37	35	39	62	2	0	8.3736	C_R	C_3	C_R	C_R	type0
37	62	39	35	2	0	8.3736	C_R	C_R	C_R	C_3	type0
37	35	62	39	2	0	8.3736	C_R	C_3	C_R	C_R	type0
39	37	38	53	2	0	8.3736	C_R	C_R	B_2	C_R	type0
39	53	38	37	2	0	8.3736	C_R	C_R	B_2	C_R	type0
39	37	53	38	2	0	8.3736	C_R	C_R	C_R	B_2	type0
41	40	54	43	2	0	69.78	C_2	O_2	C_R	C_3	type1
41	43	54	40	2	0	69.78	C_2	C_3	C_R	O_2	type1
41	40	43	54	2	0	69.78	C_2	O_2	C_3	C_R	type1
44	42	43	45	2	0	69.78	C_2	O_2	C_3	C_R	type1
44	45	43	42	2	0	69.78	C_2	C_R	C_3	O_2	type1
44	42	45	43	2	0	69.78	C_2	O_2	C_R	C_3	type1
45	44	47	46	2	0	8.3736	C_R	C_2	C_R	C_R	type0
45	46	47	44	2	0	8.3736	C_R	C_R	C_R	C_2	type0
45	44	46	47	2	0	8.3736	C_R	C_2	C_R	C_R	type0
46	45	73	79	2	0	8.3736	C_R	C_R	C_2	C_R	type0
46	79	73	45	2	0	8.3736	C_R	C_R	C_2	C_R	type0
46	45	79	73	2	0	8.3736	C_R	C_R	C_R	C_2	type0
47	45	22	48	2	0	8.3736	C_R	C_R	C_2	C_R	type0
47	48	22	45	2	0	8.3736	C_R	C_R	C_2	C_R	type0
47	45	48	22	2	0	8.3736	C_R	C_R	C_R	C_2	type0
48	47	52	49	2	0	8.3736	C_R	C_R	C_3	C_R	type0
48	49	52	47	2	0	8.3736	C_R	C_R	C_3	C_R	type0
48	47	49	52	2	0	8.3736	C_R	C_R	C_R	C_3	type0
49	48	79	101	2	0	8.3736	C_R	C_R	C_R	H_	type0
49	101	79	48	2	0	8.3736	C_R	H_	C_R	C_R	type0
49	48	101	79	2	0	8.3736	C_R	C_R	H_	C_R	type0
50	21	52	51	2	0	69.78	C_2	C_2	C_3	O_2	type1
50	51	52	21	2	0	69.78	C_2	O_2	C_3	C_2	type1
50	21	51	52	2	0	69.78	C_2	C_2	O_2	C_3	type1
53	39	54	55	2	0	8.3736	C_R	C_R	C_R	C_R	type0
53	55	54	39	2	0	8.3736	C_R	C_R	C_R	C_R	type0
53	39	55	54	2	0	8.3736	C_R	C_R	C_R	C_R	type0
54	53	41	56	2	0	8.3736	C_R	C_R	C_2	C_R	type0
54	56	41	53	2	0	8.3736	C_R	C_R	C_2	C_R	type0
54	53	56	41	2	0	8.3736	C_R	C_R	C_R	C_2	type0
55	53	64	57	2	0	8.3736	C_R	C_R	C_R	C_R	type0
55	57	64	53	2	0	8.3736	C_R	C_R	C_R	C_R	type0
55	53	57	64	2	0	8.3736	C_R	C_R	C_R	C_R	type0
56	54	71	58	2	0	8.3736	C_R	C_R	C_2	C_R	type0
56	58	71	54	2	0	8.3736	C_R	C_R	C_2	C_R	type0
56	54	58	71	2	0	8.3736	C_R	C_R	C_R	C_2	type0
57	55	58	70	2	0	69.78	C_R	C_R	C_R	O_2	type1
57	70	58	55	2	0	69.78	C_R	O_2	C_R	C_R	type1
57	55	70	58	2	0	69.78	C_R	C_R	O_2	C_R	type1
58	56	57	125	2	0	8.3736	C_R	C_R	C_R	H_	type0
58	125	57	56	2	0	8.3736	C_R	H_	C_R	C_R	type0
58	56	125	57	2	0	8.3736	C_R	C_R	H_	C_R	type0
59	35	60	88	2	0	8.3736	C_2	C_3	C_2	C_3	type0
59	88	60	35	2	0	8.3736	C_2	C_3	C_2	C_3	type0
59	35	88	60	2	0	8.3736	C_2	C_3	C_3	C_2	type0
60	59	61	84	2	0	8.3736	C_2	C_2	C_R	B_2	type0
60	84	61	59	2	0	8.3736	C_2	B_2	C_R	C_2	type0
60	59	84	61	2	0	8.3736	C_2	C_2	B_2	C_R	type0
61	62	60	63	2	0	8.3736	C_R	C_R	C_2	C_R	type0
61	63	60	62	2	0	8.3736	C_R	C_R	C_2	C_R	type0
61	62	63	60	2	0	8.3736	C_R	C_R	C_R	C_2	type0
62	37	61	64	2	0	8.3736	C_R	C_R	C_R	C_R	type0
62	64	61	37	2	0	8.3736	C_R	C_R	C_R	C_R	type0
62	37	64	61	2	0	8.3736	C_R	C_R	C_R	C_R	type0
63	61	65	83	2	0	8.3736	C_R	C_R	C_R	C_R	type0
63	83	65	61	2	0	8.3736	C_R	C_R	C_R	C_R	type0
63	61	83	65	2	0	8.3736	C_R	C_R	C_R	C_R	type0
64	62	55	66	2	0	8.3736	C_R	C_R	C_R	C_R	type0
64	66	55	62	2	0	8.3736	C_R	C_R	C_R	C_R	type0
64	62	66	55	2	0	8.3736	C_R	C_R	C_R	C_R	type0
65	66	63	80	2	0	8.3736	C_R	C_R	C_R	C_R	type0
65	80	63	66	2	0	8.3736	C_R	C_R	C_R	C_R	type0
65	66	80	63	2	0	8.3736	C_R	C_R	C_R	C_R	type0
66	64	65	69	2	0	8.3736	C_R	C_R	C_R	B_2	type0
66	69	65	64	2	0	8.3736	C_R	B_2	C_R	C_R	type0
66	64	69	65	2	0	8.3736	C_R	C_R	B_2	C_R	type0
67	95	68	99	2	0	8.3736	C_2	C_3	C_R	H_	type0
67	99	68	95	2	0	8.3736	C_2	H_	C_R	C_3	type0
67	95	99	68	2	0	8.3736	C_2	C_3	H_	C_R	type0
68	32	67	94	2	0	8.3736	C_R	C_R	C_2	C_R	type0
68	94	67	32	2	0	8.3736	C_R	C_R	C_2	C_R	type0
68	32	94	67	2	0	8.3736	C_R	C_R	C_R	C_2	type0
71	72	56	126	2	0	8.3736	C_2	C_2	C_R	H_	type0
71	126	56	72	2	0	8.3736	C_2	H_	C_R	C_2	type0
71	72	126	56	2	0	8.3736	C_2	C_2	H_	C_R	type0
72	43	73	71	2	0	8.3736	C_2	C_3	C_2	C_2	type0
72	71	73	43	2	0	8.3736	C_2	C_2	C_2	C_3	type0
72	43	71	73	2	0	8.3736	C_2	C_3	C_2	C_2	type0
73	72	46	103	2	0	8.3736	C_2	C_2	C_R	H_	type0
73	103	46	72	2	0	8.3736	C_2	H_	C_R	C_2	type0
73	72	103	46	2	0	8.3736	C_2	C_2	H_	C_R	type0
74	29	75	123	2	0	8.3736	C_2	C_2	C_2	H_	type0
74	123	75	29	2	0	8.3736	C_2	H_	C_2	C_2	type0
74	29	123	75	2	0	8.3736	C_2	C_2	H_	C_2	type0
75	7	74	76	2	0	69.78	C_2	C_3	C_2	O_2	type1
75	76	74	7	2	0	69.78	C_2	O_2	C_2	C_3	type1
75	7	76	74	2	0	69.78	C_2	C_3	O_2	C_2	type1
77	4	78	111	2	0	8.3736	C_R	C_R	C_R	C_R	type0
77	111	78	4	2	0	8.3736	C_R	C_R	C_R	C_R	type0
77	4	111	78	2	0	8.3736	C_R	C_R	C_R	C_R	type0
78	12	100	77	2	0	8.3736	C_R	C_R	H_	C_R	type0
78	77	100	12	2	0	8.3736	C_R	C_R	H_	C_R	type0
78	12	77	100	2	0	8.3736	C_R	C_R	C_R	H_	type0
79	46	102	49	2	0	8.3736	C_R	C_R	H_	C_R	type0
79	49	102	46	2	0	8.3736	C_R	C_R	H_	C_R	type0
79	46	49	102	2	0	8.3736	C_R	C_R	C_R	H_	type0
80	65	81	106	2	0	8.3736	C_R	C_R	C_R	C_R	type0
80	106	81	65	2	0	8.3736	C_R	C_R	C_R	C_R	type0
80	65	106	81	2	0	8.3736	C_R	C_R	C_R	C_R	type0
81	80	82	109	2	0	8.3736	C_R	C_R	C_R	C_R	type0
81	109	82	80	2	0	8.3736	C_R	C_R	C_R	C_R	type0
81	80	109	82	2	0	8.3736	C_R	C_R	C_R	C_R	type0
82	83	81	97	2	0	8.3736	C_R	C_R	C_R	H_	type0
82	97	81	83	2	0	8.3736	C_R	H_	C_R	C_R	type0
82	83	97	81	2	0	8.3736	C_R	C_R	H_	C_R	type0
83	63	85	82	2	0	69.78	C_R	C_R	O_2	C_R	type1
83	82	85	63	2	0	69.78	C_R	C_R	O_2	C_R	type1
83	63	82	85	2	0	69.78	C_R	C_R	C_R	O_2	type1
87	88	89	86	2	0	69.78	C_2	C_3	C_2	O_2	type1
87	86	89	88	2	0	69.78	C_2	O_2	C_2	C_3	type1
87	88	86	89	2	0	69.78	C_2	C_3	O_2	C_2	type1
89	87	91	104	2	0	8.3736	C_2	C_2	C_R	H_	type0
89	104	91	87	2	0	8.3736	C_2	H_	C_R	C_2	type0
89	87	104	91	2	0	8.3736	C_2	C_2	H_	C_R	type0
90	33	88	92	2	0	8.3736	C_R	C_R	C_3	C_R	type0
90	92	88	33	2	0	8.3736	C_R	C_R	C_3	C_R	type0
90	33	92	88	2	0	8.3736	C_R	C_R	C_R	C_3	type0
91	92	89	93	2	0	8.3736	C_R	C_R	C_2	C_R	type0
91	93	89	92	2	0	8.3736	C_R	C_R	C_2	C_R	type0
91	92	93	89	2	0	8.3736	C_R	C_R	C_R	C_2	type0
92	90	32	91	2	0	8.3736	C_R	C_R	C_R	C_R	type0
92	91	32	90	2	0	8.3736	C_R	C_R	C_R	C_R	type0
92	90	91	32	2	0	8.3736	C_R	C_R	C_R	C_R	type0
93	91	94	105	2	0	8.3736	C_R	C_R	C_R	H_	type0
93	105	94	91	2	0	8.3736	C_R	H_	C_R	C_R	type0
93	91	105	94	2	0	8.3736	C_R	C_R	H_	C_R	type0
94	68	93	98	2	0	8.3736	C_R	C_R	C_R	H_	type0
94	98	93	68	2	0	8.3736	C_R	H_	C_R	C_R	type0
94	68	98	93	2	0	8.3736	C_R	C_R	H_	C_R	type0
96	95	29	124	2	0	8.3736	C_2	C_3	C_2	H_	type0
96	124	29	95	2	0	8.3736	C_2	H_	C_2	C_3	type0
96	95	124	29	2	0	8.3736	C_2	C_3	H_	C_2	type0
106	80	108	107	2	0	69.78	C_R	C_R	O_2	C_R	type1
106	107	108	80	2	0	69.78	C_R	C_R	O_2	C_R	type1
106	80	107	108	2	0	69.78	C_R	C_R	C_R	O_2	type1
107	106	119	110	2	0	8.3736	C_R	C_R	H_	C_R	type0
107	110	119	106	2	0	8.3736	C_R	C_R	H_	C_R	type0
107	106	110	119	2	0	8.3736	C_R	C_R	C_R	H_	type0
109	81	121	110	2	0	8.3736	C_R	C_R	H_	C_R	type0
109	110	121	81	2	0	8.3736	C_R	C_R	H_	C_R	type0
109	81	110	121	2	0	8.3736	C_R	C_R	C_R	H_	type0
110	109	107	120	2	0	8.3736	C_R	C_R	C_R	H_	type0
110	120	107	109	2	0	8.3736	C_R	H_	C_R	C_R	type0
110	109	120	107	2	0	8.3736	C_R	C_R	H_	C_R	type0
111	77	117	112	2	0	8.3736	C_R	C_R	H_	C_R	type0
111	112	117	77	2	0	8.3736	C_R	C_R	H_	C_R	type0
111	77	112	117	2	0	8.3736	C_R	C_R	C_R	H_	type0
112	111	114	116	2	0	8.3736	C_R	C_R	C_R	H_	type0
112	116	114	111	2	0	8.3736	C_R	H_	C_R	C_R	type0
112	111	116	114	2	0	8.3736	C_R	C_R	H_	C_R	type0
113	4	115	114	2	0	69.78	C_R	C_R	O_2	C_R	type1
113	114	115	4	2	0	69.78	C_R	C_R	O_2	C_R	type1
113	4	114	115	2	0	69.78	C_R	C_R	C_R	O_2	type1
114	113	112	118	2	0	8.3736	C_R	C_R	C_R	H_	type0
114	118	112	113	2	0	8.3736	C_R	H_	C_R	C_R	type0
114	113	118	112	2	0	8.3736	C_R	C_R	H_	C_R	type0
