# Supplementary material for: Salting-out effect promoting highly efficient ambient ammonia synthesis
Source: Nat Commun. 2021 May 27;12:3198. doi: 10.1038/s41467-021-23360-0 (PMC8160333; doi:10.1038/s41467-021-23360-0)
Supplement: Supplementary file 4 — Supplementary Data 2 [file 41467_2021_23360_MOESM4_ESM.xlsx]

## Sheet: Supplementary Figure 22
Supplementary Figure 22
	2M					4M					6M					8M					10M					12M					14M
	-0.1 V	-0.2 V	-0.3 V	-0.4 V	-0.5 V	-0.1 V	-0.2 V	-0.3 V	-0.4 V	-0.5 V	-0.1 V	-0.2 V	-0.3 V	-0.4 V	-0.5 V	-0.1 V	-0.2 V	-0.3 V	-0.4 V	-0.5 V	-0.1 V	-0.2 V	-0.3 V	-0.4 V	-0.5 V	-0.1 V	-0.2 V	-0.3 V	-0.4 V	-0.5 V	-0.1 V	-0.2 V	-0.3 V	-0.4 V	-0.5 V
Time (s)	Current density (mA cm-2)	Current density (mA cm-2)	Current density (mA cm-2)	Current density (mA cm-2)	Current density (mA cm-2)	Current density (mA cm-2)	Current density (mA cm-2)	Current density (mA cm-2)	Current density (mA cm-2)	Current density (mA cm-2)	Current density (mA cm-2)	Current density (mA cm-2)	Current density (mA cm-2)	Current density (mA cm-2)	Current density (mA cm-2)	Current density (mA cm-2)	Current density (mA cm-2)	Current density (mA cm-2)	Current density (mA cm-2)	Current density (mA cm-2)	Current density (mA cm-2)	Current density (mA cm-2)	Current density (mA cm-2)	Current density (mA cm-2)	Current density (mA cm-2)	Current density (mA cm-2)	Current density (mA cm-2)	Current density (mA cm-2)	Current density (mA cm-2)	Current density (mA cm-2)	Current density (mA cm-2)	Current density (mA cm-2)	Current density (mA cm-2)	Current density (mA cm-2)	Current density (mA cm-2)
1	-4.12388	-3.16044	-4.0924	-11.0726	-6.57744	-3.36365	-1.99164	-13.744	-38.0255	-11.7386	-2.22127	-5.052	-4.09608	-46.976	-27.2465	-1.58379	-2.34855	-1.57674	-10.3701	-7.076	-7.372	-6.21124	-2.05228	-8.67576	-38.8008	-9.92312	-26.6504	-9.6298	-17.0461	-11.8478	-7.72568	-15.1749	-31.3908	-19.9935	-40.5868
2	-3.3283	-2.94396	-3.65243	-8.09252	-5.95796	-2.75431	-1.77565	-10.8464	-34.6231	-9.80032	-1.8834	-4.256	-3.5185	-35.7172	-17.684	-1.34532	-2.00778	-1.47129	-7.57688	-6.168	-5.732	-5.03172	-1.93033	-6.89232	-33.0216	-8.25696	-22.55	-7.15104	-13.0712	-8.95508	-5.77756	-13.0304	-22.8648	-15.7718	-30.5779
3	-2.80124	-2.73251	-3.2448	-6.51616	-5.56936	-2.34778	-1.59478	-8.95112	-31.79	-8.76804	-1.65537	-3.7128	-3.2192	-27.8618	-13.3019	-1.18461	-1.77081	-1.39502	-6.03416	-5.516	-4.756	-4.23996	-1.77156	-5.82972	-28.9678	-7.08076	-19.5828	-5.7276	-10.5266	-7.32276	-4.62336	-11.367	-17.2508	-12.854	-23.7454
4	-2.42625	-2.52128	-3.0385	-5.54424	-5.51196	-2.05077	-1.48705	-7.59888	-29.4003	-8.00716	-1.4808	-3.3164	-2.95793	-22.226	-10.9695	-1.10865	-1.5984	-1.33153	-5.05804	-5.052	-4.108	-3.67089	-1.67797	-5.0956	-25.803	-6.19968	-17.1905	-4.82668	-8.73724	-6.2426	-3.88436	-10.1216	-13.3547	-10.7357	-18.9066
5	-2.15017	-2.37434	-2.84716	-4.88328	-5.04528	-1.82142	-1.35387	-6.55792	-27.3132	-7.72032	-1.35547	-3.0136	-2.75865	-18.1206	-9.56688	-0.99367	-1.45646	-1.2734	-4.37928	-4.724	-3.6496	-3.24172	-1.58417	-4.61564	-23.2105	-5.50336	-15.228	-4.1808	-7.45544	-5.50388	-3.34389	-9.14256	-10.5658	-9.13488	-15.3445
6	-1.93178	-2.20197	-2.75337	-4.38732	-4.99428	-1.64727	-1.30246	-5.7756	-25.5116	-7.24692	-1.24815	-2.7748	-2.56172	-15.1568	-8.65592	-0.94496	-1.37807	-1.24486	-3.87908	-4.472	-3.294	-2.90294	-1.50204	-4.06844	-21.2124	-4.95584	-13.5664	-3.67547	-6.4726	-4.93396	-2.94727	-8.27096	-8.5154	-7.88416	-12.6354
7	-1.76334	-2.12319	-2.5476	-4.07196	-4.84976	-1.5111	-1.2073	-5.15084	-23.897	-6.7936	-1.1587	-2.5776	-2.46396	-12.9512	-8.01148	-0.87392	-1.30292	-1.20852	-3.49486	-4.236	-3.0184	-2.64035	-1.47653	-3.84219	-19.3572	-4.50072	-12.1524	-3.42057	-5.69416	-4.50008	-2.6501	-7.56244	-6.97964	-6.89032	-10.5486
8	-1.62238	-2.12411	-2.46539	-3.77584	-4.8276	-1.3955	-1.14498	-4.66784	-22.5384	-6.4624	-1.10856	-2.4188	-2.34981	-11.3129	-7.5522	-0.82748	-1.26095	-1.17834	-3.18551	-4.124	-2.7944	-2.43199	-1.43738	-3.55896	-17.9107	-4.11928	-10.8544	-3.04553	-5.06464	-4.15188	-2.4064	-6.92912	-5.8154	-6.08144	-8.94372
9	-1.50851	-2.00346	-2.38005	-3.58379	-4.6094	-1.2984	-1.12709	-4.27552	-21.211	-6.11768	-1.03618	-2.2936	-2.26232	-10.0826	-7.19412	-0.81955	-1.15093	-1.1577	-2.9346	-3.962	-2.6112	-2.23892	-1.41443	-3.34439	-16.5472	-3.78733	-9.69204	-2.82872	-4.55316	-3.86378	-2.20896	-6.35748	-4.91372	-5.4068	-7.65276
10	-1.40948	-2.01914	-2.28925	-3.3791	-4.41792	-1.21762	-1.09389	-3.94676	-20.0482	-5.93924	-0.97949	-2.1808	-2.17188	-9.08224	-6.93444	-0.78624	-1.09259	-1.13345	-2.72878	-3.818	-2.4556	-2.06586	-1.30936	-3.08419	-15.3525	-3.49938	-8.64384	-2.60829	-4.13432	-3.63548	-2.04133	-5.91928	-4.21184	-4.84528	-6.66788
11	-1.32863	-1.97273	-2.1878	-3.19865	-4.43328	-1.14776	-1.04109	-3.67365	-18.9961	-5.86428	-0.93516	-2.0808	-2.09866	-8.27176	-6.726	-0.73485	-1.04908	-1.13071	-2.56159	-3.7068	-2.3196	-1.93856	-1.2853	-2.92744	-14.2503	-3.24854	-7.71396	-2.42865	-3.75876	-3.45007	-1.90216	-5.46984	-3.64854	-4.37848	-5.84536
12	-1.25949	-1.85146	-2.13826	-3.09918	-4.1478	-1.08916	-1.03206	-3.43226	-18.031	-5.68672	-0.90648	-1.9892	-2.05002	-7.68628	-6.56336	-0.73767	-1.00541	-1.08967	-2.42347	-3.606	-2.2012	-1.82398	-1.26999	-2.77795	-13.382	-3.02986	-6.88464	-2.3042	-3.4715	-3.25324	-1.77866	-5.07936	-3.20338	-3.98005	-5.1996
13	-1.19604	-1.83934	-2.07065	-3.0126	-4.00012	-1.0434	-1.03055	-3.21789	-17.1559	-5.56608	-0.87611	-1.902	-2.02129	-7.22956	-6.4076	-0.6926	-0.97025	-1.0626	-2.30066	-3.522	-2.0952	-1.7277	-1.23604	-2.70963	-12.3338	-2.83571	-6.1362	-2.15176	-3.19516	-3.1105	-1.67365	-4.70148	-2.83202	-3.63449	-4.6378
14	-1.1414	-1.75664	-2.01922	-2.92009	-4.22208	-0.99248	-0.99434	-3.04878	-16.28	-5.59008	-0.84216	-1.83	-1.96906	-6.78552	-6.27196	-0.67135	-0.93532	-1.05621	-2.19193	-3.4708	-2.0008	-1.64859	-1.19267	-2.61634	-11.5863	-2.6687	-5.51016	-2.06852	-2.96577	-2.97796	-1.57631	-4.38752	-2.53554	-3.33344	-4.21336
15	-1.09586	-1.81884	-2.00148	-2.81113	-4.13068	-0.95166	-0.94784	-2.90096	-15.5196	-5.44072	-0.81774	-1.7716	-1.99428	-6.35072	-6.1902	-0.65813	-0.90851	-1.04973	-2.0952	-3.3668	-1.9144	-1.57042	-1.18454	-2.5557	-10.8848	-2.51326	-4.93052	-1.96732	-2.77828	-2.86324	-1.49358	-4.07252	-2.29012	-3.07212	-3.83295
16	-1.0535	-1.70464	-1.88711	-2.78726	-4.09236	-0.91603	-0.93858	-2.76916	-14.8	-5.18176	-0.8024	-1.7212	-1.99118	-6.13108	-6.10752	-0.63785	-0.89765	-1.02199	-2.00938	-3.2788	-1.8388	-1.53627	-1.20618	-2.54048	-10.2024	-2.37416	-4.44316	-1.87381	-2.58597	-2.75988	-1.42211	-3.78931	-2.08731	-2.84932	-3.5265
17	-1.01652	-1.66353	-1.86824	-2.68184	-4.0482	-0.88357	-0.96068	-2.64906	-14.1036	-5.02992	-0.77908	-1.6728	-1.95043	-5.88852	-6.03968	-0.62403	-0.85008	-1.01876	-1.93608	-3.2528	-1.7688	-1.46802	-1.12896	-2.3931	-9.59776	-2.24348	-4.01184	-1.80016	-2.45829	-2.65739	-1.35462	-3.53624	-1.91258	-2.64014	-3.25895
18	-0.9793	-1.69216	-1.82627	-2.65163	-3.92957	-0.85222	-0.98026	-2.55473	-13.4908	-5.3384	-0.75086	-1.6272	-1.92709	-5.71312	-5.99408	-0.6105	-0.85498	-0.98651	-1.86963	-3.2464	-1.7072	-1.36462	-1.11262	-2.33473	-8.99324	-2.13259	-3.61955	-1.74479	-2.30032	-2.5812	-1.29098	-3.31815	-1.77235	-2.4676	-3.02382
19	-0.94887	-1.60936	-1.78291	-2.5804	-3.75576	-0.82782	-0.92136	-2.45896	-12.8844	-5.38848	-0.73859	-1.582	-1.92365	-5.54408	-5.96732	-0.59975	-0.82971	-0.98806	-1.80965	-3.1436	-1.6496	-1.32377	-1.09696	-2.18242	-8.49452	-2.03544	-3.28427	-1.678	-2.19205	-2.49719	-1.23536	-3.0847	-1.6477	-2.31196	-2.82933
20	-0.92303	-1.64513	-1.78165	-2.52954	-3.76786	-0.80291	-0.89111	-2.37808	-12.3226	-5.1814	-0.72444	-1.5524	-1.94605	-5.37848	-5.90156	-0.58238	-0.79726	-0.97411	-1.75708	-3.0592	-1.5968	-1.28306	-1.10232	-2.18603	-7.95512	-1.94057	-2.98396	-1.63385	-2.06258	-2.43996	-1.18423	-2.87664	-1.53822	-2.17942	-2.66016
21	-0.89517	-1.63606	-1.7488	-2.48303	-3.69331	-0.78168	-0.93844	-2.30504	-11.7821	-5.13948	-0.71284	-1.5188	-1.9165	-5.25972	-5.87912	-0.57295	-0.80168	-0.98787	-1.70942	-3.0756	-1.5476	-1.23303	-1.1096	-2.09229	-7.523	-1.85507	-2.72	-1.58107	-1.98444	-2.36293	-1.1413	-2.6731	-1.44652	-2.05158	-2.5095
22	-0.87261	-1.55826	-1.77696	-2.46686	-3.79669	-0.75942	-0.86842	-2.22998	-11.3126	-5.01716	-0.69352	-1.4908	-1.87199	-5.10972	-5.85228	-0.60728	-0.772	-0.95313	-1.66818	-3.0324	-1.5004	-1.19489	-1.09541	-2.08299	-7.05068	-1.77237	-2.49468	-1.53083	-1.88414	-2.30894	-1.09842	-2.50445	-1.36959	-1.93226	-2.37685
23	-0.84932	-1.5245	-1.72881	-2.4323	-3.60925	-0.74325	-0.88962	-2.18305	-10.903	-5.04244	-0.67269	-1.4636	-1.83339	-5.01552	-5.8172	-0.56801	-0.76756	-0.9508	-1.62997	-3.02	-1.458	-1.1501	-1.0953	-1.9248	-6.74688	-1.70034	-2.2944	-1.47911	-1.80031	-2.24911	-1.06197	-2.33413	-1.29352	-1.83147	-2.25189
24	-0.83252	-1.55295	-1.71371	-2.39609	-3.68239	-0.72497	-0.85737	-2.12421	-10.4584	-4.8018	-0.6602	-1.438	-1.80861	-4.89496	-5.78408	-0.56288	-0.74472	-0.92506	-1.5965	-2.9924	-1.4172	-1.13667	-1.06191	-1.90924	-6.33428	-1.63247	-2.13006	-1.429	-1.73939	-2.20796	-1.02423	-2.19179	-1.23627	-1.74262	-2.16588
25	-0.81188	-1.5153	-1.64867	-2.3475	-3.84953	-0.7129	-0.84138	-2.08774	-10.0472	-4.7666	-0.6515	-1.4128	-1.77722	-4.80136	-5.75128	-0.56159	-0.73568	-0.90758	-1.56543	-2.9428	-1.3804	-1.09463	-0.98744	-1.95298	-6.03732	-1.57514	-1.97478	-1.40478	-1.66338	-2.14972	-0.99352	-2.04369	-1.17836	-1.6685	-2.06114
26	-0.79872	-1.5296	-1.56766	-2.32129	-3.73167	-0.69492	-0.82458	-2.0338	-9.68044	-4.78136	-0.64438	-1.3876	-1.76676	-4.68224	-5.7376	-0.54112	-0.72305	-0.93192	-1.53502	-2.9476	-1.346	-1.07506	-1.00519	-1.86608	-5.73644	-1.51697	-1.83365	-1.36681	-1.60544	-2.11438	-0.96143	-1.9234	-1.1291	-1.58847	-1.98598
27	-0.78257	-1.45674	-1.56738	-2.30352	-3.66683	-0.68574	-0.8155	-1.99046	-9.3258	-4.89344	-0.63508	-1.3616	-1.72765	-4.62972	-5.70692	-0.53422	-0.71884	-0.91452	-1.50882	-2.9128	-1.3148	-1.05062	-0.97149	-1.84072	-5.46584	-1.4642	-1.71489	-1.324	-1.55241	-2.06541	-0.93445	-1.80218	-1.08235	-1.52143	-1.90518
28	-0.79558	-1.46328	-1.51915	-2.25925	-3.49498	-0.67153	-0.80978	-1.95574	-8.94244	-4.88644	-0.62816	-1.344	-1.741	-4.56992	-5.69628	-0.55604	-0.70339	-0.88516	-1.48443	-2.9128	-1.2836	-1.01595	-0.96746	-1.75535	-5.22708	-1.40436	-1.60659	-1.29923	-1.50154	-2.03969	-0.90842	-1.68947	-1.04038	-1.46451	-1.851
29	-0.77968	-1.499	-1.4925	-2.26227	-3.57314	-0.66152	-0.80451	-1.92463	-8.62372	-4.84456	-0.62109	-1.3168	-1.71322	-4.54656	-5.67796	-0.52806	-0.69756	-0.88303	-1.4617	-2.9244	-1.2556	-0.98189	-0.96393	-1.7594	-4.93768	-1.35188	-1.52007	-1.27471	-1.45124	-1.99712	-0.88515	-1.59936	-1.00537	-1.41438	-1.78198
30	-0.78742	-1.40506	-1.4713	-2.20236	-3.45966	-0.65038	-0.79559	-1.88152	-8.33856	-4.83044	-0.62205	-1.3012	-1.70508	-4.38284	-5.67136	-0.54472	-0.68805	-0.88633	-1.44141	-2.9276	-1.2284	-0.96463	-0.93417	-1.69311	-4.62304	-1.31367	-1.43594	-1.29083	-1.41574	-1.96697	-0.86402	-1.50844	-0.97059	-1.35895	-1.7273
31	-0.73432	-1.3834	-1.46036	-2.19642	-3.39413	-0.64007	-0.79872	-1.85656	-8.06132	-4.75672	-0.6151	-1.2824	-1.6764	-4.33624	-5.64844	-0.51489	-0.68453	-0.88923	-1.4204	-2.9244	-1.2032	-0.94704	-0.92111	-1.61137	-4.47688	-1.2668	-1.36251	-1.28716	-1.37312	-1.93122	-0.84124	-1.42809	-0.93971	-1.31049	-1.68222
32	-0.71795	-1.35265	-1.46251	-2.18496	-3.68472	-0.62917	-0.80171	-1.83086	-7.7218	-4.67672	-0.59908	-1.2672	-1.65987	-4.26684	-5.64236	-0.50641	-0.68108	-0.86632	-1.40237	-2.9292	-1.1784	-0.92848	-0.973	-1.74578	-4.24472	-1.22971	-1.29722	-1.22888	-1.3294	-1.90452	-0.82244	-1.34834	-0.90968	-1.26805	-1.64093
33	-0.70818	-1.41262	-1.49844	-2.16431	-3.48693	-0.61797	-0.77617	-1.80864	-7.47412	-4.68812	-0.59295	-1.2492	-1.65059	-4.24356	-5.65544	-0.50071	-0.68739	-0.85248	-1.38535	-2.9008	-1.1552	-0.9016	-0.94824	-1.64154	-4.11404	-1.1978	-1.23622	-1.21213	-1.29422	-1.8656	-0.80556	-1.27871	-0.88528	-1.22377	-1.59454
34	-0.69974	-1.33955	-1.55075	-2.14286	-3.70156	-0.61021	-0.76623	-1.77058	-7.22632	-4.7406	-0.59729	-1.2304	-1.66174	-4.2544	-5.613	-0.49746	-0.65612	-0.85197	-1.368	-2.8308	-1.1336	-0.91465	-0.90435	-1.59898	-3.9577	-1.16375	-1.17679	-1.17336	-1.26979	-1.84808	-0.78823	-1.21695	-0.86173	-1.18561	-1.55216
35	-0.68895	-1.38114	-1.54518	-2.13338	-3.6971	-0.60332	-0.77601	-1.76361	-6.9734	-4.74072	-0.57972	-1.2132	-1.64218	-4.18124	-5.59272	-0.50105	-0.64805	-0.86402	-1.35215	-2.8008	-1.1136	-0.89046	-0.91379	-1.57674	-3.76184	-1.12666	-1.1252	-1.14493	-1.24252	-1.819	-0.77259	-1.14834	-0.8412	-1.15701	-1.51023
36	-0.68251	-1.3506	-1.54685	-2.08907	-3.50584	-0.59532	-0.77957	-1.73375	-6.7792	-4.70412	-0.57398	-1.2012	-1.64226	-4.1198	-5.5836	-0.49093	-0.6483	-0.84645	-1.33478	-2.7944	-1.0936	-0.85316	-0.89466	-1.525	-3.67068	-1.09783	-1.08094	-1.12503	-1.21672	-1.80068	-0.7567	-1.10137	-0.82152	-1.11805	-1.48284
37	-0.67307	-1.2989	-1.50462	-2.0918	-3.56607	-0.59989	-0.76288	-1.71535	-6.50012	-4.58	-0.5755	-1.1864	-1.64972	-4.07184	-5.61336	-0.4837	-0.64038	-0.83869	-1.31843	-2.7172	-1.0752	-0.84613	-0.87035	-1.47308	-3.5125	-1.06887	-1.03617	-1.15463	-1.18704	-1.76647	-0.74452	-1.04676	-0.80014	-1.08512	-1.452
38	-0.66684	-1.31485	-1.4631	-2.15828	-3.45658	-0.59009	-0.74835	-1.70466	-6.31104	-4.43408	-0.573	-1.1744	-1.7019	-4.03204	-5.60036	-0.47903	-0.65017	-0.81688	-1.30426	-2.688	-1.0584	-0.83238	-0.89032	-1.48108	-3.3827	-1.03797	-1.00134	-1.09344	-1.15334	-1.76032	-0.72732	-1.00078	-0.78446	-1.0585	-1.41859
39	-0.66044	-1.26774	-1.42953	-2.16098	-3.14993	-0.57163	-0.74729	-1.67881	-6.092	-4.34708	-0.55638	-1.1616	-1.67184	-4.03872	-5.56968	-0.47822	-0.63182	-0.81873	-1.29013	-2.6936	-1.0428	-0.81564	-0.89448	-1.47896	-3.29111	-1.00376	-0.96662	-1.05908	-1.13571	-1.7508	-0.71346	-0.95683	-0.76642	-1.03233	-1.38584
40	-0.64866	-1.25644	-1.4285	-2.0882	-3.15951	-0.56718	-0.7525	-1.66963	-5.92384	-4.37272	-0.55587	-1.15	-1.64657	-3.99082	-5.56604	-0.49225	-0.62192	-0.81678	-1.2786	-2.6432	-1.0296	-0.81718	-0.86566	-1.51533	-3.13968	-0.98492	-0.93928	-1.02689	-1.11444	-1.69992	-0.70019	-0.91242	-0.74774	-1.00839	-1.36708
41	-0.64495	-1.27141	-1.41866	-2.03196	-3.00067	-0.56435	-0.73992	-1.648	-5.7464	-4.3736	-0.54584	-1.1388	-1.62532	-3.95614	-5.59284	-0.49054	-0.61514	-0.83218	-1.26628	-2.6052	-1.0168	-0.7975	-0.85866	-1.50309	-3.06502	-0.96429	-0.90934	-1.01789	-1.08896	-1.67288	-0.68759	-0.88297	-0.73418	-0.98518	-1.34609
42	-0.63668	-1.23763	-1.40331	-2.0419	-3.1489	-0.55596	-0.73918	-1.64421	-5.55216	-4.38044	-0.54383	-1.1368	-1.61438	-3.90781	-5.52136	-0.46752	-0.61523	-0.82508	-1.25452	-2.6216	-1.0024	-0.8095	-0.85166	-1.37486	-2.98566	-0.94158	-0.88084	-1.00224	-1.09678	-1.66055	-0.67673	-0.84325	-0.72321	-0.96859	-1.31618
43	-0.63038	-1.2774	-1.39404	-2.0011	-3.27494	-0.55032	-0.73418	-1.62814	-5.36336	-4.26048	-0.55759	-1.1428	-1.61292	-3.86058	-5.51208	-0.4672	-0.6081	-0.80519	-1.24384	-2.5816	-0.9888	-0.79742	-0.87069	-1.403	-2.86705	-0.92054	-0.85135	-0.98512	-1.06393	-1.63364	-0.66439	-0.81547	-0.70922	-0.94978	-1.29158
44	-0.62487	-1.22543	-1.35454	-1.97648	-3.41066	-0.54578	-0.75784	-1.61382	-5.22592	-4.4622	-0.56062	-1.136	-1.60062	-3.91183	-5.51412	-0.47797	-0.60518	-0.80268	-1.23358	-2.516	-0.9752	-0.74902	-0.83403	-1.43004	-2.77361	-0.90235	-0.83215	-0.95572	-1.04535	-1.62339	-0.65308	-0.7911	-0.6954	-0.92538	-1.26728
45	-0.6165	-1.1771	-1.37476	-1.99146	-3.30105	-0.54193	-0.7679	-1.60354	-5.08692	-4.44604	-0.5284	-1.1212	-1.57919	-3.85689	-5.50516	-0.46959	-0.60125	-0.80989	-1.2245	-2.514	-0.962	-0.74846	-0.81529	-1.41065	-2.73233	-0.88169	-0.80973	-0.9397	-1.03464	-1.60288	-0.6436	-0.75814	-0.68602	-0.9088	-1.2435
46	-0.61277	-1.16218	-1.3988	-1.95131	-3.18827	-0.53793	-0.77166	-1.59859	-4.90896	-4.3578	-0.5267	-1.1056	-1.57148	-3.72778	-5.49968	-0.47577	-0.60171	-0.81006	-1.21385	-2.482	-0.9496	-0.74588	-0.82547	-1.31502	-2.66467	-0.86626	-0.79386	-0.89742	-1.0067	-1.58526	-0.63364	-0.74264	-0.67436	-0.8904	-1.23484
47	-0.60366	-1.19142	-1.35196	-1.9641	-3.26025	-0.53397	-0.76256	-1.57919	-4.79632	-4.29892	-0.52625	-1.102	-1.56282	-3.75356	-5.50528	-0.45631	-0.59197	-0.83768	-1.20608	-2.504	-0.9388	-0.72919	-0.81078	-1.40008	-2.5956	-0.84243	-0.77195	-0.88223	-0.99394	-1.56349	-0.62392	-0.70945	-0.66414	-0.87216	-1.21131
48	-0.5973	-1.16488	-1.33473	-1.96341	-3.35131	-0.52928	-0.74371	-1.56415	-4.68472	-4.29116	-0.52509	-1.1084	-1.55231	-3.75015	-5.48952	-0.469	-0.62237	-0.79688	-1.1966	-2.4732	-0.9268	-0.72512	-0.80276	-1.35764	-2.52434	-0.82621	-0.75056	-0.8718	-0.984	-1.55018	-0.61287	-0.70004	-0.65312	-0.85358	-1.19201
49	-0.59511	-1.12469	-1.33545	-1.94607	-3.22438	-0.52158	-0.71455	-1.55733	-4.54348	-4.25516	-0.5203	-1.0956	-1.53473	-3.69318	-5.48944	-0.45163	-0.58082	-0.78091	-1.18902	-2.4768	-0.9144	-0.71106	-0.79587	-1.44599	-2.44184	-0.81011	-0.74038	-0.8653	-0.96893	-1.53163	-0.60377	-0.6808	-0.64664	-0.84112	-1.17579
50	-0.58783	-1.20004	-1.26226	-1.95215	-3.1498	-0.51833	-0.71414	-1.55534	-4.44424	-4.33496	-0.51785	-1.0816	-1.51159	-3.72073	-5.48676	-0.45019	-0.5785	-0.77026	-1.18408	-2.4528	-0.9036	-0.70868	-0.79242	-1.31024	-2.40819	-0.79461	-0.72344	-0.84704	-0.94417	-1.51526	-0.59442	-0.65753	-0.63797	-0.82505	-1.17433
51	-0.58242	-1.12864	-1.25882	-1.93512	-3.27463	-0.51455	-0.70117	-1.54065	-4.34972	-4.45484	-0.51744	-1.0676	-1.50282	-3.69151	-5.47808	-0.45861	-0.57763	-0.76695	-1.17447	-2.4744	-0.8932	-0.70233	-0.78741	-1.28178	-2.36578	-0.77741	-0.70494	-0.8353	-0.93812	-1.49294	-0.58661	-0.63549	-0.62849	-0.81321	-1.15122
52	-0.5789	-1.14719	-1.25829	-1.94147	-3.19626	-0.51316	-0.70945	-1.53709	-4.20836	-4.4882	-0.51536	-1.0552	-1.49111	-3.61706	-5.46568	-0.44234	-0.57646	-0.76564	-1.16462	-2.6228	-0.8828	-0.70172	-0.78817	-1.19672	-2.27126	-0.7595	-0.68938	-0.82831	-0.93441	-1.49521	-0.57957	-0.62567	-0.61942	-0.80476	-1.12287
53	-0.57278	-1.08817	-1.25749	-1.92395	-2.98204	-0.50815	-0.78974	-1.52599	-4.13208	-4.3162	-0.50944	-1.0464	-1.48724	-3.62316	-5.47376	-0.46603	-0.59126	-0.76058	-1.15961	-2.6212	-0.8736	-0.68479	-0.7926	-1.2704	-2.23498	-0.74699	-0.67995	-0.81393	-0.91588	-1.48223	-0.56872	-0.60768	-0.60935	-0.79151	-1.11418
54	-0.57056	-1.10557	-1.23986	-1.92929	-3.12927	-0.50416	-0.83672	-1.50936	-4.0556	-4.30768	-0.52392	-1.0364	-1.49583	-3.56891	-5.46284	-0.4577	-0.56064	-0.75316	-1.1536	-2.5548	-0.864	-0.68215	-0.79678	-1.31513	-2.22472	-0.7369	-0.6686	-0.81157	-0.91667	-1.46032	-0.56256	-0.59128	-0.59917	-0.78318	-1.11198
55	-0.56523	-1.0883	-1.22379	-1.89514	-2.98391	-0.50137	-0.77001	-1.50064	-3.95537	-4.22144	-0.51392	-1.0296	-1.50516	-3.57132	-5.45224	-0.46757	-0.56882	-0.7481	-1.14639	-2.5476	-0.8552	-0.66912	-0.78242	-1.24308	-2.18339	-0.71985	-0.65514	-0.80384	-0.8952	-1.45034	-0.5544	-0.57729	-0.59369	-0.77226	-1.10024
56	-0.56264	-1.06626	-1.2057	-1.92646	-3.01162	-0.49753	-0.74698	-1.50439	-3.8767	-4.29804	-0.49542	-1.0236	-1.49362	-3.52924	-5.44152	-0.44056	-0.56014	-0.75073	-1.14056	-2.5144	-0.8464	-0.66547	-0.7712	-1.29903	-2.15312	-0.7046	-0.64666	-0.79265	-0.89312	-1.43567	-0.54849	-0.56278	-0.58731	-0.76242	-1.08984
57	-0.56046	-1.04699	-1.14422	-1.90254	-2.96864	-0.4934	-0.74724	-1.49055	-3.79712	-4.26956	-0.49828	-1.014	-1.48727	-3.51612	-5.4586	-0.43188	-0.56419	-0.74392	-1.13285	-2.4848	-0.8396	-0.6562	-0.77486	-1.25357	-2.0788	-0.69825	-0.63766	-0.78161	-0.88041	-1.42425	-0.54142	-0.55568	-0.58185	-0.75455	-1.06444
58	-0.55946	-1.02408	-1.18932	-1.91276	-2.99037	-0.49079	-0.80313	-1.4864	-3.73423	-4.38944	-0.49564	-1.0044	-1.50613	-3.4845	-5.48748	-0.42564	-0.5743	-0.73517	-1.12703	-2.448	-0.8296	-0.67086	-0.75065	-1.24806	-2.01455	-0.68892	-0.62578	-0.77548	-0.87026	-1.4224	-0.53328	-0.53823	-0.57447	-0.7464	-1.04888
59	-0.5546	-1.033	-1.18158	-1.88638	-2.96298	-0.48777	-0.75121	-1.4814	-3.66596	-4.32336	-0.48972	-1.0048	-1.51705	-3.45161	-5.46904	-0.42654	-0.55235	-0.73108	-1.12128	-2.412	-0.8216	-0.65905	-0.74444	-1.16965	-2.0197	-0.67862	-0.61258	-0.76941	-0.8627	-1.4041	-0.52708	-0.52957	-0.56762	-0.73362	-1.04104
60	-0.55426	-1.07656	-1.15334	-1.8791	-3.04132	-0.48601	-0.73365	-1.46982	-3.5918	-4.1274	-0.50112	-1	-1.54332	-3.41463	-5.47256	-0.43355	-0.54697	-0.73372	-1.11524	-2.4188	-0.8128	-0.6427	-0.73574	-1.12339	-1.94057	-0.65996	-0.60458	-0.7589	-0.85022	-1.39217	-0.5212	-0.51235	-0.56483	-0.72418	-1.0414
61	-0.55225	-1.05012	-1.13461	-1.87007	-2.94632	-0.48204	-0.78162	-1.4734	-3.54462	-4.12156	-0.48876	-0.9908	-1.52789	-3.45269	-5.45744	-0.42955	-0.55159	-0.72736	-1.10803	-2.3684	-0.8048	-0.63437	-0.75606	-1.10138	-1.9738	-0.65143	-0.59651	-0.75066	-0.84486	-1.37884	-0.51711	-0.5082	-0.55474	-0.71232	-1.02646
62	-0.5489	-1.05814	-1.14435	-1.8818	-3.18186	-0.47938	-0.72081	-1.46031	-3.49815	-4.23996	-0.48634	-0.9816	-1.49985	-3.41412	-5.44196	-0.43649	-0.5402	-0.7271	-1.10232	-2.4372	-0.796	-0.63128	-0.75582	-1.12817	-1.90318	-0.64487	-0.59072	-0.74676	-0.84076	-1.37455	-0.50988	-0.5001	-0.55033	-0.7084	-1.017
63	-0.54535	-1.03012	-1.13125	-1.87566	-3.15026	-0.47612	-0.79844	-1.45508	-3.43375	-4.2192	-0.5041	-0.9796	-1.48388	-3.39098	-5.44044	-0.41891	-0.5378	-0.7195	-1.09702	-2.4108	-0.7904	-0.63175	-0.72885	-1.17196	-1.89534	-0.63336	-0.58436	-0.73702	-0.8289	-1.35734	-0.50351	-0.48603	-0.54364	-0.69979	-1.0027
64	-0.54182	-1.00298	-1.12428	-1.8752	-3.28483	-0.47319	-0.73633	-1.44926	-3.37906	-4.2476	-0.49058	-0.9724	-1.46162	-3.3774	-5.42812	-0.43871	-0.54634	-0.72483	-1.09097	-2.4088	-0.7816	-0.6215	-0.75007	-1.10011	-1.86474	-0.62152	-0.5676	-0.73863	-0.82464	-1.34541	-0.49761	-0.47714	-0.53836	-0.69651	-0.98546
65	-0.53769	-1.02018	-1.1068	-1.85502	-3.24952	-0.4721	-0.73296	-1.44893	-3.34131	-4.13744	-0.47301	-0.9664	-1.46272	-3.3784	-5.42616	-0.4591	-0.5448	-0.72288	-1.08515	-2.3804	-0.7732	-0.63475	-0.73927	-1.17294	-1.84733	-0.61145	-0.55991	-0.72892	-0.81219	-1.34405	-0.49109	-0.47268	-0.535	-0.69476	-0.98276
66	-0.53475	-1.00445	-1.08538	-1.83508	-3.0957	-0.47163	-0.69714	-1.43406	-3.2867	-4.12048	-0.47735	-0.9756	-1.43996	-3.38921	-5.41264	-0.41928	-0.54136	-0.71959	-1.08113	-2.3976	-0.7652	-0.64227	-0.7233	-1.19842	-1.81456	-0.60348	-0.55845	-0.7165	-0.83033	-1.33264	-0.48588	-0.46378	-0.53249	-0.68049	-0.977
67	-0.53592	-0.99466	-1.09427	-1.8569	-3.24708	-0.46836	-0.68921	-1.44222	-3.22732	-4.0484	-0.47964	-0.9828	-1.44934	-3.37096	-5.4198	-0.41139	-0.54491	-0.71801	-1.07581	-2.4072	-0.7576	-0.59618	-0.73641	-1.13017	-1.78757	-0.596	-0.54966	-0.71347	-0.79814	-1.37978	-0.47993	-0.45568	-0.5258	-0.67788	-0.97044
68	-0.52511	-0.97164	-1.1016	-1.87978	-3.03637	-0.46849	-0.74591	-1.42863	-3.21507	-4.114	-0.47833	-0.9756	-1.44119	-3.36371	-5.40904	-0.41029	-0.53366	-0.7073	-1.06902	-2.3892	-0.7496	-0.61511	-0.75054	-1.09092	-1.76861	-0.58931	-0.54446	-0.70727	-0.79546	-1.32727	-0.47416	-0.45007	-0.52232	-0.67741	-0.95622
69	-0.52484	-0.98569	-1.08825	-1.87642	-3.10959	-0.46254	-0.70246	-1.4182	-3.14516	-4.36904	-0.47112	-0.9816	-1.42732	-3.37227	-5.394	-0.41149	-0.53365	-0.70483	-1.06506	-2.4112	-0.7424	-0.61262	-0.70378	-1.05072	-1.72519	-0.58262	-0.54144	-0.70703	-0.79076	-1.31226	-0.46913	-0.44062	-0.51698	-0.67347	-0.94986
70	-0.52221	-0.96272	-1.09299	-1.88674	-3.00313	-0.46155	-0.68605	-1.4213	-3.11551	-4.38148	-0.46844	-0.9908	-1.4253	-3.38247	-5.39852	-0.40713	-0.53092	-0.71265	-1.06093	-2.4112	-0.7356	-0.61029	-0.72452	-1.10044	-1.7079	-0.57047	-0.5255	-0.69882	-0.78164	-1.30552	-0.46465	-0.43516	-0.51153	-0.65848	-0.94888
71	-0.51986	-0.93892	-1.08892	-1.88056	-2.91256	-0.46018	-0.68847	-1.421	-3.10595	-4.30676	-0.46518	-0.9804	-1.4343	-3.31243	-5.3936	-0.40597	-0.53521	-0.70834	-1.0557	-2.3824	-0.728	-0.58447	-0.71852	-1.14642	-1.65203	-0.56194	-0.52234	-0.69468	-0.77926	-1.28619	-0.45848	-0.4277	-0.50599	-0.6515	-0.94391
72	-0.51647	-0.96862	-1.07205	-1.86145	-2.84988	-0.46007	-0.67918	-1.4173	-3.05029	-4.249	-0.4743	-0.9712	-1.43468	-3.27981	-5.41372	-0.41731	-0.54205	-0.69757	-1.0524	-2.3488	-0.7212	-0.58836	-0.7194	-1.11421	-1.66254	-0.55607	-0.5248	-0.69302	-0.77247	-1.2859	-0.45332	-0.42132	-0.50122	-0.64094	-0.92897
73	-0.51376	-0.98292	-1.06488	-1.83974	-2.99437	-0.45764	-0.68647	-1.40344	-3.01818	-4.2044	-0.46652	-0.9652	-1.44672	-3.3124	-5.4056	-0.40752	-0.54804	-0.68782	-1.04728	-2.3356	-0.714	-0.60137	-0.72313	-1.11166	-1.66661	-0.546	-0.52083	-0.68684	-0.76452	-1.27807	-0.44878	-0.41471	-0.49843	-0.63948	-0.9259
74	-0.51507	-0.95173	-1.1015	-1.83839	-2.97666	-0.45717	-0.68488	-1.39896	-2.96938	-4.1206	-0.46588	-0.9624	-1.44378	-3.34844	-5.40676	-0.40119	-0.51321	-0.68953	-1.05012	-2.3808	-0.7076	-0.57693	-0.72179	-1.12532	-1.65595	-0.53946	-0.51445	-0.67563	-0.77982	-1.25963	-0.44464	-0.41078	-0.49223	-0.63359	-0.90986
75	-0.50755	-0.92567	-1.10357	-1.81229	-2.96374	-0.45597	-0.75232	-1.39501	-2.99462	-4.0518	-0.46286	-0.9588	-1.44555	-3.32588	-5.39288	-0.40322	-0.51942	-0.70034	-1.04715	-2.3204	-0.7004	-0.57776	-0.69367	-1.06989	-1.62266	-0.53536	-0.50561	-0.67876	-0.75901	-1.25761	-0.43904	-0.40538	-0.48872	-0.62798	-0.90199
76	-0.50872	-0.93243	-1.0922	-1.81441	-2.95111	-0.45381	-0.747	-1.3958	-2.95434	-4.02304	-0.46449	-0.9472	-1.45239	-3.31945	-5.3952	-0.41513	-0.52246	-0.69828	-1.04418	-2.2856	-0.6932	-0.57419	-0.6948	-1.09548	-1.58045	-0.528	-0.50082	-0.67276	-0.75642	-1.25451	-0.4342	-0.39992	-0.48182	-0.6258	-0.89368
77	-0.50327	-0.94786	-1.08146	-1.81839	-2.90975	-0.45077	-0.69242	-1.39106	-2.92897	-3.94743	-0.46083	-0.9408	-1.43089	-3.26418	-5.39024	-0.40035	-0.51861	-0.6906	-1.0413	-2.248	-0.6864	-0.57025	-0.68692	-1.12369	-1.59716	-0.52472	-0.49226	-0.71454	-0.75442	-1.24148	-0.4279	-0.39502	-0.47903	-0.62016	-0.89704
78	-0.5013	-0.94863	-1.07928	-1.81023	-3.22486	-0.45045	-0.6798	-1.3876	-2.92392	-4.01424	-0.46104	-0.9328	-1.4201	-3.24303	-5.38268	-0.3984	-0.51404	-0.71375	-1.03542	-2.2208	-0.68	-0.56206	-0.68955	-1.10361	-1.55695	-0.51496	-0.48923	-0.71878	-0.74904	-1.31594	-0.42515	-0.39451	-0.47757	-0.61135	-0.89125
79	-0.49938	-0.93418	-1.0789	-1.8288	-3.00121	-0.44816	-0.66823	-1.38084	-2.88314	-3.95842	-0.45698	-0.93	-1.42735	-3.1878	-5.40296	-0.4035	-0.51264	-0.70013	-1.03026	-2.2192	-0.6728	-0.55941	-0.69991	-1.06363	-1.57476	-0.51055	-0.47832	-0.69537	-0.73459	-1.30093	-0.4194	-0.38675	-0.47408	-0.60866	-0.882
80	-0.4962	-0.90486	-1.05065	-1.83599	-2.83276	-0.44653	-0.66532	-1.38302	-2.85378	-3.96693	-0.45638	-0.9368	-1.422	-3.17545	-5.3916	-0.40376	-0.53371	-0.66906	-1.02752	-2.2152	-0.666	-0.55939	-0.6902	-1.0571	-1.51536	-0.50809	-0.47814	-0.68174	-0.73464	-1.23505	-0.41448	-0.38344	-0.47088	-0.6126	-0.87313
81	-0.49594	-0.9319	-1.03382	-1.82695	-2.89586	-0.44381	-0.71397	-1.37348	-2.85908	-3.97175	-0.4558	-0.9284	-1.41533	-3.18314	-5.36088	-0.39822	-0.53271	-0.6669	-1.02413	-2.2004	-0.66	-0.55076	-0.6756	-1.02137	-1.55052	-0.49587	-0.4768	-0.67664	-0.72552	-1.22944	-0.40857	-0.37914	-0.46642	-0.6005	-0.86626
82	-0.49396	-0.91926	-1.01846	-1.80996	-2.82656	-0.44059	-0.72102	-1.37592	-2.8427	-4.00188	-0.45431	-0.9184	-1.42212	-3.16864	-5.36136	-0.4028	-0.5164	-0.66972	-1.02216	-2.1572	-0.6532	-0.55324	-0.6749	-1.07403	-1.51771	-0.49238	-0.46924	-0.67292	-0.72905	-1.21326	-0.40298	-0.37463	-0.46284	-0.59928	-0.86091
83	-0.49297	-0.91008	-1.01539	-1.80805	-2.97722	-0.4412	-0.70027	-1.36308	-2.80104	-4.04872	-0.45362	-0.914	-1.40905	-3.17817	-5.366	-0.41818	-0.50194	-0.66427	-1.01694	-2.1276	-0.6452	-0.57368	-0.67249	-1.03842	-1.5295	-0.48864	-0.46694	-0.6584	-0.7239	-1.2125	-0.39608	-0.36735	-0.45917	-0.59671	-0.86675
84	-0.48743	-0.88602	-1.01003	-1.80591	-2.87376	-0.43654	-0.73438	-1.36305	-2.78571	-3.94746	-0.45063	-0.9076	-1.41382	-3.19068	-5.36788	-0.41649	-0.50638	-0.67706	-1.01379	-2.2032	-0.6376	-0.55618	-0.6747	-1.03744	-1.46905	-0.4819	-0.4634	-0.64507	-0.72282	-1.20135	-0.39124	-0.36296	-0.4571	-0.58846	-0.86101
85	-0.48702	-0.88446	-1.00868	-1.80258	-2.77474	-0.43907	-0.67242	-1.36398	-2.77159	-3.9402	-0.45279	-0.9028	-1.42476	-3.17184	-5.36156	-0.39286	-0.50665	-0.67364	-1.01131	-2.3356	-0.6296	-0.54371	-0.68971	-0.99036	-1.47725	-0.48452	-0.45845	-0.64945	-0.71134	-1.19556	-0.38488	-0.36076	-0.45361	-0.5859	-0.85273
86	-0.51217	-0.89755	-1.02715	-1.80167	-2.83235	-0.43573	-0.67349	-1.36159	-2.75501	-4.0184	-0.44801	-0.8992	-1.41661	-3.11074	-5.35736	-0.39335	-0.50496	-0.67691	-1.0086	-2.3436	-0.6224	-0.54087	-0.67536	-0.95452	-1.49506	-0.47852	-0.45251	-0.64651	-0.71306	-1.19004	-0.38027	-0.35994	-0.44818	-0.58513	-0.83994
87	-0.47974	-0.87106	-1.01806	-1.80762	-2.89773	-0.43414	-0.69644	-1.35326	-2.75347	-4.0536	-0.44614	-0.8972	-1.41984	-3.07627	-5.37728	-0.39009	-0.50508	-0.66982	-1.00564	-2.2876	-0.6156	-0.53544	-0.66274	-0.95452	-1.47525	-0.46827	-0.44905	-0.63338	-0.70842	-1.19421	-0.37517	-0.35569	-0.44584	-0.58198	-0.82898
88	-0.47915	-0.86954	-1.02023	-1.80173	-2.67402	-0.4313	-0.73252	-1.34842	-2.68361	-4.0668	-0.44678	-0.892	-1.42269	-3.08891	-5.36116	-0.4131	-0.49932	-0.66145	-1.0043	-2.2612	-0.6092	-0.53453	-0.65282	-1.04574	-1.44706	-0.46412	-0.44633	-0.6336	-0.70563	-1.17671	-0.36951	-0.35141	-0.44448	-0.57634	-0.8291
89	-0.47638	-0.88518	-1.0261	-1.78524	-2.84506	-0.43272	-0.6648	-1.35111	-2.70737	-4.00676	-0.44536	-0.8852	-1.43227	-3.06779	-5.35116	-0.3936	-0.49897	-0.65692	-1.0032	-2.2304	-0.6032	-0.53237	-0.6588	-1.05576	-1.4539	-0.45843	-0.44138	-0.62809	-0.69892	-1.17711	-0.36458	-0.34659	-0.44156	-0.5821	-0.82664
90	-0.4761	-0.85896	-1.02502	-1.79161	-2.73046	-0.43206	-0.67904	-1.34322	-2.67933	-3.9637	-0.44286	-0.8784	-1.42174	-3.08055	-5.35308	-0.38806	-0.49802	-0.65453	-1.0006	-2.2124	-0.5984	-0.53219	-0.65806	-0.95695	-1.44806	-0.45991	-0.43572	-0.62385	-0.70027	-1.16833	-0.35988	-0.34392	-0.43808	-0.5728	-0.82851
91	-0.47453	-0.85078	-1.0649	-1.77722	-2.94486	-0.4576	-0.65235	-1.35193	-2.68012	-3.89369	-0.44562	-0.8852	-1.42592	-3.06892	-5.36784	-0.39701	-0.50222	-0.64644	-0.99853	-2.1824	-0.5936	-0.5291	-0.65798	-0.94684	-1.43102	-0.45402	-0.43062	-0.62352	-0.69689	-1.16097	-0.3548	-0.34126	-0.43654	-0.56691	-0.81982
92	-0.4738	-0.84348	-1.03107	-1.78977	-3.02002	-0.43573	-0.6688	-1.34176	-2.68146	-4.00924	-0.43661	-0.8792	-1.42133	-3.07356	-5.35568	-0.38642	-0.50495	-0.64715	-0.99801	-2.1748	-0.588	-0.53675	-0.64824	-1.03812	-1.45467	-0.4439	-0.43282	-0.61764	-0.69189	-1.16572	-0.35071	-0.33631	-0.43206	-0.5616	-0.82229
93	-0.4725	-0.84791	-1.0752	-1.77329	-2.8097	-0.43051	-0.71068	-1.34201	-2.67436	-3.8848	-0.44601	-0.878	-1.46377	-3.05726	-5.35068	-0.38419	-0.49444	-0.65037	-0.99344	-2.1652	-0.5828	-0.52464	-0.64722	-0.99241	-1.45972	-0.4422	-0.4224	-0.6172	-0.69592	-1.15551	-0.34723	-0.33267	-0.42768	-0.55725	-0.81865
94	-0.47031	-0.82039	-1.0575	-1.7762	-2.923	-0.42742	-0.65579	-1.34872	-2.64271	-3.97598	-0.44174	-0.8804	-1.45749	-3.06151	-5.3438	-0.38258	-0.51125	-0.63279	-0.99012	-2.116	-0.578	-0.52862	-0.63936	-1.03572	-1.44565	-0.43639	-0.42178	-0.61178	-0.68449	-1.14824	-0.3429	-0.33447	-0.42624	-0.55427	-0.81629
95	-0.46673	-0.82211	-1.08397	-1.75356	-2.95196	-0.4279	-0.64381	-1.33781	-2.62402	-3.91019	-0.4425	-0.8744	-1.44747	-3.08191	-5.34788	-0.37782	-0.4945	-0.64161	-0.98939	-2.0784	-0.5728	-0.51973	-0.63384	-0.95013	-1.46648	-0.4306	-0.42134	-0.61098	-0.68456	-1.14085	-0.33802	-0.32944	-0.42298	-0.55125	-0.8096
96	-0.46654	-0.80973	-1.06139	-1.74841	-2.93161	-0.42772	-0.64034	-1.33253	-2.60934	-3.88856	-0.43816	-0.8688	-1.45528	-3.07525	-5.33596	-0.41554	-0.497	-0.63703	-0.98564	-2.1104	-0.5684	-0.5125	-0.64905	-1.00777	-1.48568	-0.43085	-0.41809	-0.60774	-0.67954	-1.13288	-0.33566	-0.32501	-0.42078	-0.55104	-0.79648
97	-0.46429	-0.8064	-1.05765	-1.75434	-2.91292	-0.42579	-0.63652	-1.3375	-2.6334	-3.82234	-0.43693	-0.8656	-1.43401	-3.09742	-5.34	-0.38279	-0.49371	-0.64194	-0.98329	-2.1256	-0.5628	-0.51455	-0.63588	-1.05869	-1.38681	-0.42762	-0.41668	-0.59779	-0.67506	-1.13454	-0.3327	-0.32406	-0.41653	-0.54397	-0.79202
98	-0.46568	-0.79215	-1.0393	-1.75598	-2.87884	-0.42384	-0.68731	-1.32928	-2.6004	-3.88636	-0.43616	-0.8604	-1.43934	-3.05098	-5.33072	-0.37634	-0.50266	-0.62964	-0.97969	-2.0788	-0.5576	-0.50814	-0.63488	-1.02836	-1.42512	-0.4224	-0.41089	-0.59619	-0.67006	-1.13121	-0.32915	-0.32024	-0.4143	-0.5443	-0.78992
99	-0.46329	-0.79881	-1.04371	-1.74343	-2.91702	-0.4216	-0.65446	-1.32704	-2.58402	-3.87365	-0.43479	-0.8548	-1.44042	-3.10336	-5.33072	-0.3778	-0.49341	-0.62991	-0.97686	-2.1768	-0.5532	-0.50066	-0.62986	-0.99257	-1.38578	-0.42034	-0.41204	-0.59376	-0.67385	-1.11497	-0.32508	-0.31709	-0.4144	-0.53685	-0.78477
100	-0.46032	-0.79443	-1.01782	-1.7335	-2.74573	-0.42232	-0.63708	-1.32371	-2.57879	-3.82311	-0.43616	-0.8512	-1.43217	-3.03681	-5.32824	-0.38317	-0.48833	-0.6268	-0.97194	-2.2548	-0.55	-0.49856	-0.61699	-1.02022	-1.38876	-0.41722	-0.41245	-0.58932	-0.66791	-1.11732	-0.32115	-0.31496	-0.41132	-0.53392	-0.7859
101	-0.46019	-0.80719	-1.11605	-1.73752	-2.73838	-0.42122	-0.67249	-1.31933	-2.56214	-3.93882	-0.43374	-0.8448	-1.41812	-3.07735	-5.33192	-0.37786	-0.48594	-0.62743	-0.96725	-2.2412	-0.544	-0.5121	-0.62772	-0.95237	-1.3406	-0.40996	-0.40771	-0.59119	-0.66434	-1.11544	-0.31829	-0.31281	-0.41337	-0.53264	-0.77739
102	-0.45895	-0.79135	-1.13448	-1.7386	-2.75929	-0.42074	-0.69796	-1.3213	-2.58141	-3.93231	-0.4293	-0.8432	-1.41761	-3.07568	-5.31568	-0.39211	-0.48868	-0.61961	-0.96246	-2.2064	-0.5392	-0.50749	-0.63113	-0.94993	-1.40452	-0.41012	-0.40482	-0.58524	-0.66391	-1.10684	-0.31453	-0.31225	-0.41204	-0.5308	-0.776
103	-0.45624	-0.80886	-1.07651	-1.73242	-2.70068	-0.41997	-0.63994	-1.32405	-2.57464	-3.91247	-0.43629	-0.8404	-1.42446	-3.09744	-5.31408	-0.40671	-0.48679	-0.62771	-0.96002	-2.1672	-0.5348	-0.51272	-0.61984	-0.9594	-1.37786	-0.40674	-0.4023	-0.58579	-0.65819	-1.10455	-0.31153	-0.30699	-0.40499	-0.5287	-0.77985
104	-0.45474	-0.83851	-1.07989	-1.73608	-2.75496	-0.4174	-0.66315	-1.31613	-2.49089	-3.79264	-0.44949	-0.8352	-1.44001	-3.13096	-5.31472	-0.41741	-0.50066	-0.62182	-0.95756	-2.1468	-0.5308	-0.49354	-0.61987	-1.00906	-1.38017	-0.40271	-0.3992	-0.57813	-0.65548	-1.09508	-0.30835	-0.30728	-0.40343	-0.52296	-0.77762
105	-0.45479	-0.81557	-1.06431	-1.72868	-2.72646	-0.41728	-0.65995	-1.31766	-2.5107	-3.84687	-0.42512	-0.844	-1.43781	-3.16541	-5.33304	-0.38705	-0.48586	-0.61819	-0.9541	-2.1256	-0.5272	-0.49614	-0.62278	-0.97199	-1.37938	-0.39846	-0.39487	-0.58298	-0.64974	-1.09246	-0.30578	-0.30036	-0.4024	-0.52829	-0.77449
106	-0.45413	-0.80637	-1.06739	-1.72985	-2.8018	-0.41681	-0.671	-1.3189	-2.54166	-3.80509	-0.42648	-0.8476	-1.43445	-3.18804	-5.31456	-0.3709	-0.50204	-0.62056	-0.95266	-2.1524	-0.522	-0.49584	-0.6161	-0.95693	-1.36069	-0.39836	-0.39026	-0.57628	-0.64664	-1.09494	-0.30273	-0.30377	-0.3981	-0.52578	-0.75548
107	-0.45058	-0.79292	-1.05393	-1.73978	-2.83399	-0.41425	-0.65446	-1.31456	-2.54212	-3.84292	-0.42844	-0.8456	-1.48991	-3.07317	-5.3136	-0.38491	-0.49879	-0.63244	-0.9504	-2.1968	-0.5176	-0.49188	-0.62024	-0.8947	-1.30454	-0.39231	-0.39228	-0.57688	-0.6392	-1.08847	-0.29952	-0.29826	-0.39528	-0.5198	-0.75683
108	-0.45092	-0.81939	-1.09417	-1.73363	-2.81434	-0.41482	-0.68288	-1.3152	-2.53707	-3.78641	-0.43006	-0.8416	-1.53222	-3.05838	-5.33504	-0.39255	-0.4926	-0.62263	-0.94757	-2.17	-0.5128	-0.4913	-0.6273	-0.90249	-1.32871	-0.39095	-0.39105	-0.57447	-0.64474	-1.07654	-0.30036	-0.29549	-0.3931	-0.52004	-0.75934
109	-0.44883	-0.81275	-1.09391	-1.71797	-2.84601	-0.41426	-0.6584	-1.30998	-2.534	-3.79807	-0.428	-0.8376	-1.48173	-3.08694	-5.325	-0.39536	-0.47412	-0.62496	-0.9458	-2.1448	-0.5088	-0.48709	-0.60518	-0.90397	-1.34498	-0.38826	-0.38867	-0.57334	-0.64174	-1.07948	-0.29541	-0.29544	-0.39487	-0.51286	-0.75396
110	-0.44707	-0.78049	-1.0505	-1.74079	-2.71938	-0.41232	-0.64676	-1.30821	-2.51208	-3.79046	-0.4185	-0.8328	-1.45488	-3.08632	-5.32184	-0.38161	-0.4795	-0.61832	-0.94326	-2.1772	-0.5048	-0.49659	-0.5947	-0.91956	-1.31666	-0.38083	-0.38577	-0.56846	-0.63664	-1.07439	-0.29261	-0.29377	-0.38877	-0.51473	-0.74976
111	-0.4454	-0.78438	-1.05375	-1.75312	-2.67846	-0.40945	-0.6752	-1.30037	-2.51237	-3.72662	-0.42137	-0.826	-1.45592	-3.03355	-5.319	-0.36661	-0.48227	-0.62506	-0.93964	-2.1408	-0.5008	-0.49246	-0.60283	-0.9094	-1.33724	-0.37896	-0.38001	-0.57432	-0.64264	-1.06428	-0.28957	-0.2921	-0.3891	-0.52037	-0.75202
112	-0.44461	-0.78836	-1.05422	-1.71574	-2.68674	-0.41052	-0.6338	-1.30949	-2.51877	-3.83738	-0.42067	-0.8252	-1.45782	-3.05352	-5.33216	-0.36739	-0.4842	-0.61569	-0.93675	-2.11	-0.4972	-0.47875	-0.62224	-0.87887	-1.31438	-0.37488	-0.38175	-0.57433	-0.63469	-1.06288	-0.28654	-0.28826	-0.38808	-0.51855	-0.74002
113	-0.44206	-0.7819	-1.15952	-1.70833	-2.71406	-0.40972	-0.62131	-1.30429	-2.51693	-3.80789	-0.42725	-0.8228	-1.44842	-3.0694	-5.34708	-0.36635	-0.48578	-0.61397	-0.93477	-2.0736	-0.4936	-0.4869	-0.60161	-0.96908	-1.33004	-0.37414	-0.37586	-0.56299	-0.62985	-1.05466	-0.28583	-0.28531	-0.38562	-0.50458	-0.7342
114	-0.4411	-0.77346	-1.25436	-1.71619	-2.73692	-0.40793	-0.61366	-1.30167	-2.48315	-3.81024	-0.42335	-0.8172	-1.4445	-3.02896	-5.32164	-0.36811	-0.48478	-0.61934	-0.93618	-2.0784	-0.49	-0.47576	-0.59551	-0.94643	-1.39096	-0.37314	-0.37314	-0.5741	-0.62578	-1.0526	-0.28343	-0.28675	-0.38193	-0.50517	-0.73933
115	-0.44073	-0.76073	-1.22048	-1.71182	-2.8423	-0.40912	-0.62237	-1.29778	-2.47064	-3.74162	-0.43548	-0.8156	-1.44501	-3.0395	-5.31492	-0.36291	-0.48297	-0.61258	-0.93204	-2.0668	-0.4868	-0.48176	-0.58722	-0.91659	-1.4295	-0.3714	-0.3748	-0.57967	-0.62941	-1.04832	-0.28029	-0.28416	-0.37891	-0.50299	-0.72898
116	-0.44104	-0.76657	-1.2067	-1.71798	-2.69253	-0.406	-0.63219	-1.29704	-2.46321	-3.86529	-0.42304	-0.82	-1.42428	-3.06395	-5.30912	-0.36218	-0.48384	-0.62096	-0.92938	-2.0876	-0.4852	-0.4875	-0.61148	-0.87555	-1.42146	-0.36273	-0.37422	-0.5656	-0.63408	-1.0504	-0.27811	-0.2829	-0.37944	-0.49994	-0.73854
117	-0.44242	-0.74978	-1.19719	-1.7238	-2.73204	-0.4059	-0.61386	-1.2986	-2.46091	-3.85289	-0.42221	-0.8308	-1.41395	-2.98484	-5.31876	-0.36472	-0.4941	-0.60514	-0.92804	-2.0736	-0.4816	-0.46654	-0.59256	-0.92697	-1.37072	-0.36163	-0.36709	-0.55978	-0.6249	-1.04128	-0.27899	-0.27932	-0.37739	-0.50104	-0.73561
118	-0.44822	-0.75417	-1.18579	-1.71345	-2.77897	-0.40375	-0.62253	-1.29329	-2.43738	-3.73224	-0.42786	-0.8264	-1.3988	-2.95452	-5.30328	-0.36011	-0.47845	-0.60282	-0.92547	-2.0616	-0.4776	-0.48281	-0.59049	-0.94059	-1.41807	-0.36168	-0.36653	-0.5542	-0.62716	-1.05261	-0.3149	-0.2785	-0.37575	-0.49738	-0.72065
119	-0.44876	-0.78049	-1.15319	-1.71314	-2.76741	-0.40284	-0.65264	-1.29004	-2.46642	-3.72634	-0.44242	-0.8244	-1.38704	-2.98635	-5.29688	-0.35962	-0.46662	-0.59725	-0.92402	-2.0872	-0.4748	-0.49005	-0.59279	-0.88999	-1.39932	-0.36015	-0.36525	-0.55372	-0.63105	-1.04124	-0.28295	-0.27391	-0.37424	-0.49354	-0.71983
120	-0.44775	-0.77031	-1.1148	-1.7108	-2.90216	-0.40173	-0.66506	-1.28584	-2.44602	-3.80748	-0.45809	-0.8388	-1.38078	-2.95231	-5.29496	-0.39307	-0.47007	-0.59602	-0.92298	-2.0976	-0.472	-0.53575	-0.58788	-0.91141	-1.39537	-0.35402	-0.36345	-0.55231	-0.62055	-1.02777	-0.27803	-0.27565	-0.37309	-0.49328	-0.72393
121	-0.45396	-0.75304	-1.15844	-1.71079	-2.97622	-0.40066	-0.62659	-1.28968	-2.45124	-3.82557	-0.47023	-0.8324	-1.37743	-2.95001	-5.27868	-0.37579	-0.48487	-0.58905	-0.9191	-2.1036	-0.4696	-0.48906	-0.59042	-0.84935	-1.40021	-0.35384	-0.3622	-0.55208	-0.6188	-1.03462	-0.27639	-0.27294	-0.37196	-0.49448	-0.71604
122	-0.44366	-0.77513	-1.18279	-1.72085	-2.87248	-0.4001	-0.64314	-1.28612	-2.433	-3.80694	-0.44332	-0.8304	-1.37917	-2.94358	-5.2834	-0.36021	-0.48952	-0.58997	-0.91866	-2.0696	-0.468	-0.48535	-0.58386	-0.88652	-1.37174	-0.35002	-0.35915	-0.54627	-0.61957	-1.03302	-0.27345	-0.2695	-0.37114	-0.49028	-0.7135
123	-0.44023	-0.74868	-1.13112	-1.74586	-2.73322	-0.40138	-0.60674	-1.28302	-2.43871	-3.74523	-0.43793	-0.8268	-1.36938	-2.94896	-5.293	-0.35824	-0.49186	-0.58997	-0.91599	-2.0804	-0.4652	-0.48931	-0.5726	-0.87854	-1.30739	-0.34167	-0.35733	-0.54516	-0.61606	-1.02773	-0.26854	-0.27155	-0.36773	-0.48518	-0.71932
124	-0.44031	-0.7573	-1.13089	-1.7275	-2.8886	-0.39986	-0.61056	-1.2754	-2.43241	-3.72916	-0.43824	-0.8212	-1.36733	-2.95595	-5.29632	-0.36285	-0.48078	-0.58832	-0.91429	-2.074	-0.462	-0.47132	-0.57539	-0.88055	-1.36298	-0.34269	-0.3594	-0.54674	-0.632	-1.02873	-0.26478	-0.26909	-0.36373	-0.48516	-0.71362
125	-0.43981	-0.74058	-1.1179	-1.73461	-2.78525	-0.40026	-0.63414	-1.27525	-2.40173	-3.69466	-0.43423	-0.8164	-1.35196	-2.93148	-5.29252	-0.36209	-0.46502	-0.59259	-0.91276	-2.058	-0.46	-0.4761	-0.58206	-0.89232	-1.3336	-0.34231	-0.35663	-0.54072	-0.61411	-1.01848	-0.26238	-0.26586	-0.36399	-0.48506	-0.71109
126	-0.43555	-0.74551	-1.16669	-1.83971	-2.7711	-0.39913	-0.60846	-1.28286	-2.41657	-3.72544	-0.43469	-0.81	-1.34237	-2.90144	-5.29184	-0.38035	-0.47288	-0.59463	-0.91034	-2.0464	-0.4572	-0.47038	-0.59468	-0.93083	-1.27879	-0.33752	-0.35243	-0.54513	-0.61947	-1.01128	-0.26114	-0.26489	-0.36402	-0.48052	-0.69989
127	-0.43565	-0.74735	-1.17259	-1.76429	-2.76587	-0.3971	-0.64943	-1.27682	-2.4136	-3.75397	-0.43509	-0.8052	-1.3383	-2.95229	-5.28724	-0.35406	-0.46673	-0.5917	-0.90949	-2.0096	-0.4548	-0.47444	-0.60341	-0.91908	-1.3148	-0.33811	-0.34974	-0.54129	-0.62026	-1.01372	-0.25905	-0.26335	-0.36035	-0.48039	-0.70184
128	-0.43716	-0.73	-1.14184	-1.73655	-2.76772	-0.39556	-0.59945	-1.26741	-2.39622	-3.78808	-0.44634	-0.8036	-1.3293	-2.91436	-5.28156	-0.3539	-0.4795	-0.59268	-0.90795	-1.988	-0.4524	-0.47414	-0.59278	-0.88682	-1.32258	-0.33475	-0.34444	-0.53326	-0.62198	-1.01052	-0.25627	-0.26207	-0.35866	-0.48206	-0.70478
129	-0.43407	-0.73064	-1.17436	-1.7183	-2.77607	-0.39569	-0.60042	-1.27294	-2.41106	-3.86647	-0.43146	-0.8012	-1.32971	-2.90852	-5.27728	-0.35726	-0.47429	-0.59366	-0.90596	-2.0032	-0.45	-0.47119	-0.57748	-0.913	-1.32176	-0.33219	-0.34728	-0.53271	-0.61926	-1.00478	-0.2547	-0.26043	-0.35815	-0.4788	-0.70258
130	-0.42985	-0.72157	-1.17987	-1.72314	-2.85826	-0.39918	-0.60015	-1.27494	-2.40714	-3.80343	-0.43144	-0.8008	-1.33032	-2.90772	-5.27612	-0.37165	-0.46367	-0.59264	-0.9063	-1.9776	-0.448	-0.47261	-0.58477	-0.8834	-1.28702	-0.33326	-0.34787	-0.52594	-0.60507	-1.0035	-0.253	-0.26102	-0.35715	-0.48295	-0.69666
131	-0.43109	-0.7077	-1.14732	-1.72261	-2.68422	-0.39754	-0.59827	-1.27072	-2.42144	-3.68531	-0.43419	-0.7972	-1.35447	-2.92066	-5.26888	-0.36965	-0.46334	-0.5952	-0.90424	-2.0664	-0.446	-0.46566	-0.59674	-0.87112	-1.30864	-0.33152	-0.34743	-0.52654	-0.61209	-1.00344	-0.25009	-0.25833	-0.35425	-0.47088	-0.68948
132	-0.42988	-0.70199	-1.13812	-1.71736	-2.70491	-0.39659	-0.58759	-1.27259	-2.38943	-3.68623	-0.4297	-0.8	-1.36802	-2.95162	-5.26556	-0.35213	-0.45915	-0.58521	-0.90191	-2.1516	-0.444	-0.47745	-0.57716	-0.80815	-1.29214	-0.32944	-0.34121	-0.52418	-0.6144	-1.00332	-0.24877	-0.2592	-0.35189	-0.46858	-0.68313
133	-0.42711	-0.70153	-1.11039	-1.74627	-2.76021	-0.396	-0.59326	-1.26382	-2.38736	-3.6482	-0.44153	-0.7988	-1.35093	-2.92105	-5.28276	-0.35278	-0.46066	-0.58342	-0.90006	-2.1224	-0.4416	-0.4599	-0.57337	-0.7938	-1.2383	-0.32493	-0.34157	-0.522	-0.60307	-1.03408	-0.2471	-0.26476	-0.35112	-0.4685	-0.68595
134	-0.42846	-0.68994	-1.14012	-1.7159	-2.71467	-0.39525	-0.59366	-1.27084	-2.38577	-3.76017	-0.43179	-0.794	-1.364	-2.91228	-5.27536	-0.35538	-0.4669	-0.59232	-0.89936	-2.1136	-0.4392	-0.45896	-0.57531	-0.82572	-1.26377	-0.32224	-0.34075	-0.5206	-0.60056	-0.99308	-0.24522	-0.25976	-0.35164	-0.47155	-0.68584
135	-0.42935	-0.73003	-1.15662	-1.70363	-2.78348	-0.39452	-0.59322	-1.26926	-2.38536	-3.71699	-0.42783	-0.7896	-1.36666	-2.88671	-5.26952	-0.35155	-0.45876	-0.58192	-0.89604	-2.082	-0.4376	-0.45526	-0.58301	-0.8775	-1.2709	-0.32399	-0.33672	-0.52396	-0.60517	-0.98867	-0.24394	-0.25971	-0.35174	-0.46824	-0.68062
136	-0.42775	-0.70727	-1.1354	-1.68872	-2.69653	-0.39302	-0.59311	-1.26174	-2.37475	-3.70266	-0.4298	-0.7872	-1.36287	-2.89258	-5.26936	-0.35111	-0.45933	-0.59477	-0.89298	-2.0556	-0.4356	-0.45882	-0.5774	-0.86978	-1.26277	-0.32293	-0.33421	-0.51754	-0.60258	-0.9908	-0.2419	-0.2571	-0.34931	-0.4644	-0.67478
137	-0.42678	-0.69189	-1.10757	-1.6666	-2.82318	-0.39162	-0.58826	-1.25916	-2.40071	-3.72829	-0.42765	-0.7852	-1.3516	-2.89145	-5.26816	-0.38425	-0.46355	-0.58908	-0.89203	-2.0276	-0.4336	-0.48004	-0.57044	-0.90617	-1.26662	-0.32045	-0.33293	-0.52169	-0.6001	-0.99288	-0.24037	-0.25469	-0.34779	-0.46473	-0.67232
138	-0.42431	-0.68646	-1.11664	-1.66068	-2.83907	-0.39181	-0.58574	-1.25544	-2.38448	-3.71409	-0.44424	-0.8192	-1.36633	-2.87361	-5.25824	-0.3662	-0.46582	-0.57345	-0.89124	-2.0248	-0.4316	-0.46952	-0.57236	-0.86439	-1.27282	-0.3175	-0.33119	-0.51459	-0.6024	-0.98691	-0.23887	-0.25405	-0.34536	-0.46253	-0.67139
139	-0.42653	-0.6883	-1.0932	-1.68085	-2.76951	-0.39357	-0.60165	-1.258	-2.3585	-3.72711	-0.42535	-0.8304	-1.35021	-2.8723	-5.25972	-0.34938	-0.46543	-0.5772	-0.88846	-1.9924	-0.4292	-0.45412	-0.56862	-0.85	-1.213	-0.31194	-0.33193	-0.51405	-0.60314	-0.9861	-0.23764	-0.25067	-0.34397	-0.46048	-0.66606
140	-0.42212	-0.70145	-1.10429	-1.65646	-2.77679	-0.39025	-0.60993	-1.25185	-2.3524	-3.69484	-0.42587	-0.8196	-1.34934	-2.84194	-5.2598	-0.3485	-0.45816	-0.57478	-0.88717	-1.9572	-0.4276	-0.46954	-0.58825	-0.8724	-1.23707	-0.31045	-0.33211	-0.50851	-0.60286	-0.97451	-0.23593	-0.25169	-0.34172	-0.45817	-0.67354
141	-0.42009	-0.685	-1.06395	-1.64584	-2.77648	-0.39202	-0.5925	-1.26677	-2.36478	-3.65171	-0.42532	-0.8096	-1.35575	-2.82394	-5.26308	-0.35047	-0.45551	-0.57817	-0.88515	-1.9412	-0.426	-0.46895	-0.5774	-0.87108	-1.21982	-0.30869	-0.32932	-0.51024	-0.5943	-0.97433	-0.23439	-0.24826	-0.33977	-0.45907	-0.67595
142	-0.41978	-0.70035	-1.07556	-1.64896	-2.61521	-0.38977	-0.63104	-1.25062	-2.3647	-3.70589	-0.42929	-0.8008	-1.35536	-2.80964	-5.26184	-0.34401	-0.47088	-0.57635	-0.8854	-1.942	-0.424	-0.44118	-0.56161	-0.87985	-1.23038	-0.31302	-0.32762	-0.50742	-0.59425	-0.97371	-0.23325	-0.24913	-0.33903	-0.45612	-0.66109
143	-0.41972	-0.6879	-1.07402	-1.67883	-2.70847	-0.39185	-0.59498	-1.25237	-2.36772	-3.65484	-0.42166	-0.7952	-1.37353	-2.82448	-5.2798	-0.3561	-0.45826	-0.57433	-0.88414	-1.9916	-0.4224	-0.44876	-0.57942	-0.86698	-1.25093	-0.30945	-0.32952	-0.51117	-0.5983	-0.97293	-0.2317	-0.24574	-0.33852	-0.45638	-0.66163
144	-0.41933	-0.6859	-1.08123	-1.66892	-2.65598	-0.3874	-0.58683	-1.25185	-2.35127	-3.71763	-0.42748	-0.7876	-1.38681	-2.79778	-5.25664	-0.34377	-0.45374	-0.5769	-0.88318	-1.9864	-0.4208	-0.44732	-0.5568	-0.7949	-1.23755	-0.30553	-0.32745	-0.50616	-0.59251	-0.96299	-0.23084	-0.24582	-0.33736	-0.4571	-0.65504
145	-0.4165	-0.67813	-1.11388	-1.66379	-2.62692	-0.38795	-0.57965	-1.24955	-2.36608	-3.70546	-0.42336	-0.7792	-1.39598	-2.83076	-5.25808	-0.35116	-0.45335	-0.5762	-0.88172	-1.9804	-0.4192	-0.44884	-0.55956	-0.84294	-1.23445	-0.30346	-0.32388	-0.50327	-0.59694	-0.96148	-0.22948	-0.24275	-0.33634	-0.45133	-0.65673
146	-0.41915	-0.67436	-1.06946	-1.63892	-2.66065	-0.38769	-0.5823	-1.25316	-2.35599	-3.71491	-0.41934	-0.7736	-1.39188	-2.80503	-5.26236	-0.34782	-0.45991	-0.58963	-0.87913	-1.9624	-0.418	-0.44838	-0.55542	-0.80733	-1.24488	-0.30192	-0.32445	-0.50033	-0.58905	-0.96077	-0.22816	-0.24275	-0.3347	-0.45279	-0.65074
147	-0.4247	-0.67677	-1.10398	-1.67094	-2.5688	-0.38579	-0.5826	-1.24742	-2.35381	-3.79041	-0.42132	-0.7808	-1.38817	-2.81954	-5.26004	-0.34805	-0.47361	-0.57616	-0.87762	-1.9284	-0.4176	-0.44863	-0.55405	-0.78829	-1.25785	-0.30082	-0.32071	-0.49948	-0.58331	-0.96279	-0.22646	-0.24159	-0.33429	-0.45066	-0.65171
148	-0.42568	-0.66212	-1.10824	-1.6386	-2.66352	-0.38627	-0.58267	-1.24637	-2.34107	-3.86755	-0.41924	-0.7812	-1.37307	-2.80378	-5.2624	-0.35267	-0.46816	-0.57637	-0.87434	-1.9284	-0.416	-0.444	-0.56526	-0.83038	-1.2518	-0.30097	-0.32099	-0.49564	-0.58231	-0.95464	-0.225	-0.23959	-0.33326	-0.44872	-0.65427
149	-0.42235	-0.66629	-1.08397	-1.64368	-2.67661	-0.38423	-0.59581	-1.25055	-2.33938	-3.82488	-0.422	-0.7784	-1.35831	-2.81738	-5.25028	-0.34443	-0.48124	-0.57954	-0.87418	-1.9728	-0.4152	-0.46647	-0.55262	-0.78575	-1.25685	-0.30225	-0.32824	-0.4926	-0.58905	-0.94886	-0.22485	-0.23675	-0.33237	-0.452	-0.6512
150	-0.42437	-0.70368	-1.06106	-1.62523	-2.72446	-0.38402	-0.59289	-1.24345	-2.33105	-3.747	-0.42864	-0.7704	-1.3458	-2.84014	-5.25336	-0.34126	-0.49697	-0.57757	-0.87198	-1.9872	-0.4136	-0.43489	-0.55279	-0.8131	-1.27579	-0.2979	-0.32278	-0.49482	-0.58146	-0.952	-0.22255	-0.2389	-0.33157	-0.44884	-0.64653
151	-0.42026	-0.68846	-1.03889	-1.64208	-2.75086	-0.3844	-0.57742	-1.24294	-2.32826	-3.76975	-0.4281	-0.7636	-1.33727	-2.86274	-5.254	-0.37335	-0.45818	-0.57199	-0.871	-1.9852	-0.4116	-0.44081	-0.55016	-0.81532	-1.23837	-0.29861	-0.32491	-0.49113	-0.5848	-0.95211	-0.22152	-0.23421	-0.32737	-0.44946	-0.65138
152	-0.41925	-0.69625	-1.06688	-1.61867	-2.62246	-0.38331	-0.57468	-1.24019	-2.30563	-3.72224	-0.42312	-0.7592	-1.33222	-2.86744	-5.24096	-0.39252	-0.45548	-0.56795	-0.87028	-1.9912	-0.41	-0.46042	-0.55738	-0.86965	-1.1987	-0.29846	-0.32442	-0.49044	-0.58746	-0.94366	-0.2208	-0.2346	-0.32824	-0.45164	-0.64866
153	-0.41884	-0.6942	-1.12156	-1.61597	-2.77633	-0.38243	-0.57779	-1.23376	-2.29879	-3.66796	-0.41758	-0.7636	-1.33335	-2.89376	-5.26024	-0.37588	-0.45706	-0.55686	-0.87009	-1.9768	-0.4076	-0.43036	-0.56641	-0.82214	-1.18738	-0.29749	-0.32047	-0.49055	-0.58154	-0.9523	-0.21965	-0.23293	-0.32716	-0.44536	-0.65107
154	-0.41589	-0.67974	-1.12818	-1.62536	-2.54035	-0.38319	-0.59245	-1.24914	-2.3085	-3.70548	-0.41444	-0.7732	-1.34432	-2.8629	-5.24524	-0.34251	-0.45385	-0.56686	-0.8696	-1.9968	-0.4064	-0.44906	-0.54518	-0.82326	-1.21006	-0.29251	-0.32037	-0.49179	-0.5837	-0.94482	-0.21836	-0.2347	-0.32786	-0.44226	-0.65161
155	-0.41544	-0.66719	-1.0946	-1.61514	-2.56362	-0.3825	-0.56989	-1.24565	-2.31786	-3.62168	-0.42453	-0.7708	-1.33832	-2.87758	-5.24212	-0.33864	-0.45497	-0.56474	-0.86769	-2.0056	-0.406	-0.43823	-0.54225	-0.76558	-1.23602	-0.28882	-0.31742	-0.49183	-0.57465	-0.94108	-0.21811	-0.23273	-0.32481	-0.44113	-0.64497
156	-0.41595	-0.66611	-1.10685	-1.62359	-2.54066	-0.37957	-0.56392	-1.24017	-2.31145	-3.65238	-0.41404	-0.766	-1.33719	-2.85252	-5.24712	-0.34087	-0.45661	-0.56965	-0.86574	-2.0172	-0.4032	-0.44152	-0.55056	-0.82459	-1.18056	-0.29041	-0.31701	-0.49535	-0.57498	-0.93564	-0.21774	-0.22996	-0.32409	-0.43987	-0.63905
157	-0.41344	-0.65924	-1.0926	-1.62408	-2.6283	-0.38053	-0.59346	-1.24947	-2.32693	-3.64331	-0.4135	-0.7608	-1.34017	-2.86185	-5.24016	-0.34125	-0.45525	-0.56031	-0.86304	-2.0048	-0.402	-0.43248	-0.5441	-0.84053	-1.19491	-0.29031	-0.31297	-0.49353	-0.57811	-0.93389	-0.21554	-0.23032	-0.32168	-0.43336	-0.63766
158	-0.41258	-0.67344	-1.07764	-1.59642	-2.72395	-0.37979	-0.58866	-1.24094	-2.31716	-3.64587	-0.41496	-0.7552	-1.3414	-2.9242	-5.24756	-0.33562	-0.45166	-0.5766	-0.86191	-1.9808	-0.4004	-0.43822	-0.53124	-0.80506	-1.13758	-0.29031	-0.31225	-0.49195	-0.58654	-0.93023	-0.21508	-0.22924	-0.31973	-0.43521	-0.64043
159	-0.41345	-0.68046	-1.0688	-1.59026	-2.614	-0.38057	-0.58097	-1.23958	-2.30999	-3.64023	-0.41262	-0.7516	-1.40234	-2.94247	-5.24376	-0.33986	-0.46577	-0.56606	-0.86155	-1.9864	-0.39992	-0.43147	-0.54944	-0.75198	-1.16608	-0.28795	-0.30879	-0.49216	-0.57847	-0.92866	-0.21373	-0.22855	-0.32224	-0.43321	-0.63264
160	-0.41035	-0.68456	-1.1086	-1.58593	-2.58048	-0.38142	-0.58498	-1.23853	-2.28982	-3.6267	-0.42866	-0.752	-1.43922	-2.92651	-5.24584	-0.33785	-0.45902	-0.56019	-0.86007	-1.9688	-0.39992	-0.4227	-0.54436	-0.7692	-1.16931	-0.28675	-0.3064	-0.48538	-0.5768	-0.92819	-0.21229	-0.2276	-0.3186	-0.43121	-0.62803
161	-0.4106	-0.68856	-1.08212	-1.56706	-2.63315	-0.38225	-0.61998	-1.23438	-2.31857	-3.63582	-0.42146	-0.7476	-1.40582	-2.87405	-5.24156	-0.33781	-0.51037	-0.55967	-0.85845	-2.0184	-0.39764	-0.42444	-0.54776	-0.76926	-1.11918	-0.28575	-0.30861	-0.48443	-0.57572	-0.92748	-0.21156	-0.22629	-0.31771	-0.43118	-0.63477
162	-0.40884	-0.68872	-1.06183	-1.56931	-2.63094	-0.37971	-0.5804	-1.2315	-2.30012	-3.65202	-0.41144	-0.746	-1.3854	-2.86444	-5.25036	-0.3368	-0.46744	-0.56846	-0.85723	-1.98	-0.39604	-0.42536	-0.5312	-0.75561	-1.1485	-0.28319	-0.30215	-0.481	-0.57096	-0.93029	-0.21067	-0.22596	-0.31689	-0.42793	-0.62618
163	-0.409	-0.68651	-1.07702	-1.60359	-2.63666	-0.37845	-0.5827	-1.23712	-2.30181	-3.57544	-0.41273	-0.7464	-1.38545	-2.85001	-5.23248	-0.33236	-0.45293	-0.55868	-0.85622	-1.9572	-0.39476	-0.4412	-0.54126	-0.79434	-1.16244	-0.27934	-0.30382	-0.47918	-0.58226	-0.92297	-0.20931	-0.22342	-0.31479	-0.42626	-0.62224
164	-0.40937	-0.67206	-1.07198	-1.54607	-2.59809	-0.37795	-0.57755	-1.2252	-2.29266	-3.60784	-0.40599	-0.7424	-1.37446	-2.83932	-5.25136	-0.33531	-0.44988	-0.5526	-0.85378	-1.9324	-0.39332	-0.44586	-0.52278	-0.79815	-1.16749	-0.27888	-0.30548	-0.4803	-0.58088	-0.91991	-0.20925	-0.22283	-0.31363	-0.43001	-0.6257
165	-0.40988	-0.65179	-1.04848	-1.56156	-2.65668	-0.37871	-0.569	-1.21982	-2.29279	-3.55584	-0.4113	-0.7396	-1.37758	-2.8436	-5.25196	-0.33426	-0.4521	-0.54506	-0.85276	-1.9016	-0.39228	-0.4464	-0.53456	-0.75112	-1.14601	-0.27586	-0.30981	-0.48267	-0.56991	-0.91449	-0.20764	-0.22363	-0.31463	-0.4288	-0.62216
166	-0.40854	-0.66416	-1.05283	-1.56168	-2.78358	-0.37719	-0.5892	-1.22707	-2.27388	-3.54049	-0.40627	-0.7376	-1.38463	-2.84614	-5.24656	-0.33862	-0.44773	-0.55118	-0.85162	-1.8792	-0.391	-0.41598	-0.53603	-0.80453	-1.10252	-0.27442	-0.30392	-0.48381	-0.57314	-0.91748	-0.20734	-0.22104	-0.31153	-0.42903	-0.62154
167	-0.40612	-0.65045	-1.05137	-1.56823	-2.80173	-0.37616	-0.57853	-1.22774	-2.29476	-3.55892	-0.40863	-0.7356	-1.37292	-2.83986	-5.23628	-0.33379	-0.44894	-0.55619	-0.85092	-1.88	-0.38956	-0.42351	-0.52682	-0.79904	-1.12346	-0.27183	-0.3023	-0.48299	-0.5667	-0.92097	-0.2057	-0.22247	-0.31253	-0.42614	-0.62306
168	-0.41021	-0.65002	-1.03007	-1.58022	-2.71513	-0.37904	-0.59746	-1.22589	-2.28838	-3.59956	-0.4039	-0.7364	-1.36113	-2.818	-5.221	-0.35684	-0.45262	-0.55482	-0.84915	-1.9428	-0.38812	-0.42293	-0.5184	-0.80204	-1.11072	-0.27217	-0.30448	-0.48352	-0.57216	-0.91688	-0.20521	-0.22099	-0.31207	-0.42644	-0.61762
169	-0.40608	-0.66716	-1.01952	-1.57175	-2.61114	-0.37454	-0.60772	-1.23112	-2.25542	-3.59092	-0.40624	-0.7392	-1.34862	-2.81446	-5.24232	-0.33582	-0.44858	-0.54424	-0.84808	-2.012	-0.38716	-0.42141	-0.54743	-0.82935	-1.09947	-0.27155	-0.30256	-0.48293	-0.57178	-0.9232	-0.20457	-0.21973	-0.30989	-0.42598	-0.60748
170	-0.40533	-0.67232	-1.00222	-1.62697	-2.70816	-0.37822	-0.57532	-1.22294	-2.28134	-3.59708	-0.41074	-0.7504	-1.3397	-2.79227	-5.23472	-0.33637	-0.44712	-0.5474	-0.84696	-1.9968	-0.38584	-0.42224	-0.53065	-0.7822	-1.12823	-0.27114	-0.29892	-0.48398	-0.56386	-0.92135	-0.20342	-0.21996	-0.30817	-0.42696	-0.60676
171	-0.40337	-0.6523	-1.05826	-1.59648	-2.69442	-0.37597	-0.56998	-1.22192	-2.25456	-3.61894	-0.41822	-0.754	-1.33176	-2.79576	-5.22896	-0.3417	-0.44654	-0.54969	-0.84647	-1.9852	-0.38396	-0.42509	-0.53489	-0.74583	-1.13866	-0.27206	-0.29526	-0.47697	-0.56299	-0.90391	-0.20268	-0.21878	-0.30948	-0.42383	-0.60958
172	-0.40463	-0.64207	-1.05952	-1.60467	-2.53292	-0.37617	-0.56476	-1.21452	-2.2522	-3.65522	-0.4084	-0.7632	-1.32907	-2.7782	-5.23912	-0.34836	-0.46982	-0.54007	-0.84584	-2.004	-0.38308	-0.42279	-0.53042	-0.80762	-1.13148	-0.26925	-0.2949	-0.47822	-0.56422	-0.91016	-0.20199	-0.21604	-0.30728	-0.42134	-0.60589
173	-0.40319	-0.63303	-1.06388	-1.58136	-2.51816	-0.37218	-0.5698	-1.22182	-2.2749	-3.53198	-0.40902	-0.7736	-1.33212	-2.7569	-5.23224	-0.36324	-0.44562	-0.53777	-0.84476	-1.97	-0.38148	-0.42454	-0.53134	-0.80567	-1.10832	-0.2684	-0.29946	-0.48097	-0.56124	-0.90896	-0.20095	-0.21784	-0.30648	-0.42163	-0.60722
174	-0.40311	-0.63513	-1.11147	-1.56464	-2.47636	-0.3749	-0.57027	-1.20977	-2.26824	-3.51804	-0.40391	-0.7736	-1.32917	-2.79227	-5.223	-0.37832	-0.44474	-0.54872	-0.84495	-1.9952	-0.38024	-0.42949	-0.52409	-0.74031	-1.12082	-0.26576	-0.2941	-0.48638	-0.56509	-0.89644	-0.20036	-0.21576	-0.30574	-0.42152	-0.6148
175	-0.40011	-0.63192	-1.16075	-1.57118	-2.67103	-0.37293	-0.56273	-1.22556	-2.26035	-3.55725	-0.39842	-0.768	-1.33196	-2.78089	-5.22396	-0.34527	-0.44654	-0.54364	-0.84212	-1.9548	-0.37904	-0.43586	-0.52336	-0.76394	-1.13681	-0.26514	-0.29549	-0.48871	-0.56804	-0.90577	-0.1996	-0.21466	-0.30517	-0.42045	-0.60573
176	-0.40056	-0.64925	-1.19655	-1.5616	-2.72136	-0.37308	-0.56194	-1.21456	-2.25032	-3.56378	-0.40345	-0.7616	-1.33263	-2.73963	-5.22428	-0.34226	-0.44174	-0.54279	-0.84134	-1.9264	-0.37804	-0.40574	-0.52243	-0.7844	-1.12251	-0.26097	-0.29608	-0.48028	-0.56086	-0.90354	-0.19884	-0.21261	-0.30292	-0.4227	-0.60079
177	-0.40221	-0.63684	-1.14829	-1.54721	-2.79232	-0.37257	-0.56888	-1.21774	-2.26178	-3.50159	-0.4135	-0.7544	-1.33012	-2.75934	-5.23364	-0.36466	-0.45262	-0.53669	-0.83935	-1.9184	-0.37664	-0.41686	-0.52255	-0.77019	-1.11951	-0.25979	-0.2918	-0.4792	-0.56209	-0.89919	-0.19845	-0.21207	-0.3023	-0.42188	-0.60286
178	-0.40168	-0.65189	-1.12951	-1.5701	-2.60842	-0.37175	-0.56438	-1.21682	-2.2635	-3.47422	-0.40404	-0.7524	-1.32976	-2.76388	-5.22212	-0.3691	-0.43896	-0.54305	-0.83789	-1.9052	-0.37544	-0.40758	-0.52328	-0.7813	-1.10506	-0.25889	-0.29026	-0.47824	-0.5584	-0.89452	-0.19724	-0.21158	-0.3022	-0.4187	-0.60963
179	-0.40887	-0.637	-1.11836	-1.56803	-2.5159	-0.37397	-0.56549	-1.20624	-2.24579	-3.44587	-0.40014	-0.752	-1.32658	-2.72164	-5.2136	-0.372	-0.43802	-0.53132	-0.83717	-1.8928	-0.3744	-0.41025	-0.52208	-0.74961	-1.07687	-0.25861	-0.29175	-0.47195	-0.56096	-0.88758	-0.19678	-0.21066	-0.30192	-0.41752	-0.60438
180	-0.40155	-0.64458	-1.08066	-1.59374	-2.73012	-0.37203	-0.56253	-1.21085	-2.23549	-3.49011	-0.40276	-0.7468	-1.32599	-2.75875	-5.21136	-0.33703	-0.43769	-0.52388	-0.83485	-1.87	-0.37408	-0.41078	-0.51824	-0.73504	-1.08822	-0.25625	-0.29354	-0.47331	-0.55079	-0.9004	-0.1962	-0.21156	-0.30077	-0.42209	-0.60007
181	-0.39929	-0.643	-1.1293	-1.56201	-2.58704	-0.37066	-0.57918	-1.211	-2.26304	-3.492	-0.40411	-0.742	-1.33458	-2.76239	-5.21992	-0.33139	-0.4356	-0.52468	-0.83475	-1.8644	-0.37264	-0.40948	-0.51907	-0.75437	-1.11108	-0.25494	-0.29362	-0.47368	-0.56042	-0.89962	-0.19473	-0.21076	-0.29908	-0.41624	-0.60076
182	-0.39993	-0.6453	-1.10586	-1.57452	-2.5503	-0.3696	-0.63877	-1.21011	-2.26401	-3.52734	-0.40437	-0.7404	-1.33899	-2.75183	-5.22292	-0.32687	-0.43998	-0.52145	-0.83148	-1.8884	-0.371	-0.41949	-0.52647	-0.80235	-1.12156	-0.25259	-0.28834	-0.46951	-0.55614	-0.90144	-0.19515	-0.21033	-0.29969	-0.4122	-0.60468
183	-0.39802	-0.63567	-1.09993	-1.54478	-2.58225	-0.37324	-0.57458	-1.20675	-2.25079	-3.62188	-0.40034	-0.7428	-1.33668	-2.80134	-5.22524	-0.32722	-0.44117	-0.53245	-0.83095	-1.8632	-0.36984	-0.41326	-0.51552	-0.76141	-1.09648	-0.25448	-0.29149	-0.47018	-0.54689	-0.89731	-0.19428	-0.20979	-0.29723	-0.41755	-0.59751
184	-0.39818	-0.62429	-1.13294	-1.5382	-2.53718	-0.37854	-0.56302	-1.20806	-2.2072	-3.64072	-0.40482	-0.738	-1.33245	-2.76541	-5.219	-0.32812	-0.44302	-0.533	-0.82952	-1.84	-0.36864	-0.40539	-0.5097	-0.74244	-1.06718	-0.25172	-0.28667	-0.47173	-0.55192	-0.89721	-0.19301	-0.20925	-0.29938	-0.41156	-0.59753
185	-0.40323	-0.6187	-1.20375	-1.54551	-2.48074	-0.3773	-0.55808	-1.21316	-2.24835	-3.69023	-0.39678	-0.734	-1.33645	-2.74253	-5.2442	-0.33473	-0.43246	-0.54041	-0.82846	-1.8388	-0.36704	-0.4095	-0.51464	-0.74932	-1.07672	-0.25197	-0.28536	-0.4733	-0.55714	-0.98399	-0.19263	-0.20825	-0.29638	-0.41114	-0.59418
186	-0.3961	-0.64087	-1.20462	-1.52192	-2.46826	-0.37695	-0.55811	-1.21485	-2.24046	-3.63524	-0.39773	-0.7328	-1.33635	-2.70821	-5.2302	-0.36515	-0.43449	-0.54315	-0.82826	-1.9012	-0.36596	-0.40634	-0.52195	-0.7617	-1.14419	-0.2501	-0.28444	-0.46539	-0.54715	-1.02184	-0.19208	-0.20525	-0.29487	-0.41143	-0.59172
187	-0.39716	-0.62982	-1.1628	-1.53434	-2.62595	-0.37612	-0.55761	-1.21131	-2.26168	-3.62358	-0.3972	-0.732	-1.34327	-2.70844	-5.2246	-0.34108	-0.42999	-0.53898	-0.82534	-1.9288	-0.36448	-0.39854	-0.53668	-0.74806	-1.14381	-0.24915	-0.28293	-0.47692	-0.55504	-0.91367	-0.19125	-0.20584	-0.29754	-0.41074	-0.59279
188	-0.39732	-0.62096	-1.1568	-1.53657	-2.53523	-0.37835	-0.56138	-1.2028	-2.24879	-3.63408	-0.39865	-0.7288	-1.33368	-2.6708	-5.22804	-0.33235	-0.42893	-0.55362	-0.82519	-1.912	-0.36384	-0.39955	-0.51561	-0.74753	-1.14204	-0.24838	-0.28314	-0.47021	-0.54828	-0.89225	-0.19073	-0.20538	-0.29513	-0.40902	-0.5923
189	-0.40662	-0.61445	-1.1393	-1.52578	-2.50598	-0.37264	-0.56358	-1.21146	-2.23756	-3.56858	-0.39697	-0.724	-1.32379	-2.69735	-5.21072	-0.3317	-0.43018	-0.55323	-0.82354	-1.906	-0.36284	-0.40692	-0.53096	-0.83766	-1.14304	-0.24769	-0.28265	-0.46522	-0.53808	-0.89074	-0.18998	-0.20479	-0.26737	-0.40356	-0.58728
190	-0.40002	-0.6371	-1.13458	-1.5195	-2.43548	-0.37288	-0.56014	-1.19978	-2.2297	-3.61435	-0.39611	-0.7224	-1.325	-2.6914	-5.20396	-0.32679	-0.43028	-0.54781	-0.82414	-1.892	-0.36188	-0.41364	-0.51455	-0.77736	-1.15065	-0.24767	-0.28457	-0.46414	-0.54869	-0.89944	-0.18932	-0.20513	-0.32852	-0.4052	-0.58718
191	-0.39111	-0.63505	-1.12874	-1.50983	-2.5025	-0.37299	-0.59462	-1.19399	-2.26232	-3.56438	-0.39703	-0.7208	-1.33494	-2.67436	-5.2108	-0.32527	-0.43839	-0.54634	-0.82221	-1.8732	-0.36096	-0.41995	-0.52767	-0.80258	-1.14514	-0.24393	-0.27809	-0.46304	-0.54648	-0.88447	-0.18807	-0.2032	-0.30161	-0.40287	-0.5859
192	-0.39092	-0.62859	-1.05811	-1.51275	-2.65265	-0.37388	-0.6044	-1.20957	-2.23359	-3.55669	-0.39458	-0.7188	-1.34811	-2.68581	-5.22044	-0.32594	-0.43461	-0.56353	-0.82196	-1.8864	-0.35992	-0.39243	-0.51606	-0.81986	-1.11313	-0.24582	-0.28001	-0.47376	-0.54464	-0.87846	-0.18784	-0.20238	-0.29059	-0.4022	-0.58815
193	-0.39267	-0.61693	-1.11851	-1.51118	-2.51247	-0.37211	-0.56906	-1.19686	-2.22885	-3.62708	-0.39329	-0.7156	-1.3679	-2.68984	-5.21016	-0.32275	-0.42736	-0.56688	-0.82168	-1.9432	-0.35972	-0.39664	-0.51572	-0.79894	-1.13622	-0.24393	-0.28088	-0.46847	-0.55332	-0.88311	-0.18664	-0.20156	-0.28867	-0.40215	-0.5746
194	-0.38924	-0.62582	-1.10296	-1.50237	-2.54614	-0.37159	-0.62708	-1.20232	-2.21824	-3.6716	-0.39482	-0.7108	-1.40057	-2.68832	-5.2112	-0.3248	-0.42692	-0.56078	-0.82028	-1.9368	-0.35872	-0.39683	-0.51309	-0.78899	-1.10857	-0.24103	-0.28242	-0.46069	-0.55225	-0.88366	-0.18616	-0.20154	-0.28729	-0.4024	-0.57554
195	-0.38848	-0.62508	-1.10696	-1.51852	-2.50962	-0.37236	-0.56542	-1.19768	-2.22713	-3.6542	-0.39537	-0.7112	-1.40813	-2.68945	-5.2152	-0.34172	-0.42927	-0.55184	-0.81832	-1.9236	-0.35752	-0.39385	-0.51216	-0.76537	-1.12892	-0.24082	-0.27809	-0.45791	-0.54818	-0.87573	-0.18625	-0.20036	-0.28998	-0.40041	-0.57847
196	-0.38834	-0.60942	-1.07723	-1.5046	-2.57726	-0.37041	-0.5607	-1.20075	-2.22798	-3.66755	-0.3972	-0.728	-1.40106	-2.63469	-5.21136	-0.32459	-0.42945	-0.54797	-0.8167	-1.9156	-0.357	-0.39597	-0.5048	-0.74878	-1.08146	-0.23972	-0.2797	-0.46218	-0.55064	-0.87716	-0.18571	-0.20072	-0.28703	-0.40048	-0.57585
197	-0.38867	-0.60712	-1.07894	-1.50968	-2.54409	-0.37115	-0.59689	-1.1988	-2.22314	-3.58067	-0.39746	-0.7288	-1.39193	-2.65116	-5.225	-0.33065	-0.43001	-0.54977	-0.81592	-1.91	-0.35748	-0.39725	-0.51226	-0.71849	-1.07436	-0.23929	-0.27716	-0.45538	-0.55215	-0.88013	-0.18471	-0.20008	-0.28513	-0.40079	-0.57547
198	-0.38933	-0.61209	-1.07884	-1.52226	-2.60165	-0.37089	-0.56643	-1.19381	-2.24397	-3.51848	-0.40543	-0.7216	-1.38778	-2.64563	-5.20652	-0.35923	-0.42587	-0.5464	-0.81572	-1.8804	-0.35704	-0.38911	-0.508	-0.79144	-1.1395	-0.23972	-0.27709	-0.45286	-0.54433	-0.87486	-0.18447	-0.19959	-0.28903	-0.39859	-0.58013
199	-0.38995	-0.63518	-1.0454	-1.50289	-2.67195	-0.36975	-0.57546	-1.19122	-2.21242	-3.5652	-0.39224	-0.7184	-1.38686	-2.65227	-5.20616	-0.3608	-0.4397	-0.54894	-0.81648	-1.8692	-0.3562	-0.40357	-0.50692	-0.75887	-1.11244	-0.24167	-0.27898	-0.45396	-0.54733	-0.8733	-0.18539	-0.19867	-0.28649	-0.39923	-0.56901
200	-0.39219	-0.64689	-1.03894	-1.50026	-2.72436	-0.36966	-0.56185	-1.1977	-2.22052	-3.60061	-0.3997	-0.7136	-1.39757	-2.65686	-5.20392	-0.33023	-0.43406	-0.54498	-0.81373	-1.8704	-0.355	-0.39869	-0.51146	-0.72041	-1.11705	-0.23865	-0.27237	-0.45618	-0.54343	-0.8723	-0.18487	-0.19646	-0.28447	-0.39623	-0.57544
201	-0.38953	-0.63062	-1.06295	-1.50744	-2.76541	-0.3685	-0.57168	-1.1964	-2.22488	-3.66478	-0.40634	-0.7448	-1.38576	-2.72262	-5.20344	-0.32267	-0.4181	-0.54085	-0.8137	-1.8436	-0.35412	-0.39042	-0.50596	-0.77347	-1.11834	-0.23788	-0.27081	-0.45667	-0.55148	-0.87489	-0.18342	-0.19905	-0.28396	-0.39666	-0.56929
202	-0.39232	-0.61593	-1.04619	-1.49097	-2.67979	-0.36769	-0.55755	-1.19291	-2.23139	-3.65961	-0.38537	-0.7492	-1.38278	-2.69737	-5.21444	-0.32026	-0.42682	-0.54887	-0.81326	-1.808	-0.35344	-0.39615	-0.5045	-0.78557	-1.06859	-0.23575	-0.27094	-0.4522	-0.54948	-0.88225	-0.18231	-0.19703	-0.28385	-0.39523	-0.57211
203	-0.3958	-0.63139	-1.00947	-1.4951	-2.62346	-0.36766	-0.55568	-1.19483	-2.2146	-3.60225	-0.38898	-0.7412	-1.37497	-2.6759	-5.20268	-0.33559	-0.42497	-0.54094	-0.81204	-1.7976	-0.3524	-0.40451	-0.51351	-0.80436	-1.11428	-0.2367	-0.27424	-0.4473	-0.55376	-0.88102	-0.18229	-0.19805	-0.28219	-0.39436	-0.56742
204	-0.39173	-0.62306	-1.03517	-1.48575	-2.59286	-0.36651	-0.57448	-1.1955	-2.2033	-3.64287	-0.39195	-0.7336	-1.37756	-2.66572	-5.21336	-0.3494	-0.44602	-0.53816	-0.8118	-1.7924	-0.35184	-0.4086	-0.51812	-0.79332	-1.09271	-0.23414	-0.27432	-0.45015	-0.54002	-0.8855	-0.18091	-0.19577	-0.28132	-0.39869	-0.56822
205	-0.39292	-0.62024	-0.99632	-1.47607	-2.48146	-0.36707	-0.55916	-1.18756	-2.20602	-3.61937	-0.38853	-0.7296	-1.38947	-2.68358	-5.21432	-0.33023	-0.4155	-0.53862	-0.8129	-1.7764	-0.35056	-0.37846	-0.50414	-0.80015	-1.05862	-0.23244	-0.27196	-0.44706	-0.54266	-0.88002	-0.18243	-0.1948	-0.28106	-0.40066	-0.56934
206	-0.38966	-0.63059	-0.98297	-1.47323	-2.56354	-0.36845	-0.56258	-1.19486	-2.20758	-3.59915	-0.39379	-0.7248	-1.40544	-2.68592	-5.20608	-0.31891	-0.41734	-0.54237	-0.81045	-1.7576	-0.34952	-0.3853	-0.50209	-0.79577	-1.10158	-0.23444	-0.27058	-0.47494	-0.54725	-0.87417	-0.1811	-0.19257	-0.27916	-0.39464	-0.56934
207	-0.39111	-0.62588	-1.00824	-1.47436	-2.61775	-0.3655	-0.58469	-1.18717	-2.20517	-3.61835	-0.3904	-0.718	-1.44516	-2.71839	-5.20544	-0.32239	-0.42739	-0.54148	-0.80919	-1.748	-0.34856	-0.38535	-0.50806	-0.76129	-1.07951	-0.23083	-0.27499	-0.45796	-0.54044	-0.87289	-0.18227	-0.19513	-0.27862	-0.39436	-0.56578
208	-0.3873	-0.6165	-1.0106	-1.49075	-2.59317	-0.36613	-0.55636	-1.18935	-2.24125	-3.5635	-0.38619	-0.7124	-1.4326	-2.67718	-5.20244	-0.32	-0.42844	-0.54663	-0.80866	-1.7244	-0.34772	-0.40663	-0.50277	-0.8434	-1.09084	-0.2325	-0.26904	-0.44847	-0.547	-0.86862	-0.1823	-0.19428	-0.27829	-0.39277	-0.56242
209	-0.38728	-0.60889	-0.99189	-1.47887	-2.52692	-0.36849	-0.56828	-1.18556	-2.2187	-3.59841	-0.38846	-0.706	-1.39683	-2.68376	-5.22244	-0.33996	-0.4212	-0.54059	-0.80628	-1.7116	-0.34804	-0.37981	-0.50456	-0.76049	-1.0793	-0.23319	-0.26366	-0.45833	-0.54576	-0.87405	-0.18007	-0.19093	-0.27806	-0.39684	-0.56494
210	-0.38475	-0.60835	-1.00522	-1.49442	-2.52034	-0.36548	-0.55579	-1.18866	-2.17988	-3.55971	-0.3866	-0.7032	-1.38863	-2.65819	-5.2046	-0.337	-0.42188	-0.53467	-0.80662	-1.7356	-0.3468	-0.38499	-0.50093	-0.7677	-1.11211	-0.23098	-0.2664	-0.44929	-0.54761	-0.86859	-0.17897	-0.19113	-0.27665	-0.4012	-0.56324
211	-0.38405	-0.63285	-0.99502	-1.5126	-2.47905	-0.36435	-0.54605	-1.18671	-2.21009	-3.6216	-0.39	-0.6972	-1.37202	-2.73848	-5.20304	-0.32327	-0.43264	-0.53022	-0.80537	-1.7544	-0.34596	-0.3897	-0.50904	-0.74185	-1.08938	-0.22834	-0.26617	-0.47122	-0.54948	-0.86808	-0.17809	-0.18993	-0.2777	-0.39713	-0.5604
212	-0.38386	-0.633	-0.98846	-1.53072	-2.42713	-0.36673	-0.54237	-1.1804	-2.23262	-3.58831	-0.38531	-0.694	-1.37251	-2.74222	-5.20668	-0.34117	-0.42419	-0.53457	-0.80504	-1.7396	-0.34488	-0.39224	-0.52364	-0.74724	-1.05262	-0.23003	-0.26822	-0.46396	-0.56381	-0.87662	-0.17784	-0.18865	-0.27527	-0.39569	-0.5595
213	-0.38136	-0.62977	-0.9782	-1.51706	-2.43238	-0.3636	-0.56329	-1.1872	-2.21219	-3.5796	-0.40129	-0.6916	-1.36323	-2.74138	-5.20188	-0.33433	-0.41019	-0.53054	-0.804	-1.8304	-0.344	-0.38734	-0.50149	-0.72127	-1.07812	-0.2287	-0.26566	-0.46274	-0.54336	-0.86659	-0.17721	-0.1919	-0.27519	-0.3931	-0.55504
214	-0.38155	-0.61094	-0.95194	-1.51128	-2.44251	-0.36419	-0.54706	-1.18763	-2.19105	-3.59018	-0.38639	-0.6932	-1.36884	-2.79007	-5.22176	-0.31365	-0.41798	-0.53065	-0.804	-1.9536	-0.34276	-0.3838	-0.49866	-0.71385	-1.04573	-0.22747	-0.26489	-0.44782	-0.55002	-0.85758	-0.17645	-0.18967	-0.27414	-0.39159	-0.56622
215	-0.37936	-0.63649	-0.95073	-1.50559	-2.52446	-0.36091	-0.60919	-1.18004	-2.17196	-3.5797	-0.38917	-0.6928	-1.34757	-2.72766	-5.1974	-0.33487	-0.42407	-0.52624	-0.80376	-1.9372	-0.34204	-0.38066	-0.50062	-0.73967	-1.0732	-0.22637	-0.26089	-0.45277	-0.54894	-0.86878	-0.17645	-0.18908	-0.27709	-0.38811	-0.55873
216	-0.38137	-0.63003	-0.96862	-1.50078	-2.49799	-0.36201	-0.60978	-1.18312	-2.18869	-3.55174	-0.40194	-0.692	-1.3608	-2.69824	-5.20116	-0.35741	-0.4252	-0.53456	-0.80236	-1.9376	-0.34108	-0.38502	-0.50287	-0.77034	-1.06313	-0.22542	-0.26176	-0.45063	-0.54935	-0.86041	-0.17536	-0.19024	-0.27483	-0.38657	-0.56009
217	-0.43312	-0.62734	-0.971	-1.50764	-2.54545	-0.36191	-0.5607	-1.18297	-2.17982	-3.49441	-0.38587	-0.6892	-1.35342	-2.71506	-5.21304	-0.34136	-0.41344	-0.52885	-0.80128	-1.906	-0.34032	-0.37987	-0.52378	-0.70886	-1.07628	-0.22642	-0.26084	-0.45006	-0.55089	-0.86821	-0.17538	-0.18854	-0.27352	-0.38516	-0.55694
218	-0.3662	-0.62578	-0.96385	-1.50722	-2.3778	-0.36154	-0.54998	-1.18156	-2.18003	-3.50518	-0.38578	-0.6868	-1.36974	-2.70219	-5.19876	-0.32952	-0.4163	-0.54273	-0.80134	-1.9132	-0.33908	-0.38176	-0.51156	-0.74951	-1.05468	-0.22332	-0.26117	-0.44835	-0.54154	-0.85797	-0.17542	-0.18583	-0.27073	-0.38372	-0.5533
219	-0.37005	-0.62539	-0.93694	-1.49134	-2.51642	-0.36462	-0.54868	-1.17994	-2.18864	-3.50425	-0.38684	-0.6868	-1.35641	-2.71898	-5.201	-0.32188	-0.41772	-0.53883	-0.79961	-1.9216	-0.33844	-0.38381	-0.49852	-0.75957	-1.04732	-0.22076	-0.26238	-0.44337	-0.54466	-0.85862	-0.17494	-0.18816	-0.27178	-0.38616	-0.55807
220	-0.37152	-0.62401	-0.93366	-1.52038	-2.44932	-0.36416	-0.58954	-1.17697	-2.18321	-3.54405	-0.38616	-0.6868	-1.35267	-2.69114	-5.19624	-0.33736	-0.40939	-0.53083	-0.79996	-1.8896	-0.3376	-0.37411	-0.50282	-0.73684	-1.05145	-0.22286	-0.26561	-0.44792	-0.54623	-0.84987	-0.17419	-0.18544	-0.26991	-0.38611	-0.55507
221	-0.37223	-0.62203	-0.9513	-1.52016	-2.57516	-0.36253	-0.61311	-1.1771	-2.17839	-3.59336	-0.38423	-0.692	-1.35639	-2.66939	-5.2026	-0.31979	-0.41422	-0.53894	-0.8004	-1.874	-0.33768	-0.37412	-0.50586	-0.75839	-1.06718	-0.22219	-0.26307	-0.4473	-0.54528	-0.85692	-0.17318	-0.18916	-0.27132	-0.38436	-0.54846
222	-0.37236	-0.60917	-0.93038	-1.53639	-2.50709	-0.36154	-0.56386	-1.17518	-2.18421	-3.5305	-0.38661	-0.6908	-1.37276	-2.66603	-5.1892	-0.31429	-0.41616	-0.53338	-0.79955	-1.8308	-0.33708	-0.37527	-0.48986	-0.76511	-1.04125	-0.22196	-0.26084	-0.44871	-0.54348	-0.85363	-0.1726	-0.18667	-0.26953	-0.38395	-0.55007
223	-0.37267	-0.61081	-0.92638	-1.53082	-2.5105	-0.36395	-0.57151	-1.17254	-2.1941	-3.55653	-0.38553	-0.6884	-1.35014	-2.67292	-5.18432	-0.34892	-0.41594	-0.54563	-0.80022	-1.8008	-0.33628	-0.37763	-0.49361	-0.76932	-1.01126	-0.22155	-0.26268	-0.44012	-0.54315	-0.86352	-0.17213	-0.18683	-0.26727	-0.38252	-0.55399
224	-0.37285	-0.63731	-0.91324	-1.57805	-2.43279	-0.35808	-0.57916	-1.17461	-2.20192	-3.49869	-0.38572	-0.6852	-1.3539	-2.66657	-5.19224	-0.31848	-0.41714	-0.54128	-0.79881	-1.82	-0.3356	-0.38175	-0.50447	-0.74544	-1.04873	-0.21868	-0.26017	-0.43649	-0.53613	-0.88396	-0.17182	-0.18506	-0.26735	-0.38301	-0.54718
225	-0.37255	-0.63187	-0.9262	-1.59015	-2.56303	-0.36202	-0.55464	-1.17687	-2.19497	-3.56709	-0.3834	-0.6812	-1.3548	-2.72818	-5.18512	-0.32054	-0.41528	-0.53344	-0.80002	-1.814	-0.3346	-0.38507	-0.48984	-0.71538	-1.02646	-0.22076	-0.25802	-0.43909	-0.53482	-0.85636	-0.17105	-0.18488	-0.26607	-0.38277	-0.5503
226	-0.37132	-0.65028	-0.92961	-1.54918	-2.6262	-0.35888	-0.54233	-1.17705	-2.20207	-3.60956	-0.38662	-0.6828	-1.33394	-2.72989	-5.19852	-0.31634	-0.41054	-0.54134	-0.79853	-1.7872	-0.3338	-0.39481	-0.47892	-0.75017	-1.06472	-0.21809	-0.25569	-0.43942	-0.53241	-0.84984	-0.17055	-0.18467	-0.26617	-0.38083	-0.55071
227	-0.37119	-0.62531	-0.90768	-1.51982	-2.54394	-0.35927	-0.54329	-1.17128	-2.21088	-3.63226	-0.3859	-0.684	-1.33684	-2.6822	-5.1742	-0.31709	-0.40972	-0.53683	-0.79701	-1.8004	-0.33304	-0.3827	-0.48881	-0.75656	-1.07633	-0.21681	-0.25466	-0.4363	-0.52552	-0.84335	-0.17022	-0.18201	-0.26548	-0.3837	-0.54982
228	-0.37437	-0.61806	-0.87785	-1.53407	-2.56288	-0.35842	-0.56039	-1.17215	-2.18664	-3.58662	-0.38101	-0.6808	-1.33089	-2.6679	-5.18224	-0.30938	-0.41503	-0.53985	-0.79511	-1.7712	-0.33196	-0.37036	-0.4866	-0.74262	-1.07408	-0.21912	-0.25717	-0.4384	-0.53431	-0.85311	-0.16975	-0.1837	-0.26607	-0.38157	-0.54684
229	-0.37275	-0.62621	-0.91367	-1.51491	-2.6249	-0.36205	-0.55384	-1.17492	-2.17578	-3.58693	-0.38066	-0.6788	-1.33132	-2.64763	-5.179	-0.30833	-0.41262	-0.52923	-0.79549	-1.77	-0.3314	-0.37422	-0.48557	-0.78061	-1.05309	-0.21743	-0.25548	-0.43387	-0.53556	-0.844	-0.16936	-0.18365	-0.26458	-0.37914	-0.54756
230	-0.36872	-0.62518	-0.95519	-1.51381	-2.55227	-0.35856	-0.54728	-1.17405	-2.18341	-3.48562	-0.38587	-0.6864	-1.34188	-2.63815	-5.17644	-0.32726	-0.41426	-0.53013	-0.79325	-1.7756	-0.33064	-0.37596	-0.48953	-0.76513	-1.09391	-0.21748	-0.25412	-0.43911	-0.53446	-0.8446	-0.16893	-0.18375	-0.26325	-0.38006	-0.54779
231	-0.37274	-0.61937	-1.07328	-1.51882	-2.47182	-0.35807	-0.5454	-1.17379	-2.17239	-3.54684	-0.39454	-0.69	-1.32786	-2.5894	-5.18436	-0.31116	-0.41037	-0.52513	-0.79306	-1.8128	-0.33012	-0.37309	-0.48528	-0.71543	-1.09673	-0.21581	-0.25305	-0.43394	-0.52934	-0.84342	-0.16885	-0.1815	-0.26197	-0.37791	-0.53972
232	-0.36943	-0.6229	-1.11528	-1.50293	-2.4382	-0.35833	-0.54856	-1.1639	-2.19992	-3.51889	-0.37991	-0.688	-1.31959	-2.59138	-5.18228	-0.30878	-0.40912	-0.52825	-0.79158	-1.772	-0.32924	-0.37295	-0.49347	-0.75038	-1.06016	-0.21768	-0.25397	-0.42913	-0.53434	-0.84552	-0.16815	-0.18183	-0.26358	-0.37545	-0.53987
233	-0.37619	-0.6148	-1.08612	-1.49024	-2.6299	-0.35838	-0.59819	-1.17195	-2.17511	-3.53721	-0.38878	-0.6856	-1.31818	-2.59781	-5.18996	-0.31241	-0.41093	-0.54386	-0.7905	-1.7752	-0.32876	-0.37069	-0.49854	-0.78948	-1.09217	-0.2153	-0.25223	-0.4327	-0.52721	-0.84636	-0.16739	-0.1808	-0.26086	-0.37709	-0.53795
234	-0.37645	-0.61106	-1.12044	-1.50684	-2.53594	-0.35884	-0.56569	-1.16792	-2.19064	-3.55233	-0.39182	-0.6888	-1.30724	-2.60373	-5.17608	-0.31125	-0.4043	-0.52804	-0.79043	-1.7892	-0.32808	-0.37249	-0.50682	-0.75538	-1.05055	-0.21584	-0.25448	-0.4315	-0.52982	-0.83442	-0.16824	-0.18268	-0.26104	-0.37388	-0.53756
235	-0.37669	-0.59822	-1.05042	-1.51709	-2.57267	-0.36005	-0.57064	-1.16528	-2.17442	-3.52616	-0.37884	-0.6864	-1.31659	-2.62841	-5.17672	-0.30883	-0.40656	-0.52463	-0.78963	-1.7724	-0.32732	-0.37275	-0.49022	-0.74439	-1.07349	-0.21558	-0.24859	-0.43293	-0.53982	-0.83644	-0.16791	-0.1784	-0.26345	-0.37391	-0.53931
236	-0.37744	-0.59892	-1.08353	-1.47698	-2.54568	-0.35867	-0.54896	-1.17123	-2.18434	-3.52545	-0.37693	-0.6856	-1.29988	-2.65506	-5.18228	-0.30804	-0.40939	-0.5196	-0.78946	-1.762	-0.3266	-0.36981	-0.51112	-0.7394	-1.06695	-0.2123	-0.24808	-0.43275	-0.53316	-0.8376	-0.16677	-0.18132	-0.25976	-0.37465	-0.54248
237	-0.37761	-0.6085	-1.07497	-1.49513	-2.38572	-0.35917	-0.54468	-1.16308	-2.16944	-3.52921	-0.37641	-0.6824	-1.30454	-2.64225	-5.17912	-0.30681	-0.40596	-0.52062	-0.78924	-1.8392	-0.32564	-0.37144	-0.50407	-0.75193	-1.0802	-0.21445	-0.25067	-0.43156	-0.53536	-0.83677	-0.16673	-0.18001	-0.2612	-0.37206	-0.53915
238	-0.377	-0.62465	-1.05996	-1.50174	-2.41542	-0.36019	-0.5393	-1.16436	-2.18434	-3.53647	-0.38057	-0.68	-1.30429	-2.64978	-5.17408	-0.30973	-0.40728	-0.52516	-0.788	-1.8884	-0.3252	-0.3715	-0.5245	-0.7109	-1.09173	-0.21456	-0.25038	-0.4343	-0.53513	-0.83461	-0.1671	-0.17993	-0.26084	-0.37755	-0.53838
239	-0.37499	-0.61486	-1.01516	-1.47784	-2.44832	-0.35715	-0.54693	-1.15736	-2.17982	-3.51768	-0.38006	-0.6764	-1.29004	-2.63938	-5.1914	-0.30729	-0.41478	-0.5291	-0.78741	-1.8992	-0.32432	-0.36763	-0.5208	-0.74122	-1.07262	-0.21402	-0.24833	-0.43042	-0.52465	-0.82875	-0.1654	-0.17893	-0.26079	-0.37076	-0.53352
240	-0.37511	-0.60228	-1.06072	-1.47824	-2.41542	-0.35783	-0.54943	-1.15878	-2.18856	-3.52891	-0.38953	-0.6764	-1.28496	-2.64109	-5.16928	-0.32952	-0.42057	-0.52594	-0.78692	-1.8864	-0.32344	-0.36891	-0.49811	-0.7702	-1.03435	-0.21368	-0.2512	-0.42897	-0.52332	-0.83751	-0.16461	-0.17991	-0.2584	-0.37073	-0.53762
241	-0.37526	-0.61383	-1.03668	-1.50208	-2.4403	-0.35686	-0.6195	-1.16613	-2.16442	-3.49464	-0.38051	-0.6744	-1.29137	-2.62672	-5.167	-0.3268	-0.40592	-0.51969	-0.78598	-1.8648	-0.32268	-0.37457	-0.50492	-0.73402	-1.05724	-0.21138	-0.25371	-0.42864	-0.53808	-0.83024	-0.16457	-0.17809	-0.25682	-0.37073	-0.53718
242	-0.37385	-0.6093	-1.02121	-1.53966	-2.43882	-0.36248	-0.59058	-1.16011	-2.17649	-3.49754	-0.38019	-0.6724	-1.27515	-2.64212	-5.17604	-0.30541	-0.40461	-0.51624	-0.78506	-1.8488	-0.3222	-0.36861	-0.50768	-0.73278	-1.05055	-0.21066	-0.24705	-0.42946	-0.53146	-0.82823	-0.16377	-0.17699	-0.25541	-0.37145	-0.53592
243	-0.37242	-0.60076	-0.98512	-1.5486	-2.44035	-0.35648	-0.54717	-1.15585	-2.18628	-3.45364	-0.37866	-0.6696	-1.28468	-2.675	-5.18224	-0.30807	-0.40335	-0.51956	-0.7828	-1.8208	-0.32124	-0.36678	-0.50523	-0.68605	-1.02192	-0.21046	-0.24498	-0.42848	-0.52982	-0.82929	-0.16371	-0.17737	-0.25899	-0.37119	-0.53423
244	-0.37171	-0.62862	-1.00952	-1.5146	-2.48156	-0.35637	-0.54082	-1.1559	-2.1787	-3.48888	-0.38362	-0.6688	-1.28671	-2.627	-5.17988	-0.3246	-0.40564	-0.51142	-0.78168	-1.8192	-0.3212	-0.3693	-0.49898	-0.67698	-1.04996	-0.20705	-0.24408	-0.42866	-0.52685	-0.83412	-0.16325	-0.17604	-0.25607	-0.36842	-0.52954
245	-0.37302	-0.64079	-1.06646	-1.50135	-2.41634	-0.36473	-0.54379	-1.16016	-2.1602	-3.43419	-0.37223	-0.6656	-1.28742	-2.61521	-5.174	-0.31737	-0.40456	-0.51452	-0.78136	-1.8488	-0.32092	-0.364	-0.50572	-0.73028	-1.13607	-0.20538	-0.2459	-0.4266	-0.53136	-0.8268	-0.16278	-0.17673	-0.2553	-0.36824	-0.5297
246	-0.37044	-0.62716	-1.08276	-1.49619	-2.45486	-0.36189	-0.56238	-1.15796	-2.15471	-3.46386	-0.38207	-0.6648	-1.29504	-2.6058	-5.174	-0.3163	-0.39951	-0.51632	-0.78105	-1.8368	-0.32024	-0.37038	-0.50736	-0.68419	-1.12208	-0.20564	-0.24738	-0.42468	-0.54228	-0.82565	-0.16231	-0.1764	-0.25584	-0.37119	-0.53346
247	-0.36956	-0.65368	-1.07302	-1.53393	-2.48989	-0.3547	-0.54727	-1.15775	-2.15112	-3.5021	-0.38718	-0.6704	-1.30818	-2.59348	-5.17656	-0.30471	-0.41826	-0.51501	-0.78073	-1.8424	-0.31948	-0.37616	-0.50583	-0.73862	-1.10219	-0.20638	-0.24669	-0.42566	-0.53677	-0.86526	-0.16253	-0.17581	-0.25346	-0.36945	-0.52775
248	-0.36981	-0.65768	-1.05796	-1.55482	-2.62787	-0.35473	-0.54195	-1.15447	-2.16701	-3.50815	-0.38602	-0.6684	-1.32279	-2.61336	-5.17908	-0.30597	-0.40115	-0.51445	-0.78012	-1.8252	-0.31892	-0.35752	-0.49812	-0.68473	-1.07805	-0.20784	-0.24628	-0.42662	-0.5402	-0.82316	-0.16166	-0.1755	-0.25197	-0.36527	-0.52572
249	-0.36647	-0.6636	-1.02815	-1.52112	-2.61782	-0.35403	-0.54331	-1.15567	-2.18239	-3.60169	-0.38612	-0.6704	-1.31405	-2.62984	-5.1812	-0.31356	-0.4014	-0.51104	-0.77992	-1.802	-0.31812	-0.36003	-0.49886	-0.69008	-1.0863	-0.20641	-0.24759	-0.425	-0.53328	-0.82089	-0.16171	-0.17519	-0.25389	-0.36765	-0.52888
250	-0.36491	-0.65345	-1.00911	-1.52452	-2.71869	-0.3546	-0.53698	-1.15001	-2.15507	-3.54874	-0.42249	-0.6756	-1.31264	-2.67526	-5.18352	-0.30599	-0.3999	-0.50948	-0.77873	-1.7816	-0.31748	-0.36257	-0.51166	-0.73127	-1.07897	-0.20554	-0.24977	-0.422	-0.53833	-0.81956	-0.16127	-0.17432	-0.25197	-0.3656	-0.52806
251	-0.36605	-0.64948	-1.00886	-1.48508	-2.65524	-0.35403	-0.54141	-1.15442	-2.15548	-3.5695	-0.40044	-0.6752	-1.30777	-2.69822	-5.18088	-0.30537	-0.40116	-0.5072	-0.77806	-1.7712	-0.31688	-0.38121	-0.50044	-0.67304	-1.05696	-0.2073	-0.24669	-0.44933	-0.53833	-0.81848	-0.16099	-0.17406	-0.25133	-0.36473	-0.53193
252	-0.36503	-0.6566	-1.01426	-1.43873	-2.61078	-0.35366	-0.53917	-1.15362	-2.16637	-3.50051	-0.38979	-0.6728	-1.30475	-2.75178	-5.17736	-0.34192	-0.4074	-0.51431	-0.77752	-1.7472	-0.31612	-0.36678	-0.50932	-0.66903	-1.05834	-0.20507	-0.25041	-0.43432	-0.5442	-0.81362	-0.16043	-0.17481	-0.25095	-0.36448	-0.53367
253	-0.36544	-0.64992	-0.99373	-1.44899	-2.46332	-0.35346	-0.55344	-1.15508	-2.14528	-3.50828	-0.39054	-0.6696	-1.30526	-2.72113	-5.18804	-0.32208	-0.40213	-0.51255	-0.77588	-1.7296	-0.31556	-0.35479	-0.49154	-0.66595	-1.06306	-0.20256	-0.24746	-0.42208	-0.53213	-0.82014	-0.16038	-0.17263	-0.24926	-0.36801	-0.5248
254	-0.36494	-0.63016	-1.02905	-1.44502	-2.44845	-0.35298	-0.54808	-1.15152	-2.17362	-3.49997	-0.40512	-0.6732	-1.30418	-2.69919	-5.18588	-0.30628	-0.40388	-0.51127	-0.7762	-1.7276	-0.31528	-0.35952	-0.49866	-0.67064	-1.07318	-0.20172	-0.24762	-0.42737	-0.53282	-0.81717	-0.15962	-0.17273	-0.24967	-0.36463	-0.53042
255	-0.36427	-0.62803	-1.07674	-1.45828	-2.5465	-0.35407	-0.54374	-1.15437	-2.14758	-3.47324	-0.45162	-0.6724	-1.29806	-2.7198	-5.18028	-0.3098	-0.40548	-0.50688	-0.77528	-1.7348	-0.31448	-0.3529	-0.5015	-0.72539	-1.07087	-0.20272	-0.23924	-0.42464	-0.5347	-0.81516	-0.15973	-0.17371	-0.24895	-0.36435	-0.5267
256	-0.36147	-0.6514	-1.08571	-1.44962	-2.53487	-0.35499	-0.59044	-1.15219	-2.13931	-3.45115	-0.39579	-0.6684	-1.29693	-2.69553	-5.17628	-0.31948	-0.40267	-0.50568	-0.77456	-1.7456	-0.314	-0.35953	-0.4894	-0.75448	-1.09114	-0.20315	-0.24182	-0.42159	-0.53249	-0.81237	-0.1592	-0.17258	-0.2491	-0.36991	-0.52693
257	-0.36424	-0.63651	-1.08284	-1.47516	-2.57349	-0.35463	-0.6224	-1.14852	-2.15476	-3.47768	-0.39346	-0.6656	-1.31346	-2.70744	-5.1778	-0.33888	-0.40232	-0.51019	-0.77302	-1.7508	-0.31396	-0.37161	-0.48968	-0.74731	-1.05936	-0.20287	-0.24149	-0.4232	-0.53844	-0.81112	-0.16085	-0.17186	-0.2461	-0.36222	-0.52401
258	-0.36099	-0.62403	-1.08025	-1.47497	-2.51964	-0.35195	-0.56976	-1.14786	-2.14182	-3.50892	-0.39131	-0.6632	-1.30331	-2.70398	-5.21304	-0.35193	-0.40262	-0.51359	-0.77347	-1.7512	-0.31304	-0.3574	-0.48898	-0.7217	-1.05222	-0.20128	-0.2398	-0.44261	-0.53234	-0.8063	-0.16052	-0.17342	-0.24577	-0.36184	-0.52286
259	-0.36163	-0.62265	-1.09422	-1.48305	-2.52418	-0.35366	-0.57914	-1.14053	-2.13539	-3.44841	-0.3994	-0.6612	-1.31334	-2.6984	-5.17628	-0.33874	-0.40389	-0.51004	-0.77406	-1.7292	-0.3122	-0.37404	-0.48853	-0.69693	-1.07533	-0.20077	-0.24085	-0.42874	-0.52895	-0.8039	-0.15928	-0.17496	-0.24439	-0.36327	-0.52772
260	-0.35957	-0.64382	-1.09901	-1.5012	-2.4544	-0.35461	-0.53991	-1.14578	-2.14833	-3.46071	-0.40014	-0.6628	-1.31572	-2.66198	-5.17804	-0.30226	-0.39874	-0.50806	-0.77361	-1.72	-0.31168	-0.34999	-0.48471	-0.70954	-1.04663	-0.19885	-0.23859	-0.42511	-0.52854	-0.80474	-0.15885	-0.17204	-0.24654	-0.36086	-0.52208
261	-0.36012	-0.64612	-1.05826	-1.4867	-2.61016	-0.35135	-0.56194	-1.14691	-2.15579	-3.48142	-0.42381	-0.662	-1.31761	-2.66782	-5.17388	-0.30354	-0.40168	-0.53512	-0.77244	-1.7204	-0.31108	-0.35473	-0.49086	-0.73708	-1.06741	-0.19949	-0.23929	-0.41797	-0.52724	-0.81406	-0.1585	-0.17081	-0.24444	-0.36033	-0.52296
262	-0.35944	-0.63997	-1.0659	-1.48114	-2.5627	-0.35224	-0.56544	-1.14978	-2.16337	-3.50656	-0.41236	-0.6592	-1.31654	-2.6752	-5.17008	-0.30668	-0.40054	-0.51469	-0.77146	-1.6952	-0.31084	-0.3569	-0.49676	-0.73479	-1.05386	-0.19969	-0.24129	-0.42141	-0.52716	-0.81161	-0.15791	-0.17096	-0.24305	-0.36207	-0.52572
263	-0.35706	-0.63331	-1.05608	-1.47006	-2.47336	-0.35243	-0.56889	-1.14837	-2.14062	-3.56335	-0.3911	-0.6576	-1.30941	-2.66029	-5.15932	-0.29998	-0.41315	-0.51113	-0.76994	-1.6872	-0.3102	-0.35223	-0.48522	-0.67525	-1.05662	-0.20059	-0.23613	-0.41551	-0.52126	-0.80828	-0.15735	-0.1703	-0.24246	-0.3655	-0.5215
264	-0.35724	-0.64558	-1.05406	-1.47707	-2.56052	-0.35216	-0.53971	-1.15496	-2.15164	-3.49749	-0.39016	-0.6568	-1.3046	-2.6384	-5.16712	-0.29863	-0.41817	-0.50474	-0.76814	-1.7132	-0.30996	-0.35454	-0.49444	-0.69726	-1.066	-0.19938	-0.23893	-0.41125	-0.5225	-0.80684	-0.15676	-0.16812	-0.24477	-0.36332	-0.51824
265	-0.35786	-0.64933	-1.06265	-1.4795	-2.45578	-0.35061	-0.54407	-1.15675	-2.15758	-3.50064	-0.39218	-0.658	-1.31092	-2.69694	-5.15756	-0.30759	-0.39236	-0.50803	-0.76804	-1.7452	-0.3096	-0.35031	-0.48138	-0.73134	-1.0302	-0.20067	-0.23598	-0.41466	-0.5205	-0.80083	-0.15668	-0.17017	-0.24362	-0.36194	-0.52211
266	-0.3561	-0.63751	-1.04117	-1.48203	-2.45366	-0.35486	-0.53237	-1.1454	-2.15973	-3.47248	-0.40116	-0.662	-1.30221	-2.64724	-5.15984	-0.30056	-0.39669	-0.50893	-0.76734	-1.742	-0.30908	-0.37293	-0.48483	-0.74905	-1.05657	-0.19813	-0.23434	-0.41483	-0.52332	-0.79738	-0.15821	-0.1684	-0.24311	-0.36363	-0.51612
267	-0.3588	-0.64725	-1.05883	-1.46222	-2.54286	-0.34933	-0.56153	-1.13545	-2.12931	-3.51064	-0.39734	-0.6632	-1.30114	-2.65706	-5.1662	-0.29665	-0.40014	-0.50954	-0.7667	-1.7384	-0.30852	-0.36556	-0.48248	-0.68419	-1.05914	-0.19685	-0.23511	-0.41264	-0.51986	-0.80219	-0.15722	-0.16902	-0.24149	-0.36079	-0.51911
268	-0.35473	-0.63848	-1.02854	-1.46862	-2.49904	-0.34928	-0.54832	-1.1444	-2.12496	-3.5041	-0.38406	-0.6612	-1.30482	-2.63338	-5.16084	-0.29973	-0.40155	-0.5004	-0.76617	-1.7168	-0.30812	-0.34722	-0.49897	-0.65397	-1.05493	-0.19439	-0.23619	-0.40815	-0.51916	-0.81367	-0.15674	-0.16863	-0.24126	-0.35702	-0.51788
269	-0.355	-0.64274	-1.01185	-1.48699	-2.67208	-0.35204	-0.53221	-1.14676	-2.14031	-3.46525	-0.38602	-0.6576	-1.29988	-2.61862	-5.16016	-0.30456	-0.4037	-0.50168	-0.76438	-1.702	-0.30756	-0.34756	-0.50429	-0.66126	-1.04038	-0.19436	-0.23629	-0.40801	-0.52086	-0.80716	-0.15582	-0.16773	-0.24211	-0.35927	-0.52255
270	-0.35626	-0.63628	-1.00896	-1.47143	-2.49591	-0.35015	-0.53004	-1.14222	-2.16773	-3.4886	-0.3923	-0.656	-1.29052	-2.58792	-5.16436	-0.32056	-0.39431	-0.50458	-0.76446	-1.7092	-0.30724	-0.35173	-0.48825	-0.6525	-1.04648	-0.19446	-0.23447	-0.40773	-0.51742	-0.80986	-0.15615	-0.16679	-0.24008	-0.35968	-0.52198
271	-0.35479	-0.65896	-0.97749	-1.46292	-2.52974	-0.34871	-0.56514	-1.1506	-2.16491	-3.45274	-0.3927	-0.6552	-1.28719	-2.59163	-5.16464	-0.30245	-0.40927	-0.49983	-0.76677	-1.694	-0.3068	-0.35113	-0.4886	-0.69682	-1.03666	-0.19616	-0.23552	-0.41017	-0.51106	-0.80902	-0.15602	-0.16745	-0.23877	-0.35774	-0.51414
272	-0.35366	-0.6596	-1.01675	-1.47352	-2.49563	-0.34851	-0.531	-1.14473	-2.15402	-3.49918	-0.39406	-0.6564	-1.29009	-2.62005	-5.16188	-0.29853	-0.39749	-0.50808	-0.76536	-1.6616	-0.30744	-0.3521	-0.48404	-0.68744	-1.03169	-0.19375	-0.22914	-0.40698	-0.5206	-0.80375	-0.15506	-0.16745	-0.23857	-0.35535	-0.51301
273	-0.35386	-0.63979	-0.9862	-1.47316	-2.64988	-0.34677	-0.5375	-1.15022	-2.14433	-3.49585	-0.38387	-0.6584	-1.30108	-2.6426	-5.17272	-0.2998	-0.38933	-0.50709	-0.76509	-1.6384	-0.307	-0.35146	-0.48371	-0.70712	-1.04058	-0.19249	-0.23101	-0.40643	-0.51563	-0.80418	-0.15507	-0.1652	-0.23762	-0.35364	-0.52265
274	-0.3525	-0.6472	-0.99881	-1.46587	-2.55916	-0.34874	-0.53462	-1.1475	-2.13367	-3.47791	-0.38549	-0.6564	-1.2946	-2.62956	-5.1666	-0.29728	-0.39355	-0.50716	-0.76396	-1.626	-0.307	-0.35323	-0.49724	-0.68542	-1.0273	-0.19334	-0.23055	-0.40849	-0.51752	-0.79628	-0.15447	-0.16617	-0.23908	-0.35387	-0.51683
275	-0.35074	-0.65314	-0.95673	-1.45656	-2.60099	-0.34957	-0.5279	-1.14448	-2.13902	-3.4102	-0.38504	-0.6552	-1.30324	-2.63674	-5.1604	-0.29812	-0.39549	-0.50697	-0.76383	-1.622	-0.30644	-0.35117	-0.50273	-0.75171	-1.05924	-0.19341	-0.23393	-0.40393	-0.51366	-0.79779	-0.15381	-0.16679	-0.23854	-0.35528	-0.51209
276	-0.35257	-0.64594	-0.99548	-1.4655	-2.57623	-0.34948	-0.55542	-1.1396	-2.14584	-3.37837	-0.38651	-0.656	-1.29573	-2.5914	-5.1552	-0.29766	-0.40464	-0.5012	-0.76322	-1.658	-0.30616	-0.35572	-0.51252	-0.70046	-1.06485	-0.19544	-0.22983	-0.40616	-0.51845	-0.80107	-0.15386	-0.16386	-0.23685	-0.35423	-0.51594
277	-0.3521	-0.63946	-0.98945	-1.45684	-2.56903	-0.34729	-0.54959	-1.1456	-2.12496	-3.47304	-0.41172	-0.652	-1.30147	-2.57526	-5.16184	-0.29825	-0.39856	-0.49268	-0.76211	-1.68	-0.30608	-0.34377	-0.50042	-0.66551	-1.04863	-0.19539	-0.23091	-0.40354	-0.50953	-0.8074	-0.1533	-0.16404	-0.23644	-0.35382	-0.51076
278	-0.35414	-0.62839	-0.99542	-1.46326	-2.57684	-0.3482	-0.54132	-1.1383	-2.13882	-3.40915	-0.38169	-0.6552	-1.30636	-2.55191	-5.16808	-0.29781	-0.39274	-0.49429	-0.7608	-1.682	-0.30568	-0.34506	-0.48604	-0.65626	-1.10262	-0.19459	-0.23232	-0.40494	-0.51798	-0.7981	-0.15346	-0.16566	-0.23593	-0.35041	-0.50594
279	-0.34895	-0.61724	-0.96793	-1.46708	-2.48333	-0.34815	-0.57866	-1.14109	-2.12678	-3.47368	-0.3846	-0.6624	-1.36526	-2.57423	-5.17468	-0.29829	-0.39018	-0.49641	-0.75931	-1.6548	-0.30512	-0.3414	-0.49326	-0.69544	-1.13635	-0.19098	-0.2327	-0.40373	-0.52075	-0.80087	-0.153	-0.16417	-0.23434	-0.35533	-0.50904
280	-0.34934	-0.63992	-0.92367	-1.46786	-2.5577	-0.34831	-0.53748	-1.13781	-2.12329	-3.39951	-0.38205	-0.6704	-1.34926	-2.58197	-5.17096	-0.29892	-0.39674	-0.49441	-0.75932	-1.6576	-0.30428	-0.34414	-0.48414	-0.71164	-1.1239	-0.19111	-0.2305	-0.40405	-0.51847	-0.79741	-0.15302	-0.1672	-0.23408	-0.35156	-0.51304
281	-0.34917	-0.64574	-0.98928	-1.46489	-2.49204	-0.34661	-0.53552	-1.14509	-2.12829	-3.40282	-0.39445	-0.6664	-1.33865	-2.57977	-5.16872	-0.29825	-0.41163	-0.49409	-0.75782	-1.6544	-0.3038	-0.34507	-0.49522	-0.68297	-1.13468	-0.19111	-0.23452	-0.39868	-0.51224	-0.80439	-0.15188	-0.16458	-0.23414	-0.34941	-0.51055
282	-0.35	-0.65017	-0.97451	-1.4579	-2.63458	-0.34728	-0.53576	-1.14514	-2.13457	-3.39687	-0.38325	-0.6624	-1.32256	-2.57851	-5.16424	-0.29695	-0.4044	-0.49944	-0.75731	-1.6844	-0.303	-0.34991	-0.47938	-0.70828	-1.12492	-0.19118	-0.23362	-0.39993	-0.51832	-0.80267	-0.15192	-0.16458	-0.23411	-0.34941	-0.5061
283	-0.349	-0.63216	-0.97205	-1.46565	-2.59694	-0.34975	-0.55212	-1.13973	-2.12386	-3.3573	-0.38309	-0.6604	-1.31582	-2.57134	-5.16364	-0.30746	-0.39615	-0.50466	-0.75682	-1.7676	-0.303	-0.34935	-0.47256	-0.71598	-1.11598	-0.19288	-0.2308	-0.40178	-0.52029	-0.7992	-0.15141	-0.16284	-0.23096	-0.34644	-0.50635
284	-0.34826	-0.62488	-0.97541	-1.45943	-2.58799	-0.346	-0.53414	-1.13802	-2.11222	-3.43088	-0.39982	-0.6596	-1.30493	-2.53684	-5.17764	-0.33024	-0.39016	-0.51428	-0.757	-1.7376	-0.3028	-0.34434	-0.49263	-0.72838	-1.11382	-0.1889	-0.23116	-0.39974	-0.51276	-0.79874	-0.15257	-0.16343	-0.2308	-0.35233	-0.50768
285	-0.34783	-0.61911	-1.00306	-1.45696	-2.41752	-0.34795	-0.53939	-1.13676	-2.11942	-3.42086	-0.39949	-0.6584	-1.29696	-2.58084	-5.176	-0.33168	-0.39071	-0.51273	-0.75625	-1.7376	-0.30188	-0.34477	-0.49824	-0.7016	-1.13266	-0.18749	-0.23193	-0.40516	-0.51196	-0.7939	-0.15136	-0.16246	-0.23127	-0.34787	-0.50886
286	-0.34772	-0.61944	-0.99263	-1.45417	-2.51406	-0.34508	-0.53911	-1.13943	-2.13992	-3.46842	-0.37452	-0.6556	-1.31859	-2.61626	-5.16032	-0.318	-0.39565	-0.50607	-0.75698	-1.712	-0.30208	-0.35789	-0.4829	-0.7069	-1.11774	-0.18931	-0.22983	-0.40537	-0.51142	-0.80109	-0.15098	-0.1613	-0.23106	-0.34823	-0.50548
287	-0.34585	-0.60863	-0.97134	-1.4694	-2.5323	-0.34499	-0.57654	-1.13463	-2.10694	-3.46292	-0.38665	-0.6536	-1.31416	-2.63451	-5.16824	-0.31518	-0.402	-0.50252	-0.75537	-1.6908	-0.30172	-0.33493	-0.48767	-0.71459	-1.08963	-0.18872	-0.22819	-0.40342	-0.51012	-0.80096	-0.15029	-0.16451	-0.23055	-0.35077	-0.50525
288	-0.3458	-0.60471	-0.98	-1.49279	-2.43779	-0.34702	-0.54594	-1.13663	-2.10158	-3.4163	-0.38721	-0.6496	-1.30941	-2.63292	-5.1596	-0.31186	-0.39469	-0.49966	-0.75454	-1.6812	-0.30168	-0.33947	-0.48337	-0.66652	-1.11342	-0.18711	-0.22857	-0.39677	-0.52024	-0.79615	-0.15014	-0.16222	-0.22827	-0.35646	-0.50681
289	-0.34407	-0.61014	-0.98451	-1.47268	-2.45445	-0.34467	-0.52973	-1.14514	-2.14077	-3.42412	-0.38824	-0.6464	-1.31244	-2.57936	-5.16328	-0.29545	-0.38889	-0.49554	-0.75361	-1.658	-0.30108	-0.34004	-0.481	-0.70382	-1.06821	-0.18767	-0.22763	-0.39524	-0.50261	-0.79288	-0.15015	-0.16304	-0.22822	-0.36007	-0.50507
290	-0.34502	-0.61511	-0.96698	-1.46743	-2.4821	-0.34485	-0.54286	-1.13635	-2.12298	-3.46814	-0.38909	-0.6456	-1.30644	-2.54858	-5.15744	-0.29533	-0.39173	-0.5008	-0.75398	-1.686	-0.30056	-0.34074	-0.47547	-0.66427	-1.11398	-0.18583	-0.22891	-0.39617	-0.51242	-0.79658	-0.1491	-0.1612	-0.22675	-0.35069	-0.50666
291	-0.3455	-0.63367	-0.9452	-1.49453	-2.38128	-0.3498	-0.54641	-1.12761	-2.13359	-3.44669	-0.38341	-0.644	-1.30029	-2.53384	-5.16212	-0.29567	-0.39199	-0.50376	-0.7531	-1.764	-0.29972	-0.34159	-0.47832	-0.63705	-1.11008	-0.18683	-0.22681	-0.39103	-0.50942	-0.79014	-0.14897	-0.16048	-0.22806	-0.35069	-0.49787
292	-0.34293	-0.61804	-0.94176	-1.48408	-2.48013	-0.34383	-0.53876	-1.13176	-2.12806	-3.46712	-0.38729	-0.6504	-1.31182	-2.56828	-5.14368	-0.30342	-0.394	-0.49506	-0.7521	-1.7484	-0.29964	-0.35818	-0.47581	-0.65329	-1.06698	-0.18626	-0.2287	-0.39358	-0.5082	-0.79155	-0.14912	-0.16158	-0.22788	-0.35571	-0.49382
293	-0.34367	-0.62298	-0.9465	-1.46602	-2.30043	-0.34229	-0.54611	-1.1375	-2.11145	-3.47919	-0.38512	-0.6592	-1.30939	-2.55973	-5.14852	-0.29577	-0.38982	-0.49988	-0.75119	-1.7256	-0.29912	-0.35393	-0.47323	-0.68689	-1.09578	-0.18765	-0.22665	-0.39076	-0.53595	-0.78522	-0.14884	-0.16097	-0.22901	-0.35894	-0.50053
294	-0.34388	-0.62016	-1.0453	-1.47848	-2.57223	-0.35224	-0.53957	-1.1332	-2.08623	-3.47576	-0.3851	-0.6588	-1.29637	-2.58571	-5.14616	-0.2934	-0.38967	-0.49825	-0.75338	-1.7004	-0.29836	-0.32941	-0.47001	-0.70203	-1.09086	-0.18821	-0.22658	-0.39103	-0.50976	-0.79146	-0.14855	-0.16082	-0.22842	-0.35171	-0.5023
295	-0.34279	-0.61281	-1.01249	-1.47067	-2.5434	-0.34237	-0.52998	-1.12067	-2.12065	-3.44813	-0.39721	-0.6576	-1.29558	-2.59853	-5.16792	-0.29351	-0.39429	-0.49218	-0.75114	-1.6808	-0.2978	-0.33673	-0.47453	-0.70209	-1.10918	-0.18634	-0.23045	-0.39002	-0.51048	-0.78553	-0.14882	-0.16061	-0.2286	-0.34938	-0.5072
296	-0.34184	-0.60363	-0.97646	-1.45061	-2.52546	-0.34655	-0.52268	-1.11859	-2.11891	-3.50787	-0.38291	-0.6564	-1.30388	-2.6282	-5.14632	-0.29511	-0.39629	-0.49376	-0.75004	-1.6748	-0.2972	-0.34971	-0.47418	-0.71292	-1.07938	-0.18626	-0.2254	-0.38958	-0.50735	-0.78505	-0.14874	-0.15976	-0.22737	-0.3512	-0.5054
297	-0.34197	-0.61691	-0.97805	-1.44795	-2.48935	-0.342	-0.51564	-1.12192	-2.10089	-3.42962	-0.38238	-0.6536	-1.30365	-2.54425	-5.14708	-0.29641	-0.38849	-0.4927	-0.74873	-1.6496	-0.297	-0.33671	-0.47683	-0.68806	-1.03358	-0.18739	-0.22763	-0.38924	-0.51081	-0.78286	-0.14846	-0.15856	-0.22517	-0.34743	-0.50561
298	-0.3431	-0.63252	-1.02105	-1.49312	-2.43528	-0.34373	-0.52171	-1.12728	-2.11401	-3.3951	-0.38293	-0.65	-1.29773	-2.54602	-5.15968	-0.31094	-0.38696	-0.49593	-0.74886	-1.6536	-0.29596	-0.33672	-0.47515	-0.65285	-1.06072	-0.18357	-0.22737	-0.39155	-0.5104	-0.78337	-0.14747	-0.15946	-0.22327	-0.34987	-0.49766
299	-0.34144	-0.62129	-0.97687	-1.44864	-2.37831	-0.34189	-0.5223	-1.13743	-2.11463	-3.47806	-0.3848	-0.6488	-1.31026	-2.54066	-5.15396	-0.29692	-0.39529	-0.50104	-0.74854	-1.6816	-0.29536	-0.3342	-0.46946	-0.70626	-1.03284	-0.18203	-0.22532	-0.39181	-0.51627	-0.78038	-0.14708	-0.1591	-0.22522	-0.34841	-0.50266
300	-0.33931	-0.61247	-0.98722	-1.65346	-2.42213	-0.3428	-0.5355	-1.14222	-2.13564	-3.4329	-0.38701	-0.654	-1.3079	-2.54389	-5.14964	-0.29144	-0.39276	-0.49077	-0.74866	-1.6976	-0.29568	-0.3418	-0.46227	-0.6952	-1.05327	-0.18521	-0.22529	-0.42803	-0.51214	-0.7858	-0.14689	-0.15969	-0.22327	-0.34802	-0.5021
301	-0.34019	-0.60186	-1.00158	-1.57205	-2.44128	-0.34377	-0.52148	-1.13735	-2.12703	-3.46566	-0.38548	-0.6548	-1.3088	-2.50862	-5.19472	-0.2921	-0.38435	-0.4978	-0.74873	-1.7088	-0.29496	-0.33593	-0.46938	-0.70614	-1.05826	-0.18393	-0.22317	-0.4025	-0.50838	-0.7795	-0.14652	-0.15766	-0.22509	-0.34823	-0.5
302	-0.33945	-0.596	-1.00022	-1.38559	-2.39581	-0.3441	-0.51482	-1.13258	-2.10264	-3.43255	-0.37944	-0.6596	-1.31039	-2.49638	-5.15636	-0.31335	-0.39685	-0.50349	-0.74693	-1.7208	-0.29448	-0.34069	-0.47265	-0.65355	-1.06759	-0.18109	-0.2254	-0.39851	-0.50417	-0.78418	-0.14581	-0.1581	-0.22422	-0.3469	-0.50486
303	-0.33887	-0.58377	-1.00176	-1.34762	-2.45955	-0.34212	-0.51837	-1.13356	-2.10328	-3.40584	-0.38058	-0.6572	-1.31836	-2.51708	-5.14972	-0.2977	-0.38844	-0.51476	-0.74697	-1.71	-0.29368	-0.32892	-0.46831	-0.6582	-1.05509	-0.18296	-0.22265	-0.40044	-0.50586	-0.78418	-0.14565	-0.15787	-0.22324	-0.34728	-0.49477
304	-0.33875	-0.58677	-0.96595	-1.36998	-2.34066	-0.34357	-0.56353	-1.13171	-2.09169	-3.42975	-0.38064	-0.6552	-1.29988	-2.53523	-5.1604	-0.29152	-0.38638	-0.50534	-0.74653	-1.6856	-0.29336	-0.33618	-0.46413	-0.71708	-1.03963	-0.18124	-0.22117	-0.39974	-0.50602	-0.77465	-0.1455	-0.15689	-0.22317	-0.34444	-0.50184
305	-0.33818	-0.61063	-0.94068	-1.38092	-2.33113	-0.34209	-0.54434	-1.13207	-2.10925	-3.3773	-0.39126	-0.6532	-1.31715	-2.54289	-5.1378	-0.29185	-0.39088	-0.50809	-0.74597	-1.6452	-0.29272	-0.33448	-0.4653	-0.67025	-1.04473	-0.18211	-0.21958	-0.39767	-0.50292	-0.78523	-0.14499	-0.15838	-0.22247	-0.34667	-0.49925
306	-0.33699	-0.60179	-1.01482	-1.39686	-2.40202	-0.34397	-0.51718	-1.12444	-2.10284	-3.40259	-0.39845	-0.6576	-1.30585	-2.53356	-5.13712	-0.3268	-0.385	-0.5142	-0.74884	-1.6268	-0.29232	-0.33146	-0.46306	-0.69698	-1.06034	-0.18173	-0.2204	-0.39419	-0.50358	-0.79161	-0.14493	-0.15641	-0.22204	-0.34392	-0.49715
307	-0.33724	-0.59364	-1.11082	-1.41212	-2.2473	-0.34365	-0.51784	-1.1313	-2.11796	-3.3978	-0.38609	-0.654	-1.30044	-2.51132	-5.13492	-0.31886	-0.38408	-0.50258	-0.75258	-1.6408	-0.2922	-0.34021	-0.46388	-0.67452	-1.06803	-0.1815	-0.2226	-0.39637	-0.50302	-0.78533	-0.14444	-0.15774	-0.22227	-0.34244	-0.49538
308	-0.34014	-0.58979	-1.08371	-1.42472	-2.3205	-0.34264	-0.51954	-1.12515	-2.09997	-3.39749	-0.38021	-0.6516	-1.29896	-2.50647	-5.14088	-0.30552	-0.38371	-0.50351	-0.75163	-1.6452	-0.2918	-0.33875	-0.46422	-0.68656	-1.03207	-0.18034	-0.22219	-0.3957	-0.50984	-0.78618	-0.1444	-0.15561	-0.22155	-0.3452	-0.49564
309	-0.33679	-0.58344	-1.09004	-1.43804	-2.20443	-0.34416	-0.5134	-1.1232	-2.11742	-3.5244	-0.37713	-0.6492	-1.30165	-2.50478	-5.14888	-0.31427	-0.38973	-0.50346	-0.75087	-1.626	-0.29148	-0.33583	-0.4735	-0.67429	-1.07287	-0.18014	-0.22173	-0.39165	-0.50597	-0.79032	-0.14424	-0.15541	-0.22025	-0.34426	-0.49502
310	-0.33645	-0.59994	-1.00732	-1.46456	-2.16709	-0.35324	-0.51785	-1.12287	-2.11358	-3.48993	-0.37809	-0.6468	-1.30685	-2.56236	-5.15244	-0.30802	-0.38743	-0.4971	-0.75128	-1.666	-0.29092	-0.34313	-0.46818	-0.64229	-1.04166	-0.18134	-0.22312	-0.38843	-0.5043	-0.77858	-0.14426	-0.15771	-0.22209	-0.34479	-0.50056
311	-0.33768	-0.59802	-1.05632	-1.44427	-2.23633	-0.34822	-0.5583	-1.11951	-2.10156	-3.53047	-0.37946	-0.646	-1.30137	-2.56542	-5.15924	-0.29191	-0.38403	-0.50016	-0.75196	-1.674	-0.29032	-0.33551	-0.4685	-0.62335	-1.04606	-0.1817	-0.22353	-0.38725	-0.50566	-0.78709	-0.14404	-0.15556	-0.22053	-0.35448	-0.4943
312	-0.33479	-0.59382	-1.05122	-1.43884	-2.45975	-0.34492	-0.55052	-1.12156	-2.09636	-3.47424	-0.38037	-0.6456	-1.30265	-2.51918	-5.14348	-0.28972	-0.38052	-0.49939	-0.75296	-1.636	-0.28984	-0.33451	-0.48263	-0.68064	-1.01621	-0.17965	-0.22081	-0.39435	-0.50274	-0.78758	-0.14353	-0.1571	-0.21878	-0.35289	-0.49638
313	-0.33415	-0.57514	-1.04453	-1.4621	-2.42716	-0.34249	-0.53308	-1.12115	-2.10151	-3.52606	-0.37634	-0.6488	-1.30582	-2.4669	-5.15444	-0.2916	-0.38132	-0.50076	-0.7533	-1.6072	-0.28916	-0.33343	-0.50818	-0.65051	-1.03148	-0.17865	-0.21999	-0.38761	-0.50171	-0.78852	-0.14359	-0.15697	-0.21817	-0.34533	-0.49426
314	-0.33594	-0.58505	-1.01726	-1.43762	-2.51544	-0.3469	-0.569	-1.11967	-2.08818	-3.50822	-0.37614	-0.6576	-1.30946	-2.48922	-5.15872	-0.30772	-0.38643	-0.50444	-0.75378	-1.5956	-0.28864	-0.33418	-0.4674	-0.62054	-1.03171	-0.17919	-0.22183	-0.38651	-0.49866	-0.78145	-0.14301	-0.15625	-0.21866	-0.34157	-0.49213
315	-0.33414	-0.58398	-0.99222	-1.4439	-2.53589	-0.34482	-0.53182	-1.1192	-2.11084	-3.51568	-0.38226	-0.6556	-1.30413	-2.49694	-5.15852	-0.30363	-0.39082	-0.49692	-0.75167	-1.5784	-0.2884	-0.33152	-0.46778	-0.67286	-1.03504	-0.17681	-0.21755	-0.3869	-0.49533	-0.77997	-0.14266	-0.15513	-0.21696	-0.3439	-0.49543
316	-0.3355	-0.57288	-1.03589	-1.45156	-2.51588	-0.34692	-0.52435	-1.11472	-2.09964	-3.46981	-0.37598	-0.6532	-1.30011	-2.49712	-5.17108	-0.28991	-0.3959	-0.49501	-0.75385	-1.5904	-0.2878	-0.34228	-0.4704	-0.73181	-1.04096	-0.17765	-0.21638	-0.3875	-0.51155	-0.77275	-0.14225	-0.15638	-0.21763	-0.34154	-0.49402
317	-0.33448	-0.56737	-1.03115	-1.44047	-2.53712	-0.34797	-0.5295	-1.12146	-2.07893	-3.4552	-0.38742	-0.6508	-1.29888	-2.4444	-5.15736	-0.28849	-0.39406	-0.49778	-0.75439	-1.6296	-0.28724	-0.34213	-0.47556	-0.6588	-1.02838	-0.17978	-0.22004	-0.39183	-0.50707	-0.7815	-0.14222	-0.15351	-0.21584	-0.34072	-0.49251
318	-0.3335	-0.57872	-1.04822	-1.43466	-2.5647	-0.34811	-0.51418	-1.12305	-2.09615	-3.44536	-0.38331	-0.6472	-1.31562	-2.44432	-5.14876	-0.28962	-0.3911	-0.49306	-0.75557	-1.5972	-0.28668	-0.34245	-0.46039	-0.69138	-0.97995	-0.17819	-0.21645	-0.38409	-0.50315	-0.78509	-0.14175	-0.15279	-0.21563	-0.3411	-0.49049
319	-0.33494	-0.58456	-1.01721	-1.45486	-2.50883	-0.34589	-0.50961	-1.11595	-2.09056	-3.45218	-0.37705	-0.6488	-1.29332	-2.4666	-5.15112	-0.28953	-0.42606	-0.48922	-0.7539	-1.6356	-0.28604	-0.32861	-0.4604	-0.64974	-1.0086	-0.17822	-0.21702	-0.38401	-0.51035	-0.78124	-0.142	-0.15423	-0.21538	-0.34049	-0.49187
320	-0.33227	-0.56804	-0.99671	-1.51622	-2.48807	-0.34471	-0.52536	-1.11923	-2.11417	-3.43736	-0.37652	-0.6476	-1.29212	-2.4892	-5.14504	-0.28903	-0.38618	-0.51199	-0.75383	-1.736	-0.28532	-0.32795	-0.45856	-0.63063	-1.01608	-0.17955	-0.22104	-0.38693	-0.50522	-0.77915	-0.14131	-0.15285	-0.21625	-0.34169	-0.49087
321	-0.3331	-0.56552	-1.01331	-1.50424	-2.45962	-0.34494	-0.51456	-1.11869	-2.08956	-3.40497	-0.38533	-0.6464	-1.27933	-2.48592	-5.14452	-0.28967	-0.38652	-0.5027	-0.75442	-1.7088	-0.28496	-0.33183	-0.46031	-0.68511	-1.0167	-0.17563	-0.21443	-0.39095	-0.50948	-0.78207	-0.14086	-0.15269	-0.21745	-0.33993	-0.485
322	-0.33303	-0.58298	-0.98989	-1.48067	-2.34148	-0.34498	-0.51099	-1.11628	-2.08982	-3.36453	-0.37404	-0.6424	-1.27528	-2.48141	-5.14092	-0.28984	-0.39046	-0.50332	-0.75414	-1.708	-0.28448	-0.32811	-0.4615	-0.67218	-1.00547	-0.17652	-0.21581	-0.38644	-0.51163	-0.77596	-0.14104	-0.1522	-0.21499	-0.3388	-0.48541
323	-0.33255	-0.57524	-1.031	-1.45912	-2.38602	-0.34678	-0.51296	-1.12018	-2.08613	-3.4123	-0.37996	-0.6408	-1.26477	-2.51042	-5.13904	-0.28713	-0.39008	-0.49374	-0.75312	-1.7288	-0.2844	-0.33107	-0.49189	-0.65067	-1.00301	-0.1746	-0.21612	-0.38659	-0.50343	-0.77772	-0.14047	-0.15328	-0.21397	-0.33913	-0.48539
324	-0.33237	-0.56986	-0.99299	-1.44884	-2.37762	-0.34204	-0.5454	-1.11144	-2.09269	-3.45951	-0.37719	-0.638	-1.25903	-2.47659	-5.13452	-0.30459	-0.38874	-0.49242	-0.75398	-1.7172	-0.284	-0.33096	-0.46935	-0.63069	-1.00706	-0.17383	-0.21368	-0.38396	-0.5011	-0.77467	-0.14081	-0.15359	-0.21415	-0.33926	-0.48503
325	-0.33019	-0.5645	-0.99617	-1.44589	-2.38969	-0.34766	-0.54545	-1.11992	-2.09128	-3.44188	-0.37385	-0.648	-1.2525	-2.45678	-5.13184	-0.3065	-0.38543	-0.49428	-0.75271	-1.7116	-0.28384	-0.33925	-0.45353	-0.67187	-1.05078	-0.17445	-0.21481	-0.38559	-0.50164	-0.77546	-0.14098	-0.15231	-0.21479	-0.33859	-0.48467
326	-0.33197	-0.55363	-0.984	-1.46123	-2.329	-0.34602	-0.52557	-1.11062	-2.06645	-3.59869	-0.37697	-0.658	-1.2525	-2.52226	-5.13112	-0.28755	-0.38689	-0.49752	-0.75299	-1.6928	-0.28376	-0.32456	-0.45407	-0.68753	-1.02064	-0.1757	-0.21704	-0.38699	-0.50366	-0.77747	-0.14019	-0.15267	-0.21433	-0.34018	-0.48588
327	-0.33156	-0.56968	-0.94271	-1.44431	-2.26168	-0.34349	-0.51899	-1.11441	-2.11166	-3.55428	-0.37683	-0.66	-1.24819	-2.53433	-5.12288	-0.2929	-0.38717	-0.49999	-0.7529	-1.6852	-0.2832	-0.32887	-0.45315	-0.70451	-1.04773	-0.17342	-0.21658	-0.38552	-0.5053	-0.78066	-0.13998	-0.15308	-0.21379	-0.338	-0.4839
328	-0.33031	-0.58123	-0.99722	-1.44705	-2.31255	-0.3522	-0.52285	-1.1291	-2.08324	-3.47842	-0.37564	-0.6572	-1.25047	-2.56447	-5.12632	-0.30388	-0.38727	-0.48875	-0.75167	-1.6564	-0.28268	-0.32739	-0.46204	-0.70263	-1.04548	-0.17553	-0.2155	-0.38882	-0.50594	-0.77572	-0.13999	-0.15179	-0.21312	-0.34005	-0.48769
329	-0.33029	-0.57678	-0.98799	-1.43861	-2.32895	-0.34491	-0.5432	-1.11849	-2.1114	-3.45166	-0.37519	-0.658	-1.26359	-2.60865	-5.15016	-0.28691	-0.38567	-0.4875	-0.75049	-1.6448	-0.28224	-0.32494	-0.44849	-0.68666	-1.03671	-0.17458	-0.21538	-0.39061	-0.50884	-0.77029	-0.13978	-0.15226	-0.21245	-0.3379	-0.4922
330	-0.32895	-0.57821	-1.0334	-1.43884	-2.19817	-0.34736	-0.52176	-1.11513	-2.0929	-3.43716	-0.37707	-0.6588	-1.25536	-2.6064	-5.13516	-0.28558	-0.384	-0.49216	-0.74974	-1.62	-0.2818	-0.33265	-0.45036	-0.67202	-1.0249	-0.17263	-0.21686	-0.38556	-0.50235	-0.77203	-0.13917	-0.15328	-0.21199	-0.33885	-0.48964
331	-0.3298	-0.59784	-1.01477	-1.44106	-2.26409	-0.34755	-0.51771	-1.11503	-2.08162	-3.37553	-0.37658	-0.656	-1.26172	-2.60511	-5.13692	-0.29069	-0.38129	-0.48927	-0.75002	-1.6456	-0.2812	-0.32079	-0.44971	-0.65753	-1.03294	-0.1726	-0.21348	-0.39218	-0.50233	-0.78196	-0.13943	-0.15149	-0.21207	-0.33583	-0.48977
332	-0.32955	-0.57488	-1.00396	-1.43349	-2.24494	-0.35027	-0.51855	-1.11916	-2.10768	-3.40602	-0.3705	-0.654	-1.25742	-2.59332	-5.15112	-0.31176	-0.38817	-0.48389	-0.74939	-1.6276	-0.2812	-0.32464	-0.46334	-0.61484	-1.00332	-0.17299	-0.21535	-0.39353	-0.50778	-0.77335	-0.13987	-0.15079	-0.21207	-0.3337	-0.48208
333	-0.33221	-0.5694	-0.98274	-1.42538	-2.41644	-0.34265	-0.53058	-1.11234	-2.08211	-3.36799	-0.37651	-0.6576	-1.27246	-2.58418	-5.12924	-0.29124	-0.38608	-0.48815	-0.74989	-1.596	-0.28064	-0.32875	-0.45662	-0.65407	-1.01905	-0.17225	-0.21614	-0.38427	-0.49992	-0.7738	-0.13993	-0.14992	-0.21064	-0.33577	-0.48446
334	-0.33249	-0.58828	-0.95294	-1.44898	-2.5291	-0.33913	-0.58536	-1.11031	-2.07565	-3.44654	-0.36975	-0.6556	-1.26364	-2.55809	-5.13628	-0.28678	-0.38475	-0.49178	-0.7495	-1.5788	-0.28024	-0.32849	-0.46132	-0.67992	-1.02305	-0.17268	-0.21412	-0.39113	-0.50709	-0.76933	-0.13988	-0.14946	-0.21015	-0.33436	-0.48203
335	-0.33401	-0.57078	-0.97036	-1.43772	-2.37926	-0.34151	-0.57368	-1.12069	-2.07501	-3.42834	-0.3759	-0.6524	-1.2658	-2.58802	-5.13264	-0.28887	-0.39539	-0.49325	-0.7479	-1.5652	-0.27976	-0.32048	-0.47219	-0.6569	-0.99163	-0.17232	-0.21409	-0.38788	-0.5063	-0.76276	-0.13861	-0.15033	-0.20828	-0.33167	-0.48564
336	-0.33013	-0.57639	-0.97308	-1.41832	-2.39228	-0.34161	-0.57094	-1.11372	-2.08206	-3.4592	-0.37249	-0.6516	-1.26649	-2.57797	-5.12548	-0.3091	-0.38789	-0.49012	-0.74804	-1.5672	-0.27932	-0.32025	-0.45357	-0.67686	-0.99532	-0.17084	-0.2122	-0.3992	-0.50174	-0.76915	-0.13858	-0.1488	-0.2102	-0.33347	-0.48024
337	-0.3306	-0.58182	-0.96677	-1.43016	-2.32544	-0.34027	-0.55406	-1.11211	-2.09002	-3.4623	-0.37209	-0.6492	-1.25882	-2.5353	-5.1222	-0.30018	-0.38086	-0.49089	-0.74707	-1.5712	-0.27932	-0.32392	-0.45621	-0.69304	-1.00588	-0.17068	-0.21358	-0.40865	-0.49779	-0.76864	-0.13822	-0.15105	-0.20856	-0.33426	-0.48851
338	-0.32952	-0.57483	-0.99994	-1.42086	-2.42142	-0.34115	-0.52374	-1.10608	-2.09092	-3.42527	-0.37243	-0.646	-1.258	-2.52456	-5.1194	-0.28186	-0.38691	-0.4885	-0.74589	-1.59	-0.27968	-0.32324	-0.46014	-0.69742	-0.97016	-0.17058	-0.21558	-0.39947	-0.49928	-0.76703	-0.13807	-0.15023	-0.20835	-0.33185	-0.48567
339	-0.33108	-0.56317	-0.94374	-1.42656	-2.37854	-0.34181	-0.55667	-1.11972	-2.05999	-3.49372	-0.37409	-0.644	-1.24986	-2.55045	-5.10972	-0.3113	-0.38447	-0.48894	-0.74586	-1.5664	-0.27896	-0.32844	-0.46787	-0.68813	-0.98753	-0.17071	-0.21053	-0.39588	-0.49536	-0.76692	-0.13792	-0.14946	-0.20861	-0.33096	-0.48267
340	-0.33088	-0.56183	-0.9699	-1.43088	-2.31668	-0.34393	-0.53089	-1.1147	-2.10822	-3.40758	-0.37154	-0.6416	-1.24519	-2.53425	-5.115	-0.31815	-0.38409	-0.4918	-0.74566	-1.5456	-0.2782	-0.33513	-0.47602	-0.62792	-0.99068	-0.17181	-0.21105	-0.388	-0.52196	-0.76466	-0.13748	-0.14785	-0.20725	-0.32732	-0.48198
341	-0.33104	-0.56762	-0.96096	-1.41397	-2.39745	-0.34383	-0.51608	-1.10578	-2.07496	-3.42437	-0.37239	-0.6584	-1.23673	-2.54696	-5.11472	-0.29106	-0.38425	-0.49047	-0.74426	-1.5532	-0.27808	-0.32191	-0.47403	-0.66333	-0.99356	-0.16922	-0.20802	-0.38749	-0.49787	-0.76623	-0.13749	-0.1488	-0.21097	-0.32757	-0.47929
342	-0.3318	-0.5942	-0.974	-1.38846	-2.41011	-0.3399	-0.55028	-1.11136	-2.08598	-3.39493	-0.37218	-0.6676	-1.23681	-2.577	-5.1118	-0.29201	-0.38422	-0.48877	-0.7445	-1.68	-0.27744	-0.31715	-0.47062	-0.68781	-0.96713	-0.16912	-0.20897	-0.38193	-0.50007	-0.76824	-0.1372	-0.14985	-0.21084	-0.32883	-0.4789
343	-0.33357	-0.57698	-0.93902	-1.39748	-2.27254	-0.34123	-0.58341	-1.11198	-2.07286	-3.40938	-0.36992	-0.6604	-1.23046	-2.5596	-5.11816	-0.30028	-0.38406	-0.48582	-0.74439	-1.7488	-0.27696	-0.32218	-0.48476	-0.65151	-0.9701	-0.17055	-0.21181	-0.3824	-0.50276	-0.76261	-0.13688	-0.14872	-0.20823	-0.33114	-0.48316
344	-0.34786	-0.58077	-0.9524	-1.38306	-2.28218	-0.33907	-0.57339	-1.10655	-2.07501	-3.38501	-0.36956	-0.6568	-1.23345	-2.54866	-5.11892	-0.31894	-0.38093	-0.49761	-0.74486	-1.7184	-0.2768	-0.31938	-0.4761	-0.65347	-1.01449	-0.16981	-0.21225	-0.37908	-0.49851	-0.76667	-0.13716	-0.14859	-0.20792	-0.32737	-0.48008
345	-0.32637	-0.58682	-0.91529	-1.41374	-2.40455	-0.34077	-0.54897	-1.10857	-2.06809	-3.392	-0.36882	-0.6536	-1.23886	-2.51062	-5.12172	-0.29019	-0.38134	-0.49385	-0.74437	-1.7236	-0.27604	-0.32164	-0.4759	-0.66737	-0.98092	-0.16986	-0.21148	-0.37551	-0.49748	-0.76493	-0.13655	-0.14734	-0.20753	-0.32934	-0.47498
346	-0.32754	-0.58802	-0.93402	-1.41139	-2.32231	-0.34159	-0.51932	-1.10762	-2.07988	-3.43416	-0.37398	-0.6496	-1.2436	-2.5209	-5.12368	-0.28255	-0.38124	-0.49767	-0.74475	-1.678	-0.27556	-0.32367	-0.4692	-0.63542	-0.95463	-0.16822	-0.21348	-0.37682	-0.49741	-0.76334	-0.13647	-0.14782	-0.20764	-0.32819	-0.47378
347	-0.32694	-0.59223	-0.92854	-1.42836	-2.21365	-0.33988	-0.51843	-1.10772	-2.07634	-3.37227	-0.3785	-0.6456	-1.2505	-2.48233	-5.12336	-0.28296	-0.38061	-0.49469	-0.74353	-1.6556	-0.275	-0.3201	-0.46808	-0.61484	-0.96042	-0.16791	-0.20969	-0.37689	-0.49584	-0.75747	-0.13581	-0.14669	-0.20756	-0.33085	-0.47693
348	-0.32781	-0.57785	-0.94227	-1.51584	-2.35478	-0.33866	-0.51807	-1.09916	-2.09038	-3.37194	-0.38464	-0.6424	-1.25062	-2.49994	-5.11608	-0.28161	-0.38149	-0.49359	-0.74294	-1.6496	-0.27472	-0.32257	-0.46842	-0.62503	-0.97487	-0.16768	-0.21404	-0.38117	-0.49928	-0.7593	-0.13589	-0.1471	-0.20723	-0.33249	-0.47711
349	-0.32849	-0.56627	-0.9497	-1.52611	-2.41016	-0.34121	-0.51327	-1.10529	-2.08982	-3.35208	-0.37743	-0.6388	-1.24978	-2.50893	-5.11556	-0.28081	-0.38031	-0.49394	-0.74206	-1.7088	-0.27412	-0.32677	-0.47834	-0.63816	-0.9812	-0.16599	-0.2104	-0.37959	-0.49338	-0.75571	-0.13542	-0.14764	-0.20612	-0.3319	-0.4766
350	-0.32654	-0.56386	-0.94104	-1.46736	-2.45878	-0.3403	-0.51196	-1.10885	-2.06627	-3.35244	-0.37894	-0.6344	-1.24427	-2.51616	-5.10612	-0.28219	-0.38048	-0.49031	-0.74234	-1.7	-0.27384	-0.32548	-0.47068	-0.71738	-1.00468	-0.16802	-0.20753	-0.38092	-0.49984	-0.75686	-0.1352	-0.14598	-0.20554	-0.3318	-0.47216
351	-0.32702	-0.55514	-0.90862	-1.45792	-2.31037	-0.33951	-0.51329	-1.1191	-2.06581	-3.35823	-0.36234	-0.634	-1.24929	-2.50217	-5.11936	-0.29941	-0.38051	-0.49914	-0.74146	-1.6716	-0.27332	-0.32728	-0.4637	-0.68889	-0.97398	-0.16715	-0.2102	-0.38055	-0.48805	-0.75459	-0.13523	-0.14726	-0.20415	-0.33073	-0.47386
352	-0.33468	-0.55248	-0.93694	-1.4435	-2.34768	-0.33934	-0.51593	-1.10508	-2.08695	-3.34257	-0.36794	-0.6344	-1.23886	-2.49617	-5.11	-0.28149	-0.38033	-0.4938	-0.74017	-1.6512	-0.27272	-0.30932	-0.4707	-0.638	-0.95545	-0.16653	-0.21228	-0.38104	-0.49656	-0.75389	-0.13527	-0.14675	-0.20487	-0.33167	-0.47416
353	-0.32579	-0.57001	-0.91777	-1.4472	-2.22024	-0.33998	-0.55938	-1.10893	-2.09866	-3.3847	-0.36487	-0.6356	-1.23617	-2.50783	-5.11664	-0.28022	-0.38128	-0.50043	-0.73974	-1.6352	-0.27268	-0.31217	-0.47957	-0.62554	-0.99104	-0.16599	-0.21292	-0.37678	-0.4973	-0.75477	-0.13476	-0.14823	-0.20446	-0.3298	-0.47308
354	-0.32495	-0.56114	-0.90101	-1.42679	-2.40388	-0.33839	-0.57863	-1.10244	-2.08054	-3.43139	-0.36359	-0.6352	-1.22518	-2.51767	-5.13	-0.27831	-0.38171	-0.5075	-0.73876	-1.6324	-0.2726	-0.31387	-0.47575	-0.66975	-0.98297	-0.16684	-0.21169	-0.37634	-0.50625	-0.7589	-0.13456	-0.149	-0.20382	-0.33272	-0.46947
355	-0.32679	-0.55489	-0.89081	-1.42279	-2.43487	-0.3385	-0.56506	-1.10391	-2.07462	-3.42876	-0.36383	-0.6332	-1.23614	-2.51221	-5.13504	-0.27928	-0.3825	-0.49184	-0.73849	-1.6316	-0.2722	-0.3136	-0.46422	-0.63647	-0.97254	-0.16538	-0.21325	-0.37406	-0.50297	-0.75478	-0.13484	-0.14777	-0.20331	-0.33365	-0.47311
356	-0.32477	-0.56452	-0.90191	-1.40854	-2.50957	-0.33922	-0.51938	-1.10508	-2.07486	-3.40756	-0.36508	-0.6296	-1.23732	-2.4976	-5.124	-0.28009	-0.37948	-0.48641	-0.73734	-1.6004	-0.272	-0.31544	-0.45557	-0.67544	-0.96742	-0.16458	-0.20787	-0.37403	-0.49502	-0.75064	-0.13482	-0.14803	-0.20395	-0.33526	-0.48539
357	-0.3255	-0.57157	-0.89286	-1.40838	-2.53451	-0.33746	-0.51147	-1.10496	-2.07914	-3.38442	-0.36526	-0.6284	-1.24401	-2.52738	-5.1128	-0.28232	-0.38412	-0.49038	-0.73672	-1.5888	-0.27176	-0.31795	-0.45656	-0.62857	-0.96934	-0.16489	-0.20561	-0.371	-0.49266	-0.75551	-0.13462	-0.14616	-0.20405	-0.33834	-0.4769
358	-0.3243	-0.57954	-0.8709	-1.4173	-2.35368	-0.33604	-0.52261	-1.11049	-2.00448	-3.40395	-0.36699	-0.6256	-1.25385	-2.54584	-5.11824	-0.28089	-0.38366	-0.48633	-0.73699	-1.5992	-0.27212	-0.3139	-0.45586	-0.68807	-0.97395	-0.16445	-0.206	-0.37375	-0.48831	-0.75776	-0.13429	-0.14641	-0.20256	-0.33362	-0.47596
359	-0.32564	-0.57078	-0.88044	-1.41479	-2.40478	-0.33623	-0.51038	-1.11075	-2.05797	-3.3777	-0.36915	-0.6236	-1.29273	-2.55906	-5.11824	-0.27925	-0.38763	-0.48536	-0.7362	-1.6204	-0.27284	-0.31134	-0.4643	-0.6379	-0.9677	-0.16394	-0.20374	-0.37084	-0.49164	-0.75245	-0.13406	-0.14887	-0.20256	-0.32988	-0.48008
360	-0.32241	-0.5786	-0.88646	-1.4048	-2.33369	-0.33699	-0.5142	-1.10275	-2.08459	-3.40348	-0.38334	-0.6204	-1.27807	-2.59278	-5.11504	-0.2768	-0.38477	-0.4886	-0.73505	-1.5888	-0.2722	-0.31762	-0.46866	-0.64816	-0.98671	-0.16402	-0.20938	-0.3722	-0.49441	-0.76554	-0.13392	-0.14767	-0.20369	-0.32816	-0.46958
361	-0.32337	-0.56596	-0.8741	-1.41123	-2.24241	-0.33573	-0.5155	-1.1008	-2.07832	-3.41338	-0.37566	-0.6268	-1.26508	-2.59427	-5.10772	-0.28126	-0.38398	-0.49397	-0.73464	-1.564	-0.27168	-0.32813	-0.466	-0.63672	-0.98487	-0.16617	-0.21056	-0.37601	-0.49659	-0.76502	-0.13328	-0.14552	-0.20272	-0.33172	-0.47186
362	-0.32408	-0.55476	-0.89097	-1.41094	-2.36806	-0.33784	-0.5056	-1.09681	-2.06676	-3.37091	-0.36347	-0.6296	-1.2526	-2.61806	-5.12956	-0.28085	-0.38061	-0.48675	-0.73454	-1.558	-0.27176	-0.33883	-0.46333	-0.6442	-0.98069	-0.16458	-0.20861	-0.37702	-0.49756	-0.75831	-0.13368	-0.14726	-0.20167	-0.32924	-0.46863
363	-0.32408	-0.57157	-0.87444	-1.4202	-2.36775	-0.33843	-0.51172	-1.11026	-2.00676	-3.4091	-0.36658	-0.6292	-1.24826	-2.57908	-5.12624	-0.28029	-0.37881	-0.49118	-0.73399	-1.5552	-0.2726	-0.31133	-0.45688	-0.60852	-0.99214	-0.16433	-0.20741	-0.37603	-0.49369	-0.76493	-0.13306	-0.1438	-0.20079	-0.32714	-0.4769
364	-0.32649	-0.55656	-0.8635	-1.42662	-2.23188	-0.33869	-0.51968	-1.09937	-2.07158	-3.38237	-0.36579	-0.626	-1.25272	-2.56977	-5.1216	-0.31054	-0.38112	-0.48875	-0.7336	-1.5536	-0.2732	-0.31218	-0.45246	-0.6083	-0.99788	-0.16361	-0.20774	-0.37907	-0.49318	-0.7538	-0.13324	-0.14418	-0.20172	-0.32898	-0.47306
365	-0.33162	-0.55991	-0.85652	-1.4288	-2.29097	-0.33664	-0.51208	-1.09522	-2.08557	-3.443	-0.37403	-0.622	-1.2536	-2.58594	-5.11916	-0.3025	-0.38522	-0.4856	-0.73254	-1.5436	-0.27272	-0.3278	-0.45172	-0.62911	-0.98138	-0.16328	-0.20431	-0.37386	-0.4858	-0.74831	-0.13579	-0.14623	-0.20092	-0.32634	-0.46824
366	-0.33467	-0.57483	-0.86168	-1.43289	-2.34646	-0.33759	-0.55381	-1.09545	-2.04362	-3.46853	-0.38166	-0.628	-1.29406	-2.56262	-5.114	-0.27863	-0.38978	-0.48112	-0.7323	-1.5268	-0.27248	-0.31066	-0.44914	-0.64894	-0.98771	-0.16386	-0.20318	-0.37405	-0.48992	-0.75332	-0.13316	-0.14552	-0.19979	-0.32532	-0.47201
367	-0.33125	-0.56191	-0.81931	-1.42932	-2.29858	-0.33899	-0.52124	-1.09445	-2.05776	-3.44431	-0.36581	-0.6268	-1.3189	-2.54189	-5.11144	-0.28032	-0.38516	-0.49014	-0.73189	-1.5556	-0.272	-0.3102	-0.4492	-0.64513	-0.99099	-0.16205	-0.20682	-0.37597	-0.49584	-0.7488	-0.13352	-0.14475	-0.19979	-0.32511	-0.46988
368	-0.33003	-0.55766	-0.96539	-1.43649	-2.23454	-0.33879	-0.51218	-1.10306	-2.07762	-3.46284	-0.36386	-0.6236	-1.30416	-2.52428	-5.11452	-0.27816	-0.38591	-0.48702	-0.73187	-1.5256	-0.27256	-0.32882	-0.45706	-0.67271	-0.96285	-0.1632	-0.20433	-0.37437	-0.49105	-0.751	-0.13281	-0.14587	-0.19905	-0.32204	-0.46709
369	-0.33157	-0.56002	-1.06754	-1.43898	-2.38515	-0.33666	-0.51521	-1.10275	-2.06394	-3.44444	-0.36578	-0.6212	-1.31513	-2.55009	-5.11492	-0.2741	-0.39041	-0.4789	-0.72979	-1.5208	-0.27196	-0.31807	-0.4587	-0.66433	-0.99548	-0.16069	-0.20374	-0.37588	-0.49413	-0.7491	-0.13245	-0.14426	-0.19908	-0.3244	-0.47293
370	-0.34518	-0.56227	-1.06334	-1.41814	-2.3044	-0.33585	-0.55089	-1.10606	-2.07693	-3.38429	-0.36359	-0.6176	-1.30467	-2.54543	-5.10444	-0.28415	-0.37602	-0.48124	-0.73087	-1.5532	-0.27128	-0.30859	-0.44699	-0.67178	-0.97351	-0.16181	-0.20436	-0.37736	-0.49092	-0.74787	-0.13174	-0.14577	-0.20036	-0.32399	-0.47388
371	-0.32793	-0.55017	-1.04924	-1.43995	-2.43408	-0.33766	-0.53209	-1.09509	-2.05838	-3.44698	-0.36345	-0.6172	-1.30132	-2.5565	-5.10736	-0.30512	-0.37592	-0.47368	-0.73051	-1.5664	-0.2706	-0.31499	-0.45151	-0.61344	-0.96536	-0.16304	-0.20466	-0.37208	-0.48682	-0.74818	-0.1319	-0.14498	-0.20108	-0.32406	-0.47093
372	-0.32876	-0.56686	-1.07856	-1.41347	-2.32862	-0.33461	-0.51584	-1.10011	-2.04718	-3.37806	-0.36131	-0.6236	-1.28568	-2.57152	-5.10864	-0.30754	-0.38018	-0.48506	-0.7309	-1.5564	-0.27008	-0.31016	-0.44632	-0.63592	-0.97984	-0.16315	-0.20505	-0.36914	-0.49277	-0.81129	-0.13165	-0.14403	-0.1981	-0.32399	-0.46886
373	-0.32715	-0.5594	-1.07395	-1.41942	-2.36455	-0.33518	-0.51322	-1.09304	-2.05282	-3.36878	-0.36349	-0.6212	-1.27523	-2.55276	-5.11588	-0.28639	-0.37744	-0.48553	-0.73152	-1.5768	-0.2698	-0.32038	-0.45151	-0.64759	-0.97628	-0.1623	-0.20459	-0.37316	-0.49292	-0.76262	-0.13133	-0.14377	-0.19831	-0.32183	-0.46806
374	-0.32689	-0.55212	-1.08287	-1.45202	-2.31962	-0.33493	-0.50845	-1.09337	-2.07058	-3.3867	-0.36492	-0.6188	-1.27722	-2.55224	-5.1138	-0.27646	-0.38051	-0.48129	-0.73012	-1.6916	-0.26944	-0.32105	-0.45991	-0.6787	-0.95683	-0.16222	-0.20279	-0.36958	-0.48549	-0.76182	-0.13098	-0.14446	-0.19877	-0.32493	-0.4673
375	-0.32656	-0.56263	-1.03202	-1.43707	-2.33915	-0.33524	-0.53631	-1.09814	-2.04405	-3.35431	-0.37408	-0.6176	-1.28143	-2.54884	-5.11848	-0.27673	-0.37803	-0.48125	-0.72983	-1.7284	-0.26896	-0.30863	-0.44408	-0.65686	-0.97328	-0.15894	-0.20612	-0.39311	-0.48851	-0.76777	-0.13158	-0.14326	-0.19923	-0.3246	-0.46324
376	-0.32606	-0.56012	-1.01982	-1.45269	-2.2042	-0.33407	-0.57087	-1.0996	-2.04648	-3.3365	-0.37168	-0.6148	-1.26938	-2.54399	-5.1138	-0.27351	-0.37816	-0.48029	-0.73046	-1.74	-0.2682	-0.31756	-0.44126	-0.6661	-0.97677	-0.15843	-0.20733	-0.3853	-0.49344	-0.76105	-0.13076	-0.14282	-0.19759	-0.32383	-0.46466
377	-0.32689	-0.55274	-1.02592	-1.42937	-2.30688	-0.3333	-0.52609	-1.09253	-2.06635	-3.3571	-0.35905	-0.6124	-1.27761	-2.53215	-5.12368	-0.27589	-0.38036	-0.48782	-0.72992	-1.7008	-0.26804	-0.30872	-0.4493	-0.63958	-0.97039	-0.15851	-0.20666	-0.3798	-0.497	-0.76391	-0.1304	-0.14275	-0.19808	-0.32383	-0.46391
378	-0.32572	-0.55181	-1.00273	-1.43464	-2.18936	-0.33463	-0.51843	-1.08989	-2.04231	-3.36394	-0.36185	-0.612	-1.26546	-2.48474	-5.10696	-0.2731	-0.37605	-0.48561	-0.73163	-1.6692	-0.26736	-0.30885	-0.44547	-0.63502	-0.94033	-0.15982	-0.20533	-0.37217	-0.49628	-0.75772	-0.13017	-0.14131	-0.19713	-0.32393	-0.46363
379	-0.32502	-0.56201	-1.00229	-1.4236	-2.28095	-0.33212	-0.51176	-1.08956	-2.04928	-3.40733	-0.36186	-0.6208	-1.26913	-2.49725	-5.11296	-0.27199	-0.37617	-0.48207	-0.73024	-1.6412	-0.26708	-0.31175	-0.4474	-0.61911	-0.95816	-0.15941	-0.20333	-0.36922	-0.4961	-0.76206	-0.1298	-0.14372	-0.19677	-0.32347	-0.47552
380	-0.32593	-0.56002	-1.01439	-1.41789	-2.41757	-0.33383	-0.51022	-1.0945	-2.04756	-3.38145	-0.36715	-0.6192	-1.25867	-2.47854	-5.1212	-0.27609	-0.37739	-0.477	-0.73063	-1.6264	-0.26656	-0.32013	-0.44698	-0.67605	-0.93976	-0.16033	-0.20782	-0.36993	-0.49718	-0.75256	-0.13019	-0.14224	-0.19657	-0.32214	-0.46781
381	-0.32393	-0.5779	-1.00204	-1.44032	-2.43948	-0.3346	-0.51326	-1.09117	-2.04551	-3.39698	-0.36332	-0.6196	-1.25767	-2.52216	-5.10644	-0.27282	-0.37795	-0.48338	-0.73022	-1.6232	-0.26672	-0.31708	-0.44083	-0.66748	-0.94468	-0.1592	-0.2062	-0.3684	-0.49133	-0.75891	-0.12948	-0.14198	-0.19682	-0.32293	-0.46958
382	-0.32394	-0.55966	-0.9513	-1.42424	-2.36152	-0.33385	-0.51051	-1.09258	-2.05953	-3.37612	-0.36263	-0.6192	-1.25762	-2.5094	-5.10652	-0.27373	-0.37693	-0.48647	-0.72975	-1.598	-0.26616	-0.30681	-0.45109	-0.66564	-0.95299	-0.1573	-0.20817	-0.36835	-0.49502	-0.75745	-0.12954	-0.14331	-0.19628	-0.32291	-0.46652
383	-0.32677	-0.55807	-1.00775	-1.42215	-2.32262	-0.33224	-0.50657	-1.08692	-2.03941	-3.41996	-0.36344	-0.616	-1.26874	-2.49366	-5.11244	-0.27567	-0.37814	-0.48587	-0.72934	-1.608	-0.26664	-0.31281	-0.44804	-0.67399	-0.9462	-0.15736	-0.20407	-0.36398	-0.49472	-0.75649	-0.12942	-0.14303	-0.19859	-0.32158	-0.4657
384	-0.32289	-0.55179	-0.9984	-1.41747	-2.35178	-0.33167	-0.52286	-1.11967	-2.06222	-3.40554	-0.36227	-0.6128	-1.29606	-2.48858	-5.1016	-0.27338	-0.37844	-0.49106	-0.72929	-1.578	-0.26588	-0.31242	-0.44891	-0.67744	-0.93935	-0.15771	-0.20692	-0.36565	-0.5014	-0.75368	-0.12932	-0.14065	-0.19795	-0.31965	-0.46278
385	-0.32335	-0.56258	-0.94868	-1.43555	-2.34504	-0.33298	-0.57187	-1.09335	-2.04994	-3.37491	-0.36384	-0.6108	-1.29009	-2.48459	-5.09816	-0.27239	-0.37907	-0.47803	-0.72829	-1.5816	-0.26564	-0.30943	-0.43345	-0.63258	-0.94584	-0.15923	-0.2093	-0.36826	-0.48862	-0.74978	-0.12966	-0.14257	-0.19741	-0.32176	-0.46289
386	-0.32228	-0.56014	-1.00393	-1.41868	-2.26378	-0.33549	-0.56042	-1.09148	-2.05763	-3.34018	-0.36442	-0.608	-1.28496	-2.45547	-5.10476	-0.28131	-0.37458	-0.48075	-0.72758	-1.5688	-0.26508	-0.31053	-0.42959	-0.64242	-0.92044	-0.15833	-0.20671	-0.36363	-0.49402	-0.75216	-0.13111	-0.14062	-0.19705	-0.32112	-0.46727
387	-0.32411	-0.5502	-0.95322	-1.46981	-2.23859	-0.33198	-0.51326	-1.0792	-2.03324	-3.36796	-0.36275	-0.6116	-1.27794	-2.45158	-5.10504	-0.27715	-0.37534	-0.48561	-0.7269	-1.5764	-0.26472	-0.31614	-0.43957	-0.65917	-0.92423	-0.1582	-0.2073	-0.36365	-0.49969	-0.75944	-0.13022	-0.14218	-0.19654	-0.31889	-0.46473
388	-0.33052	-0.55514	-0.94553	-1.49616	-2.1892	-0.33024	-0.51678	-1.09358	-2.05625	-3.37514	-0.36448	-0.61	-1.27651	-2.45642	-5.1008	-0.27225	-0.37477	-0.47806	-0.7265	-1.6044	-0.26484	-0.3129	-0.43869	-0.626	-0.94368	-0.15592	-0.20805	-0.36583	-0.49815	-0.75978	-0.12941	-0.14147	-0.19592	-0.32004	-0.46627
389	-0.32724	-0.54392	-0.96916	-1.4487	-2.20194	-0.33125	-0.50713	-1.09281	-2.04482	-3.40961	-0.36042	-0.6092	-1.26423	-2.42339	-5.09996	-0.27226	-0.37521	-0.48063	-0.72668	-1.6028	-0.26396	-0.30749	-0.43259	-0.63573	-0.90691	-0.15597	-0.20935	-0.36052	-0.49387	-0.75867	-0.12906	-0.14249	-0.19651	-0.31645	-0.46617
390	-0.32527	-0.53621	-0.95504	-1.44312	-2.27078	-0.33003	-0.51007	-1.08435	-2.05348	-3.37022	-0.36265	-0.6084	-1.25629	-2.42672	-5.10424	-0.2712	-0.37481	-0.47866	-0.72687	-1.5816	-0.26368	-0.30833	-0.44312	-0.62554	-0.93571	-0.15474	-0.20454	-0.36119	-0.50158	-0.75875	-0.12917	-0.14167	-0.19669	-0.31714	-0.46007
391	-0.3244	-0.54269	-0.96918	-1.43908	-2.41606	-0.33249	-0.50814	-1.08576	-2.0367	-3.38524	-0.36696	-0.6112	-1.24914	-2.42723	-5.09604	-0.27045	-0.37458	-0.47338	-0.7257	-1.584	-0.26304	-0.31014	-0.44422	-0.6406	-0.93576	-0.15605	-0.20592	-0.36177	-0.49282	-0.76519	-0.12809	-0.14106	-0.19592	-0.31768	-0.45812
392	-0.32487	-0.53708	-0.95627	-1.41986	-2.51416	-0.32979	-0.51563	-1.08543	-1.99969	-3.40102	-0.36006	-0.6136	-1.25247	-2.44235	-5.1294	-0.27275	-0.37554	-0.47375	-0.72496	-1.6004	-0.26276	-0.30663	-0.43537	-0.6683	-0.93625	-0.15705	-0.20477	-0.36329	-0.49748	-0.75799	-0.12811	-0.14152	-0.19549	-0.31589	-0.4575
393	-0.32363	-0.53423	-0.95155	-1.41696	-2.4771	-0.33258	-0.50203	-1.08466	-2.05218	-3.36722	-0.35991	-0.6144	-1.25016	-2.42882	-5.11108	-0.29385	-0.37462	-0.478	-0.72527	-1.62	-0.26244	-0.30821	-0.43669	-0.6578	-0.9432	-0.1549	-0.20443	-0.36329	-0.48992	-0.7568	-0.12786	-0.14042	-0.19626	-0.3164	-0.46432
394	-0.32266	-0.52503	-0.94724	-1.41628	-2.36662	-0.33086	-0.50356	-1.08015	-2.044	-3.4308	-0.36488	-0.6124	-1.25032	-2.43741	-5.09952	-0.27404	-0.37573	-0.50082	-0.72519	-1.5936	-0.2618	-0.32168	-0.43612	-0.61426	-0.95652	-0.15623	-0.20364	-0.36256	-0.49525	-0.75281	-0.12722	-0.13972	-0.19375	-0.31735	-0.46412
395	-0.32974	-0.53816	-0.93138	-1.41738	-2.43031	-0.3313	-0.50185	-1.08948	-2.0543	-3.39713	-0.37227	-0.6104	-1.24934	-2.44568	-5.09656	-0.28495	-0.37878	-0.48231	-0.72484	-1.5696	-0.26176	-0.30299	-0.43615	-0.6565	-0.93571	-0.15638	-0.20151	-0.36638	-0.49505	-0.75161	-0.12737	-0.14093	-0.19357	-0.31714	-0.46186
396	-0.3274	-0.53239	-0.90219	-1.42597	-2.41626	-0.33355	-0.50438	-1.08	-2.03534	-3.39951	-0.38194	-0.6084	-1.2331	-2.44025	-5.09524	-0.27917	-0.3751	-0.48707	-0.7245	-1.562	-0.2614	-0.30782	-0.42964	-0.66982	-0.8983	-0.15636	-0.20059	-0.35994	-0.49851	-0.75923	-0.12753	-0.14008	-0.19308	-0.3163	-0.45904
397	-0.32543	-0.5338	-0.92982	-1.40886	-2.34422	-0.33193	-0.50407	-1.08158	-2.03511	-3.40095	-0.40862	-0.6068	-1.24186	-2.43472	-5.09464	-0.2718	-0.37435	-0.4788	-0.72402	-1.5432	-0.261	-0.3053	-0.4335	-0.6664	-0.92188	-0.15513	-0.19915	-0.36021	-0.49262	-0.75928	-0.12759	-0.13885	-0.19316	-0.31824	-0.46209
398	-0.32461	-0.55397	-0.9251	-1.40968	-2.29518	-0.33355	-0.51124	-1.08661	-2.046	-3.45612	-0.372	-0.606	-1.24324	-2.4596	-5.09768	-0.26889	-0.37743	-0.47126	-0.7243	-1.522	-0.2612	-0.30745	-0.45652	-0.67401	-0.92492	-0.15533	-0.20164	-0.36174	-0.49625	-0.75494	-0.12689	-0.1389	-0.19357	-0.31886	-0.45533
399	-0.32539	-0.53977	-0.99906	-1.42505	-2.29382	-0.33436	-0.52386	-1.09178	-2.04484	-3.38711	-0.36775	-0.6064	-1.25055	-2.4687	-5.1028	-0.27099	-0.39844	-0.46937	-0.72378	-1.5232	-0.261	-0.30657	-0.4528	-0.6181	-0.93666	-0.15305	-0.19979	-0.36594	-0.48946	-0.75016	-0.12732	-0.14062	-0.192	-0.31604	-0.46388
400	-0.32319	-0.53193	-0.98733	-1.39094	-2.29271	-0.3344	-0.5098	-1.08179	-2.04661	-3.3511	-0.36675	-0.6092	-1.2505	-2.45035	-5.0776	-0.26958	-0.36262	-0.47312	-0.72332	-1.5612	-0.26108	-0.30301	-0.45154	-0.60128	-0.94217	-0.15379	-0.20131	-0.37312	-0.48285	-0.74506	-0.12634	-0.13867	-0.19321	-0.3153	-0.45725
401	-0.32688	-0.55097	-0.99484	-1.41046	-2.40009	-0.3434	-0.50604	-1.08061	-2.03229	-3.43977	-0.36309	-0.6068	-1.24878	-2.45988	-5.08684	-0.26995	-0.37136	-0.47736	-0.72238	-1.5388	-0.26048	-0.30851	-0.44655	-0.65232	-0.94404	-0.15172	-0.20087	-0.3668	-0.48998	-0.75414	-0.12649	-0.13844	-0.19313	-0.31809	-0.45858
402	-0.3258	-0.5392	-0.92636	-1.40568	-2.41614	-0.33577	-0.50608	-1.0854	-2.0297	-3.42358	-0.36743	-0.6052	-1.25221	-2.45184	-5.07404	-0.26833	-0.37331	-0.47456	-0.7213	-1.534	-0.25992	-0.30494	-0.45894	-0.62199	-0.92641	-0.153	-0.20051	-0.36704	-0.48139	-0.74694	-0.12598	-0.14013	-0.193	-0.31486	-0.45697
403	-0.32448	-0.54758	-0.93294	-1.38747	-2.30863	-0.33556	-0.5278	-1.0852	-2.05425	-3.44577	-0.36817	-0.6028	-1.25414	-2.44758	-5.06464	-0.27152	-0.36862	-0.47337	-0.72088	-1.5124	-0.25944	-0.30791	-0.45502	-0.69336	-0.93392	-0.15249	-0.20231	-0.3617	-0.48664	-0.74348	-0.12601	-0.1399	-0.19257	-0.31481	-0.45838
404	-0.32611	-0.5381	-0.91636	-1.3959	-2.32977	-0.33656	-0.55199	-1.08533	-2.04487	-3.37286	-0.36388	-0.6008	-1.24888	-2.43054	-5.07092	-0.26783	-0.36941	-0.47423	-0.71865	-1.5132	-0.25912	-0.30606	-0.44518	-0.65388	-0.9289	-0.152	-0.20354	-0.36185	-0.48618	-0.74625	-0.12589	-0.1396	-0.1918	-0.31379	-0.45909
405	-0.32676	-0.54856	-0.94115	-1.39973	-2.32511	-0.34262	-0.53414	-1.07605	-2.04405	-3.38255	-0.36313	-0.6024	-1.25775	-2.44479	-5.08092	-0.26717	-0.37517	-0.47644	-0.71845	-1.4948	-0.2588	-0.31088	-0.44823	-0.65433	-0.9136	-0.15346	-0.20369	-0.36327	-0.4942	-0.74524	-0.12582	-0.13952	-0.1939	-0.31186	-0.45712
406	-0.32397	-0.53749	-0.95591	-1.40077	-2.32857	-0.33416	-0.5141	-1.07579	-2.05148	-3.35349	-0.36562	-0.6	-1.2496	-2.46193	-5.07608	-0.26762	-0.38088	-0.47756	-0.71792	-1.4668	-0.25828	-0.30416	-0.44773	-0.69486	-0.91603	-0.15356	-0.20174	-0.36063	-0.488	-0.74021	-0.1256	-0.13978	-0.19185	-0.31263	-0.45538
407	-0.32242	-0.54028	-0.93761	-1.37506	-2.3719	-0.34179	-0.5283	-1.0801	-2.0357	-3.35185	-0.36492	-0.6032	-1.24765	-2.45194	-5.07804	-0.26751	-0.37837	-0.48582	-0.71744	-1.4724	-0.25804	-0.31086	-0.45777	-0.66888	-0.92098	-0.15336	-0.19687	-0.36134	-0.4898	-0.7475	-0.12538	-0.13913	-0.19118	-0.31276	-0.45825
408	-0.32313	-0.54092	-0.94202	-1.40259	-2.43251	-0.34495	-0.50431	-1.08497	-2.05343	-3.34408	-0.36864	-0.6084	-1.25903	-2.44204	-5.08692	-0.26546	-0.37753	-0.47641	-0.71873	-1.4688	-0.25788	-0.30092	-0.45097	-0.67829	-0.93208	-0.15146	-0.20061	-0.36415	-0.4858	-0.7458	-0.12542	-0.13834	-0.19113	-0.31281	-0.4551
409	-0.32222	-0.54869	-0.91449	-1.39918	-2.42231	-0.32701	-0.51147	-1.07994	-2.03503	-3.36146	-0.37098	-0.6112	-1.25454	-2.44425	-5.07636	-0.28751	-0.36616	-0.47067	-0.71798	-1.5008	-0.25788	-0.30726	-0.45084	-0.69661	-0.91885	-0.15233	-0.19882	-0.36312	-0.48616	-0.74746	-0.12491	-0.1387	-0.19118	-0.31184	-0.45222
410	-0.32169	-0.54602	-0.92495	-1.38308	-2.36993	-0.33005	-0.50718	-1.08061	-2.02193	-3.33191	-0.37717	-0.6104	-1.25408	-2.4493	-5.07884	-0.2796	-0.36926	-0.47257	-0.71843	-1.488	-0.25764	-0.31053	-0.47168	-0.68656	-0.91613	-0.15072	-0.19608	-0.36607	-0.50007	-0.74122	-0.12509	-0.13665	-0.19047	-0.31253	-0.45889
411	-0.32044	-0.54548	-0.89884	-1.39292	-2.27178	-0.33209	-0.51253	-1.14709	-2.03831	-3.34144	-0.36792	-0.61	-1.25762	-2.47198	-5.07216	-0.266	-0.37008	-0.47309	-0.71589	-1.4584	-0.25752	-0.31129	-0.46656	-0.65722	-0.90414	-0.15087	-0.19967	-0.36725	-0.4953	-0.74305	-0.12468	-0.13783	-0.19139	-0.31204	-0.45796
412	-0.32164	-0.53482	-0.88774	-1.38362	-2.3044	-0.33232	-0.51255	-1.18514	-2.05443	-3.46343	-0.37203	-0.6088	-1.25867	-2.49492	-5.07844	-0.27569	-0.37245	-0.47362	-0.71579	-1.442	-0.25696	-0.30413	-0.47883	-0.62544	-0.92544	-0.14972	-0.20218	-0.36619	-0.4878	-0.74544	-0.12469	-0.13867	-0.18947	-0.31161	-0.45266
413	-0.3197	-0.53034	-0.88348	-1.3723	-2.29676	-0.33388	-0.50491	-1.13204	-2.02411	-3.42634	-0.38432	-0.614	-1.25813	-2.50258	-5.07876	-0.27617	-0.37085	-0.47016	-0.7159	-1.4388	-0.25672	-0.30021	-0.48968	-0.60534	-0.91578	-0.15	-0.19938	-0.36379	-0.48577	-0.74918	-0.12443	-0.13862	-0.19011	-0.3145	-0.46478
414	-0.31991	-0.53375	-0.84043	-1.38925	-2.28252	-0.33257	-0.50402	-1.1116	-2.0401	-3.40641	-0.3648	-0.6128	-1.26638	-2.45412	-5.07788	-0.27635	-0.36985	-0.47788	-0.71555	-1.4436	-0.25636	-0.3022	-0.4926	-0.60253	-0.93372	-0.15108	-0.19698	-0.3599	-0.48595	-0.74502	-0.12476	-0.13731	-0.19011	-0.31261	-0.46109
415	-0.31928	-0.54917	-0.88925	-1.38597	-2.2157	-0.33107	-0.53831	-1.10634	-2.01181	-3.3807	-0.36525	-0.6152	-1.26052	-2.42782	-5.08568	-0.26758	-0.37016	-0.473	-0.71517	-1.458	-0.25592	-0.30197	-0.4853	-0.65692	-0.9373	-0.1511	-0.19769	-0.36318	-0.48841	-0.75093	-0.12414	-0.13716	-0.19077	-0.31186	-0.45148
416	-0.31932	-0.56099	-0.88123	-1.403	-2.26642	-0.33348	-0.54837	-1.10162	-2.02455	-3.39016	-0.37046	-0.6128	-1.29739	-2.47877	-5.06924	-0.26711	-0.37945	-0.47531	-0.7155	-1.434	-0.25544	-0.30505	-0.47489	-0.67369	-0.91962	-0.15003	-0.19913	-0.36378	-0.48834	-0.74118	-0.12735	-0.13737	-0.18918	-0.31238	-0.45289
417	-0.31801	-0.55735	-0.85809	-1.39157	-2.34018	-0.33093	-0.5086	-1.10209	-2.03641	-3.3655	-0.36717	-0.6096	-1.32676	-2.4597	-5.0708	-0.28735	-0.37	-0.48172	-0.71466	-1.438	-0.25524	-0.30332	-0.47268	-0.66956	-0.92938	-0.14977	-0.19967	-0.36527	-0.48933	-0.73872	-0.12415	-0.13839	-0.19	-0.31312	-0.45279
418	-0.31712	-0.54628	-0.88636	-1.39712	-2.29868	-0.33099	-0.53083	-1.09537	-2.04338	-3.32045	-0.36478	-0.6068	-1.31551	-2.38087	-5.06172	-0.2678	-0.36873	-0.47244	-0.71441	-1.458	-0.255	-0.30243	-0.47711	-0.65622	-0.96718	-0.14926	-0.19785	-0.36664	-0.48662	-0.73877	-0.12372	-0.13755	-0.18898	-0.31122	-0.45368
419	-0.31611	-0.53759	-0.88928	-1.3871	-2.27646	-0.32968	-0.50658	-1.09655	-2.03411	-3.41266	-0.36714	-0.604	-1.30547	-2.4432	-5.06344	-0.26473	-0.36984	-0.48633	-0.71535	-1.6292	-0.2546	-0.30951	-0.48368	-0.67162	-0.96198	-0.14997	-0.19695	-0.3672	-0.4929	-0.7353	-0.12353	-0.13678	-0.1898	-0.31094	-0.44958
420	-0.31659	-0.53731	-0.87695	-1.39769	-2.24276	-0.32994	-0.50031	-1.10009	-2.02401	-3.33375	-0.36707	-0.6036	-1.2926	-2.42634	-5.07196	-0.26557	-0.3673	-0.47984	-0.71502	-1.6428	-0.25472	-0.32184	-0.4714	-0.64396	-0.95744	-0.14982	-0.19872	-0.36698	-0.48492	-0.73617	-0.12371	-0.13721	-0.18916	-0.31061	-0.4481
421	-0.32013	-0.52954	-0.88282	-1.4002	-2.24615	-0.33127	-0.50913	-1.09776	-2.03393	-3.3224	-0.36642	-0.604	-1.28542	-2.39484	-5.06884	-0.26687	-0.38056	-0.47292	-0.71467	-1.6348	-0.25416	-0.33871	-0.47493	-0.69124	-0.9617	-0.14936	-0.19713	-0.3665	-0.4878	-0.73848	-0.12314	-0.13675	-0.18842	-0.31102	-0.44951
422	-0.32785	-0.53252	-0.87049	-1.47995	-2.28077	-0.33062	-0.51156	-1.09834	-2.01732	-3.33737	-0.36612	-0.6064	-1.28645	-2.40171	-5.08092	-0.26372	-0.37021	-0.47212	-0.71437	-1.6796	-0.25388	-0.30906	-0.46664	-0.65083	-0.93248	-0.14813	-0.19493	-0.3684	-0.48977	-0.73604	-0.12351	-0.13547	-0.18885	-0.30966	-0.4473
423	-0.31525	-0.52408	-0.88733	-1.45065	-2.21273	-0.32925	-0.50477	-1.09555	-2.02478	-3.31661	-0.36787	-0.6124	-1.2864	-2.41829	-5.07792	-0.26367	-0.36954	-0.47364	-0.71386	-1.6628	-0.25396	-0.30623	-0.46763	-0.66925	-1.00194	-0.14982	-0.19516	-0.36646	-0.49236	-0.7382	-0.12245	-0.13534	-0.18803	-0.31053	-0.44882
424	-0.31306	-0.53177	-0.90624	-1.46476	-2.16148	-0.33729	-0.57112	-1.09758	-2.0167	-3.37355	-0.36412	-0.6132	-1.29152	-2.45337	-5.0732	-0.26388	-0.36553	-0.46858	-0.7131	-1.6496	-0.2536	-0.30805	-0.46543	-0.67011	-0.99686	-0.14798	-0.19247	-0.36762	-0.49031	-0.74416	-0.12252	-0.13688	-0.18821	-0.31273	-0.44651
425	-0.31444	-0.53962	-0.91472	-1.4446	-2.26968	-0.32787	-0.53943	-1.09824	-2.04046	-3.36253	-0.37309	-0.6112	-1.29232	-2.42152	-5.0698	-0.26471	-0.3713	-0.46702	-0.71316	-1.6212	-0.2534	-0.30625	-0.47164	-0.6706	-0.9822	-0.14872	-0.19326	-0.36637	-0.51401	-0.73167	-0.12344	-0.13521	-0.18685	-0.31332	-0.44492
426	-0.31338	-0.54259	-0.90773	-1.42772	-2.16855	-0.32728	-0.5131	-1.09996	-2.04528	-3.37386	-0.36698	-0.61	-1.28589	-2.39738	-5.06692	-0.26304	-0.36853	-0.46618	-0.71213	-1.6	-0.25344	-0.3081	-0.46922	-0.65665	-0.99599	-0.15031	-0.19731	-0.36085	-0.51186	-0.73736	-0.12339	-0.13601	-0.18629	-0.31104	-0.44602
427	-0.31461	-0.55963	-0.91462	-1.4178	-2.25609	-0.32847	-0.51495	-1.09758	-2.05558	-3.36248	-0.36559	-0.608	-1.28983	-2.43384	-5.06472	-0.26374	-0.36793	-0.4639	-0.71171	-1.58	-0.25284	-0.31348	-0.45674	-0.61654	-1.00106	-0.1488	-0.19698	-0.3676	-0.50894	-0.80359	-0.12352	-0.13696	-0.18724	-0.31043	-0.44736
428	-0.31246	-0.54533	-0.89184	-1.41539	-2.13713	-0.32681	-0.50427	-1.09458	-2.03887	-3.34062	-0.38322	-0.6068	-1.28932	-2.45266	-5.06292	-0.26627	-0.36836	-0.47694	-0.71142	-1.5676	-0.25236	-0.30851	-0.45839	-0.59898	-1.02182	-0.14908	-0.19457	-0.36417	-0.50686	-0.73758	-0.12409	-0.13608	-0.18808	-0.30846	-0.4473
429	-0.3134	-0.55648	-0.87972	-1.38829	-2.18546	-0.32805	-0.51876	-1.0967	-2.03641	-3.34524	-0.35761	-0.6056	-1.30154	-2.43018	-5.06296	-0.27155	-0.37362	-0.4672	-0.71116	-1.5644	-0.25208	-0.30894	-0.46135	-0.62296	-1.01734	-0.14703	-0.1938	-0.35978	-0.50574	-0.73471	-0.12264	-0.1338	-0.18644	-0.30805	-0.44661
430	-0.31531	-0.54723	-0.86775	-1.39994	-2.25076	-0.32702	-0.50731	-1.09755	-2.02268	-3.31556	-0.36448	-0.6052	-1.30167	-2.43784	-5.05836	-0.26668	-0.37443	-0.46252	-0.71022	-1.5344	-0.2518	-0.30549	-0.45909	-0.59714	-0.99471	-0.147	-0.19687	-0.36284	-0.50356	-0.73445	-0.1221	-0.13624	-0.18703	-0.30945	-0.44464
431	-0.31139	-0.54366	-0.87	-1.39346	-2.24474	-0.32598	-0.50498	-1.08989	-2.04933	-3.32999	-0.37352	-0.6052	-1.29998	-2.43848	-5.06456	-0.27362	-0.36914	-0.46642	-0.70946	-1.5104	-0.25184	-0.30893	-0.44747	-0.60727	-0.99179	-0.14741	-0.19708	-0.35866	-0.50087	-0.73494	-0.12161	-0.13634	-0.18652	-0.30892	-0.44438
432	-0.31212	-0.55151	-0.88005	-1.38979	-2.17603	-0.32878	-0.503	-1.09384	-2.01955	-3.39131	-0.36328	-0.6044	-1.30116	-2.40904	-5.07368	-0.288	-0.36356	-0.46602	-0.70901	-1.49	-0.25164	-0.30155	-0.45389	-0.65321	-1.01129	-0.14687	-0.19413	-0.35866	-0.4984	-0.73664	-0.12115	-0.13478	-0.18783	-0.30794	-0.44146
433	-0.31274	-0.5368	-0.85596	-1.39919	-2.25399	-0.32605	-0.50272	-1.09619	-2.01043	-3.45095	-0.36451	-0.602	-1.30014	-2.38894	-5.0694	-0.26925	-0.36822	-0.47025	-0.70747	-1.5348	-0.25176	-0.30404	-0.45387	-0.63024	-1.0169	-0.14751	-0.19036	-0.35597	-0.50051	-0.737	-0.12093	-0.13496	-0.1866	-0.30651	-0.44277
434	-0.31153	-0.5451	-0.85842	-1.3904	-2.37603	-0.32605	-0.53118	-1.09501	-2.03856	-3.41571	-0.36246	-0.5996	-1.2906	-2.40932	-5.06336	-0.26457	-0.36786	-0.46632	-0.70798	-1.516	-0.25172	-0.30493	-0.45143	-0.66816	-0.98115	-0.14741	-0.19577	-0.36052	-0.49574	-0.72885	-0.12125	-0.1335	-0.18562	-0.30907	-0.4463
435	-0.3109	-0.56629	-0.86532	-1.39824	-2.4249	-0.32519	-0.5134	-1.09727	-2.03452	-3.40466	-0.35995	-0.5952	-1.29014	-2.42013	-5.06672	-0.26464	-0.36154	-0.46441	-0.70742	-1.51	-0.25076	-0.31029	-0.45505	-0.65982	-0.96882	-0.14616	-0.19157	-0.35804	-0.4951	-0.72893	-0.12096	-0.13503	-0.18429	-0.30671	-0.44331
436	-0.31171	-0.58472	-0.90852	-1.39628	-2.35009	-0.32769	-0.51811	-1.09478	-2.03198	-3.36386	-0.36128	-0.5932	-1.32233	-2.42559	-5.08064	-0.28279	-0.36422	-0.4645	-0.7073	-1.5128	-0.25036	-0.30503	-0.46958	-0.6667	-1.00491	-0.14616	-0.19149	-0.35908	-0.48585	-0.72849	-0.12051	-0.13347	-0.18403	-0.30912	-0.44687
437	-0.30912	-0.58188	-0.91729	-1.38246	-2.4209	-0.32511	-0.5671	-1.09696	-2.03485	-3.36938	-0.36506	-0.5948	-1.29757	-2.37941	-5.06708	-0.29314	-0.37063	-0.46791	-0.70559	-1.5584	-0.24988	-0.30603	-0.47742	-0.66974	-1.02059	-0.14718	-0.19216	-0.36031	-0.4878	-0.7297	-0.12024	-0.13501	-0.18324	-0.30753	-0.4421
438	-0.3103	-0.5749	-0.93394	-1.36695	-2.39689	-0.32548	-0.51524	-1.08622	-2.04249	-3.38585	-0.37523	-0.5944	-1.28722	-2.40263	-5.06592	-0.28342	-0.3685	-0.46416	-0.70515	-1.5392	-0.24944	-0.30515	-0.45988	-0.68355	-1.0109	-0.14598	-0.19136	-0.3556	-0.49672	-0.73177	-0.12038	-0.13388	-0.18493	-0.30717	-0.44448
439	-0.31492	-0.58726	-0.92772	-1.37275	-2.37564	-0.32502	-0.542	-1.09363	-2.05438	-3.35746	-0.35916	-0.5932	-1.28922	-2.3872	-5.07344	-0.26556	-0.36816	-0.46247	-0.70462	-1.5144	-0.24924	-0.30636	-0.4629	-0.65435	-1.00952	-0.14536	-0.19569	-0.36287	-0.48723	-0.72192	-0.12035	-0.13437	-0.18309	-0.30674	-0.4471
440	-0.3089	-0.57375	-0.92544	-1.38194	-2.26258	-0.32493	-0.55428	-1.09904	-2.04116	-3.35446	-0.3594	-0.5924	-1.28609	-2.37595	-5.06396	-0.26354	-0.36102	-0.46708	-0.70547	-1.4784	-0.24924	-0.31515	-0.45548	-0.60556	-1.00265	-0.14593	-0.19426	-0.35407	-0.48923	-0.73046	-0.12039	-0.13342	-0.18334	-0.30997	-0.44405
441	-0.31029	-0.57272	-1.11424	-1.40026	-2.30896	-0.32344	-0.50675	-1.0912	-2.0501	-3.35561	-0.37051	-0.5908	-1.29455	-2.34592	-5.06692	-0.26418	-0.36452	-0.46419	-0.70401	-1.4676	-0.2492	-0.31942	-0.45586	-0.62916	-0.97134	-0.1449	-0.19452	-0.35463	-0.49705	-0.72566	-0.11988	-0.13493	-0.18344	-0.30881	-0.44005
442	-0.30838	-0.56394	-1.05388	-1.37914	-2.2808	-0.32334	-0.50506	-1.08476	-2.01719	-3.39221	-0.36061	-0.588	-1.32674	-2.39796	-5.06912	-0.26233	-0.36415	-0.4774	-0.70332	-1.5096	-0.24872	-0.29675	-0.46148	-0.64431	-0.99312	-0.14549	-0.19431	-0.35941	-0.48959	-0.72117	-0.11995	-0.13444	-0.18485	-0.30523	-0.44133
443	-0.30853	-0.56286	-1.10373	-1.40942	-2.26337	-0.3204	-0.50489	-1.08935	-2.03734	-3.34754	-0.3603	-0.5884	-1.31977	-2.49876	-5.06364	-0.2691	-0.36549	-0.46928	-0.70488	-1.5236	-0.24808	-0.30017	-0.46575	-0.64302	-0.98105	-0.14585	-0.19021	-0.35555	-0.4829	-0.7266	-0.11929	-0.13352	-0.18439	-0.30271	-0.44651
444	-0.3118	-0.56263	-1.11126	-1.37431	-2.24771	-0.3217	-0.5003	-1.09471	-2.02657	-3.38547	-0.36172	-0.5928	-1.31556	-2.49094	-5.06152	-0.27762	-0.37516	-0.46876	-0.70506	-1.5012	-0.24772	-0.30339	-0.45474	-0.59665	-0.9923	-0.14608	-0.18934	-0.35728	-0.485	-0.72315	-0.11973	-0.13457	-0.18393	-0.30287	-0.44295
445	-0.30943	-0.55799	-1.02513	-1.3989	-2.20376	-0.32359	-0.49767	-1.08563	-2.0358	-3.39113	-0.35906	-0.5896	-1.31738	-2.46865	-5.0618	-0.26143	-0.37006	-0.46689	-0.70292	-1.4836	-0.24732	-0.30178	-0.4526	-0.59783	-0.9922	-0.1449	-0.19282	-0.35668	-0.48282	-0.71617	-0.11929	-0.13475	-0.1838	-0.30156	-0.44648
446	-0.30681	-0.55868	-1.05173	-1.37781	-2.17096	-0.32352	-0.4948	-1.08584	-2.02491	-3.35318	-0.36697	-0.586	-1.30557	-2.47024	-5.05308	-0.28035	-0.37018	-0.46401	-0.70317	-1.472	-0.24692	-0.29742	-0.44542	-0.64158	-1.00091	-0.14505	-0.19034	-0.3534	-0.48485	-0.72298	-0.11918	-0.13424	-0.18362	-0.30382	-0.44013
447	-0.30764	-0.57762	-1.05019	-1.38588	-2.26896	-0.32374	-0.49768	-1.08817	-2.01799	-3.34785	-0.36989	-0.5844	-1.29445	-2.49268	-5.05552	-0.26928	-0.35971	-0.46962	-0.70385	-1.4736	-0.2488	-0.29987	-0.4538	-0.65092	-0.99378	-0.145	-0.18926	-0.35369	-0.48008	-0.72048	-0.11929	-0.13398	-0.18142	-0.303	-0.43926
448	-0.30679	-0.57616	-1.02459	-1.38165	-2.31432	-0.32418	-0.50645	-1.08148	-2.03718	-3.32842	-0.3621	-0.5832	-1.29478	-2.45312	-5.05304	-0.26918	-0.36667	-0.46851	-0.7047	-1.5	-0.2482	-0.30814	-0.45115	-0.62988	-0.99717	-0.14652	-0.19241	-0.35826	-0.48162	-0.72365	-0.11861	-0.13337	-0.18301	-0.30605	-0.43987
449	-0.30849	-0.56084	-1.05129	-1.37199	-2.33492	-0.33823	-0.49626	-1.08089	-2.02608	-3.34203	-0.35732	-0.5832	-1.28817	-2.43092	-5.0508	-0.26972	-0.36746	-0.46648	-0.70528	-1.4992	-0.24788	-0.30791	-0.44394	-0.58311	-1.01521	-0.14472	-0.19346	-0.35359	-0.48047	-0.71801	-0.11883	-0.13252	-0.18416	-0.30805	-0.43726
450	-0.30499	-0.57132	-1.00578	-1.37638	-2.33418	-0.33867	-0.49432	-1.08825	-2.03093	-3.3365	-0.35901	-0.5832	-1.28845	-2.43287	-5.05688	-0.28135	-0.36365	-0.46369	-0.70438	-1.4796	-0.24808	-0.30384	-0.46182	-0.58898	-1.01188	-0.14434	-0.19329	-0.35257	-0.4797	-0.72342	-0.11859	-0.13283	-0.18219	-0.30271	-0.44323
451	-0.30598	-0.56983	-0.99958	-1.36463	-2.21611	-0.35139	-0.49526	-1.08348	-2.0276	-3.39439	-0.37025	-0.5872	-1.29209	-2.39446	-5.05896	-0.27056	-0.36556	-0.46255	-0.70505	-1.4712	-0.24716	-0.30188	-0.44337	-0.60242	-1.01485	-0.14595	-0.19062	-0.35323	-0.47775	-0.71507	-0.1184	-0.13327	-0.18262	-0.30338	-0.4432
452	-0.30609	-0.56465	-1.01321	-1.37296	-2.33584	-0.34756	-0.4941	-1.08356	-2.00571	-3.35451	-0.39775	-0.586	-1.29199	-2.44914	-5.0452	-0.26977	-0.36556	-0.46294	-0.70363	-1.4452	-0.24676	-0.30166	-0.44472	-0.62869	-1.01344	-0.14367	-0.19149	-0.35009	-0.48938	-0.71776	-0.11851	-0.13342	-0.18178	-0.30476	-0.43931
453	-0.30996	-0.55561	-1.00593	-1.37689	-2.18318	-0.33164	-0.49682	-1.08248	-2.0337	-3.34782	-0.37151	-0.5864	-1.29496	-2.45255	-5.0476	-0.27585	-0.36695	-0.45812	-0.70424	-1.4344	-0.2466	-0.30175	-0.44816	-0.62722	-1.01593	-0.14359	-0.1888	-0.35259	-0.49038	-0.72095	-0.11797	-0.13204	-0.18198	-0.30412	-0.4398
454	-0.30644	-0.5492	-0.97116	-1.37642	-2.27603	-0.32976	-0.49543	-1.08146	-2.02242	-3.35195	-0.3642	-0.5836	-1.29504	-2.42962	-5.0518	-0.26984	-0.36439	-0.45168	-0.70235	-1.4612	-0.24628	-0.30926	-0.43908	-0.61881	-1.00501	-0.14362	-0.19103	-0.3549	-0.48203	-0.72212	-0.11886	-0.13204	-0.18129	-0.30589	-0.44295
455	-0.30536	-0.54822	-0.96616	-1.3738	-2.32467	-0.33144	-0.51223	-1.08774	-2.0126	-3.37532	-0.35987	-0.584	-1.2793	-2.44425	-5.06592	-0.27213	-0.35992	-0.4553	-0.70124	-1.4916	-0.24592	-0.30554	-0.44726	-0.62208	-0.98664	-0.1439	-0.19082	-0.35214	-0.4837	-0.71518	-0.11899	-0.13324	-0.18229	-0.31558	-0.43892
456	-0.30415	-0.55991	-1.02695	-1.36086	-2.2574	-0.3373	-0.53054	-1.07597	-2.03754	-3.33196	-0.36151	-0.5824	-1.28407	-2.45266	-5.05896	-0.26772	-0.36914	-0.4563	-0.70135	-1.5864	-0.24584	-0.30299	-0.43674	-0.66366	-1.00644	-0.14354	-0.18747	-0.35357	-0.48254	-0.7154	-0.11816	-0.13224	-0.18047	-0.30769	-0.44228
457	-0.30454	-0.5637	-0.97649	-1.37104	-2.34041	-0.32683	-0.53221	-1.08187	-2.01412	-3.35784	-0.36134	-0.5844	-1.29363	-2.42767	-5.05772	-0.26923	-0.37532	-0.45836	-0.7009	-1.612	-0.24564	-0.30026	-0.43965	-0.61422	-1.0099	-0.14341	-0.19185	-0.35381	-0.47811	-0.71712	-0.11813	-0.13178	-0.18232	-0.3084	-0.43841
458	-0.30333	-0.54943	-0.85235	-1.37748	-2.16563	-0.32962	-0.54227	-1.08164	-2.031	-3.35625	-0.36109	-0.5908	-1.28968	-2.41619	-5.05444	-0.26891	-0.36216	-0.4563	-0.70059	-1.6064	-0.24504	-0.30494	-0.45025	-0.61825	-1.01395	-0.1437	-0.18862	-0.35049	-0.47308	-0.71698	-0.11791	-0.13229	-0.18319	-0.30625	-0.43767
459	-0.30191	-0.55007	-0.97267	-1.38119	-2.3114	-0.33144	-0.49774	-1.078	-2.02601	-3.3429	-0.35839	-0.5928	-1.3048	-2.43538	-5.05232	-0.26889	-0.36204	-0.45786	-0.7002	-1.6324	-0.24696	-0.30032	-0.44281	-0.6331	-1.01736	-0.14382	-0.18724	-0.34808	-0.47934	-0.7149	-0.1173	-0.13496	-0.18114	-0.30615	-0.43841
460	-0.30136	-0.54992	-0.99232	-1.36025	-2.19892	-0.33	-0.50472	-1.0792	-2.02957	-3.39334	-0.36137	-0.5972	-1.316	-2.40786	-5.0538	-0.26712	-0.36249	-0.45434	-0.69982	-1.5972	-0.24688	-0.30118	-0.43682	-0.6392	-1.02187	-0.14347	-0.1877	-0.35096	-0.47537	-0.71055	-0.11776	-0.13324	-0.18022	-0.30479	-0.43967
461	-0.3024	-0.55376	-0.98625	-1.34902	-2.4127	-0.32918	-0.50604	-1.07651	-2.02019	-3.32404	-0.35897	-0.5964	-1.30026	-2.43974	-5.04896	-0.26885	-0.36103	-0.46257	-0.70035	-1.5832	-0.24632	-0.30082	-0.43742	-0.62918	-0.9903	-0.14234	-0.19021	-0.34907	-0.47914	-0.71744	-0.11719	-0.13255	-0.17975	-0.30415	-0.4318
462	-0.30255	-0.548	-0.95734	-1.36127	-2.32178	-0.33435	-0.49617	-1.07415	-2.02908	-3.33337	-0.35917	-0.5988	-1.29847	-2.39976	-5.0588	-0.27726	-0.36187	-0.45481	-0.70083	-1.5772	-0.24644	-0.30018	-0.43544	-0.61828	-1.01431	-0.14157	-0.18947	-0.35236	-0.4809	-0.7137	-0.11713	-0.13314	-0.18096	-0.30341	-0.43511
463	-0.30176	-0.55866	-0.93879	-1.38679	-2.33513	-0.33103	-0.50189	-1.08056	-2.02985	-3.31717	-0.36241	-0.5964	-1.28983	-2.39451	-5.05228	-0.28206	-0.36612	-0.45444	-0.70044	-1.5552	-0.24596	-0.29892	-0.44049	-0.58163	-1.00773	-0.14177	-0.18713	-0.34969	-0.48031	-0.72274	-0.1166	-0.13188	-0.17919	-0.30346	-0.43536
464	-0.30138	-0.54512	-0.95939	-1.38035	-2.37575	-0.32745	-0.51538	-1.08033	-2.02188	-3.34285	-0.35915	-0.594	-1.28678	-2.41193	-5.04232	-0.26629	-0.36383	-0.45636	-0.70032	-1.5476	-0.24568	-0.30095	-0.43322	-0.60618	-1.02041	-0.14088	-0.18606	-0.34979	-0.48042	-0.71575	-0.11685	-0.13101	-0.17947	-0.305	-0.44151
465	-0.2998	-0.54361	-0.97228	-1.3734	-2.3566	-0.32654	-0.5367	-1.06969	-2.02045	-3.33988	-0.35918	-0.5944	-1.29476	-2.41747	-5.03812	-0.26794	-0.37101	-0.45805	-0.70033	-1.5532	-0.2452	-0.30115	-0.44507	-0.58598	-1.00578	-0.14113	-0.1877	-0.34588	-0.48626	-0.7153	-0.11666	-0.13106	-0.17824	-0.30407	-0.44036
466	-0.30067	-0.55507	-0.96506	-1.38685	-2.35558	-0.3275	-0.54737	-1.06905	-2.01056	-3.39603	-0.35831	-0.5976	-1.29183	-2.41416	-5.05236	-0.26935	-0.37576	-0.45998	-0.70046	-1.5392	-0.24476	-0.30386	-0.442	-0.62121	-0.98358	-0.14116	-0.18749	-0.34974	-0.48003	-0.71538	-0.11662	-0.13134	-0.17947	-0.30353	-0.44715
467	-0.30134	-0.55094	-0.9803	-1.3628	-2.27639	-0.32562	-0.55231	-1.071	-2.0153	-3.42424	-0.35945	-0.5964	-1.28486	-2.43126	-5.04632	-0.26804	-0.37951	-0.4556	-0.69902	-1.5088	-0.24496	-0.29539	-0.44305	-0.66756	-0.98707	-0.14006	-0.18806	-0.34959	-0.48057	-0.71935	-0.11594	-0.13116	-0.17911	-0.30371	-0.44085
468	-0.30004	-0.54605	-0.97334	-1.37069	-2.22432	-0.32738	-0.50826	-1.07313	-2.01427	-3.38109	-0.35879	-0.5948	-1.27471	-2.40506	-5.04816	-0.27029	-0.36118	-0.45753	-0.6986	-1.4932	-0.24456	-0.29879	-0.45086	-0.59662	-1.00609	-0.14057	-0.18549	-0.34733	-0.47601	-0.722	-0.1161	-0.1317	-0.17909	-0.30333	-0.43536
469	-0.30151	-0.53182	-1.04448	-1.35624	-2.14751	-0.31986	-0.49819	-1.07761	-2.0173	-3.39908	-0.35965	-0.5928	-1.27356	-2.40312	-5.05076	-0.26722	-0.35832	-0.46344	-0.6971	-1.4864	-0.24432	-0.2976	-0.44206	-0.62115	-0.99117	-0.14195	-0.18503	-0.3492	-0.48454	-0.72078	-0.11577	-0.1317	-0.18037	-0.30384	-0.43752
470	-0.29867	-0.5532	-1.08228	-1.35712	-2.24999	-0.32708	-0.49706	-1.07672	-2.02406	-3.40646	-0.36219	-0.59	-1.27074	-2.39243	-5.04004	-0.26679	-0.35913	-0.46297	-0.6967	-1.4848	-0.24408	-0.29778	-0.43442	-0.60628	-0.98077	-0.14042	-0.18913	-0.34671	-0.47386	-0.72646	-0.11577	-0.13078	-0.18001	-0.30318	-0.43577
471	-0.29874	-0.5512	-1.0616	-1.36534	-2.27208	-0.32479	-0.4947	-1.06749	-2.00932	-3.40044	-0.36494	-0.5872	-1.26434	-2.39179	-5.0488	-0.2653	-0.35809	-0.46349	-0.69612	-1.49	-0.24368	-0.29839	-0.44762	-0.57869	-0.96057	-0.1398	-0.19162	-0.34552	-0.47278	-0.71924	-0.11603	-0.13139	-0.17852	-0.30776	-0.43457
472	-0.29872	-0.56919	-1.04189	-1.36989	-2.45117	-0.32633	-0.51727	-1.07938	-2.02752	-3.42676	-0.35462	-0.5872	-1.26641	-2.3788	-5.04816	-0.28022	-0.36165	-0.47332	-0.6959	-1.4812	-0.2434	-0.30013	-0.43908	-0.57889	-0.96375	-0.13975	-0.1876	-0.3479	-0.47816	-0.73492	-0.11621	-0.1307	-0.17929	-0.30374	-0.4348
473	-0.29751	-0.55663	-1.03504	-1.36472	-2.3872	-0.32567	-0.50203	-1.10696	-2.02216	-3.39534	-0.35319	-0.5924	-1.26077	-2.35868	-5.06016	-0.27699	-0.3607	-0.46684	-0.69533	-1.458	-0.2436	-0.29785	-0.43294	-0.61267	-0.96672	-0.13952	-0.18542	-0.3441	-0.47542	-0.75381	-0.11657	-0.13229	-0.17965	-0.30205	-0.43688
474	-0.3001	-0.56822	-1.0271	-1.35996	-2.4175	-0.32612	-0.53644	-1.07979	-2.02803	-3.42255	-0.35741	-0.6036	-1.23304	-2.39661	-5.05108	-0.27504	-0.36023	-0.46354	-0.69599	-1.4544	-0.24304	-0.30769	-0.43527	-0.64406	-0.94853	-0.14003	-0.18534	-0.34615	-0.47283	-0.73273	-0.11615	-0.12968	-0.17863	-0.30066	-0.43805
475	-0.29689	-0.58006	-1.01572	-1.35568	-2.25486	-0.32401	-0.50816	-1.074	-2.004	-3.36822	-0.37817	-0.6104	-1.22538	-2.438	-5.0414	-0.30833	-0.36265	-0.46415	-0.69484	-1.4364	-0.24252	-0.29703	-0.44526	-0.59637	-0.96106	-0.14013	-0.18913	-0.34615	-0.47632	-0.73619	-0.11597	-0.13145	-0.17822	-0.30005	-0.4391
476	-0.29687	-0.57511	-0.99294	-1.36082	-2.22165	-0.32532	-0.52694	-1.0739	-2.00494	-3.41614	-0.40813	-0.606	-1.21456	-2.3758	-5.04376	-0.29785	-0.36482	-0.46328	-0.69405	-1.4336	-0.24252	-0.30243	-0.44544	-0.61648	-0.96283	-0.13949	-0.18575	-0.34551	-0.47675	-0.73644	-0.11595	-0.13034	-0.17947	-0.29895	-0.4418
477	-0.29828	-0.58349	-0.98389	-1.35969	-2.30609	-0.32224	-0.52282	-1.06913	-1.97842	-3.36315	-0.3672	-0.6024	-1.23586	-2.44066	-5.03932	-0.27684	-0.36688	-0.46724	-0.69455	-1.42	-0.24224	-0.30262	-0.43682	-0.60388	-0.96165	-0.13819	-0.18683	-0.34396	-0.47939	-0.73126	-0.11558	-0.13109	-0.17755	-0.30387	-0.4389
478	-0.29712	-0.58544	-0.98356	-1.36066	-2.39174	-0.32747	-0.53147	-1.07269	-1.9887	-3.38806	-0.36405	-0.5992	-1.2426	-2.45752	-5.03288	-0.26771	-0.36518	-0.45978	-0.69446	-1.4164	-0.24168	-0.29357	-0.44107	-0.59454	-0.93971	-0.1388	-0.18498	-0.34326	-0.4758	-0.73713	-0.12062	-0.13111	-0.1774	-0.30179	-0.43485
479	-0.29769	-0.5881	-0.97451	-1.34152	-2.38356	-0.32065	-0.496	-1.06939	-2.01963	-3.33086	-0.3638	-0.5968	-1.23368	-2.42008	-5.03396	-0.26449	-0.36656	-0.4679	-0.69408	-1.4104	-0.24148	-0.29503	-0.44314	-0.59469	-0.93976	-0.13854	-0.18637	-0.34625	-0.47962	-0.74015	-0.11541	-0.13022	-0.17696	-0.30133	-0.43582
480	-0.29724	-0.57186	-0.9668	-1.3631	-2.32344	-0.32288	-0.51779	-1.07369	-2.00733	-3.3426	-0.36194	-0.5928	-1.24304	-2.4135	-5.05336	-0.27261	-0.35713	-0.46576	-0.69399	-1.4104	-0.24108	-0.29483	-0.4351	-0.65199	-0.91629	-0.13837	-0.18793	-0.34363	-0.47814	-0.73563	-0.11528	-0.12886	-0.17709	-0.3001	-0.43654
481	-0.2952	-0.57898	-0.93986	-1.34809	-2.19874	-0.32019	-0.52974	-1.0637	-1.9788	-3.3031	-0.36447	-0.5896	-1.23376	-2.39632	-5.03908	-0.30511	-0.35871	-0.46644	-0.69358	-1.4324	-0.24076	-0.29909	-0.44404	-0.62269	-0.95201	-0.13816	-0.18798	-0.34991	-0.47739	-0.73392	-0.11511	-0.13055	-0.17583	-0.29902	-0.43326
482	-0.29774	-0.56291	-0.92687	-1.3488	-2.33644	-0.32144	-0.5096	-1.0678	-2.02383	-3.30405	-0.36303	-0.5872	-1.2356	-2.4217	-5.04204	-0.27618	-0.3599	-0.47138	-0.69306	-1.4576	-0.24052	-0.29958	-0.44268	-0.60377	-0.95278	-0.13788	-0.18273	-0.35831	-0.47854	-0.73551	-0.11791	-0.13016	-0.17816	-0.30072	-0.43264
483	-0.29681	-0.55773	-0.9125	-1.35818	-2.23503	-0.32442	-0.49662	-1.07028	-2.00458	-3.34572	-0.36336	-0.5848	-1.22833	-2.36778	-5.04304	-0.26629	-0.36978	-0.46763	-0.69337	-1.442	-0.2404	-0.2995	-0.4358	-0.57992	-0.95088	-0.13793	-0.17975	-0.35298	-0.47565	-0.73408	-0.11509	-0.12937	-0.17737	-0.29908	-0.44085
484	-0.29639	-0.56117	-0.8994	-1.36769	-2.34	-0.33017	-0.49425	-1.06923	-2.02206	-3.33491	-0.36392	-0.5828	-1.22869	-2.3801	-5.0436	-0.26794	-0.37535	-0.46437	-0.69182	-1.4596	-0.23996	-0.29538	-0.4225	-0.65176	-0.95222	-0.13926	-0.18137	-0.36046	-0.48129	-0.72495	-0.11442	-0.12981	-0.17658	-0.29697	-0.43839
485	-0.29451	-0.5817	-0.91516	-1.35316	-2.27618	-0.32338	-0.52208	-1.06862	-2.01432	-3.35648	-0.36393	-0.5852	-1.22243	-2.38182	-5.05004	-0.26866	-0.37054	-0.4697	-0.69236	-1.456	-0.23984	-0.29636	-0.42847	-0.66917	-0.94586	-0.13821	-0.18344	-0.35605	-0.47983	-0.7332	-0.11433	-0.12973	-0.17624	-0.29741	-0.43264
486	-0.29674	-0.57436	-0.91501	-1.37178	-2.27746	-0.31625	-0.56794	-1.06726	-2.00943	-3.37002	-0.36241	-0.5864	-1.22612	-2.42164	-5.0586	-0.26646	-0.35673	-0.46124	-0.69182	-1.4376	-0.23976	-0.29681	-0.42763	-0.64376	-0.92836	-0.13942	-0.18396	-0.35887	-0.47293	-0.73004	-0.11332	-0.13019	-0.1754	-0.29472	-0.43152
487	-0.294	-0.56066	-0.87185	-1.35092	-2.32767	-0.31907	-0.5317	-1.07016	-1.99828	-3.37419	-0.36228	-0.5852	-1.23738	-2.41724	-5.0408	-0.26874	-0.36297	-0.46794	-0.69132	-1.4524	-0.2396	-0.29577	-0.43873	-0.5877	-0.93397	-0.13757	-0.18365	-0.357	-0.4776	-0.73248	-0.11399	-0.12901	-0.1757	-0.29851	-0.43136
488	-0.29481	-0.56576	-0.8903	-1.34826	-2.31806	-0.31888	-0.49946	-1.06503	-1.98498	-3.39375	-0.36264	-0.5856	-1.23504	-2.39973	-5.04276	-0.2711	-0.36689	-0.4687	-0.69224	-1.4592	-0.23924	-0.2967	-0.4455	-0.63519	-0.91649	-0.13793	-0.18324	-0.3539	-0.47293	-0.73318	-0.11389	-0.13022	-0.17494	-0.30036	-0.42898
489	-0.29452	-0.55802	-0.88912	-1.34644	-2.2686	-0.32096	-0.50288	-1.06262	-2.02375	-3.40846	-0.36329	-0.5892	-1.23517	-2.42416	-5.0406	-0.27836	-0.358	-0.46466	-0.69162	-1.4868	-0.23892	-0.29537	-0.44284	-0.63433	-0.92039	-0.13934	-0.18314	-0.35779	-0.47111	-0.73027	-0.11334	-0.12783	-0.17594	-0.29797	-0.4286
490	-0.29567	-0.55253	-0.88402	-1.34816	-2.16486	-0.31746	-0.51703	-1.0679	-2.01883	-3.4093	-0.35982	-0.586	-1.23466	-2.38897	-5.04176	-0.32326	-0.364	-0.46271	-0.69174	-1.5432	-0.2388	-0.29606	-0.44044	-0.59066	-0.92741	-0.13734	-0.18237	-0.35099	-0.47319	-0.72704	-0.11367	-0.12973	-0.17542	-0.29861	-0.42621
491	-0.29641	-0.54818	-0.8739	-1.35321	-2.14994	-0.32001	-0.50615	-1.06131	-2.02539	-3.32799	-0.36013	-0.5828	-1.23425	-2.39135	-5.04364	-0.30967	-0.36066	-0.46323	-0.69142	-1.528	-0.23808	-0.29101	-0.42947	-0.63264	-0.95227	-0.13801	-0.18227	-0.35103	-0.46804	-0.7242	-0.1134	-0.1286	-0.17547	-0.29367	-0.42501
492	-0.29753	-0.54597	-0.8594	-1.33708	-2.19405	-0.32226	-0.4953	-1.06818	-1.99808	-3.37701	-0.36183	-0.5832	-1.23117	-2.39663	-5.04208	-0.30306	-0.36237	-0.4609	-0.6907	-1.5392	-0.23792	-0.29738	-0.43722	-0.64555	-0.94753	-0.13593	-0.18119	-0.35616	-0.47073	-0.72897	-0.11311	-0.12896	-0.1757	-0.29718	-0.42814
493	-0.29653	-0.54597	-0.86982	-1.36716	-2.20058	-0.32129	-0.52794	-1.0576	-2.0114	-3.37048	-0.35402	-0.5908	-1.22259	-2.38564	-5.0604	-0.29672	-0.36218	-0.4566	-0.69017	-1.5648	-0.23772	-0.29825	-0.44576	-0.6109	-0.93907	-0.13665	-0.18186	-0.35278	-0.47544	-0.79966	-0.11344	-0.13045	-0.17504	-0.29523	-0.43142
494	-0.29664	-0.54341	-0.86316	-1.34484	-2.20438	-0.32043	-0.51633	-1.05908	-1.98531	-3.39467	-0.3578	-0.5896	-1.2272	-2.36639	-5.04524	-0.26809	-0.36187	-0.46341	-0.69052	-1.54	-0.23748	-0.29255	-0.42882	-0.61454	-0.93961	-0.13532	-0.18301	-0.35145	-0.46868	-0.88136	-0.11325	-0.12768	-0.17524	-0.29533	-0.4359
495	-0.29568	-0.54246	-0.85522	-1.35681	-2.22518	-0.32078	-0.49298	-1.06623	-1.99715	-3.40654	-0.35686	-0.5848	-1.24691	-2.37357	-5.05048	-0.26915	-0.3576	-0.45997	-0.68907	-1.5092	-0.23728	-0.29536	-0.4333	-0.61526	-0.94294	-0.13667	-0.18232	-0.35202	-0.46909	-0.95044	-0.11317	-0.12893	-0.17442	-0.29587	-0.43762
496	-0.2958	-0.55996	-0.88515	-1.38295	-2.17157	-0.31848	-0.4931	-1.064	-2.02801	-3.37799	-0.35892	-0.5816	-1.24104	-2.3911	-5.0474	-0.26827	-0.35904	-0.47038	-0.6912	-1.4904	-0.23708	-0.29495	-0.43558	-0.63193	-0.95437	-0.13731	-0.1816	-0.35252	-0.47314	-0.84569	-0.11253	-0.12817	-0.1754	-0.29662	-0.43152
497	-0.29653	-0.54671	-0.91782	-1.384	-2.20158	-0.31935	-0.51094	-1.05901	-2.00218	-3.40697	-0.35859	-0.5792	-1.23824	-2.40978	-5.04056	-0.26835	-0.35925	-0.48641	-0.69054	-1.5224	-0.23668	-0.29369	-0.43463	-0.59516	-0.93184	-0.13706	-0.18329	-0.3528	-0.47688	-0.77007	-0.11298	-0.1274	-0.17504	-0.29492	-0.43367
498	-0.29529	-0.53664	-0.90947	-1.36906	-2.27462	-0.32212	-0.51926	-1.05555	-1.99795	-3.36894	-0.35592	-0.578	-1.22882	-2.38723	-5.034	-0.26827	-0.36048	-0.4649	-0.69057	-1.5388	-0.23644	-0.29065	-0.43356	-0.61276	-0.9455	-0.13565	-0.17978	-0.35243	-0.47406	-0.75844	-0.11259	-0.1275	-0.17499	-0.29664	-0.4328
499	-0.29568	-0.5503	-0.88797	-1.36619	-2.41137	-0.31778	-0.4948	-1.0606	-2.01066	-3.39549	-0.3658	-0.5812	-1.23673	-2.40665	-5.03656	-0.27084	-0.36474	-0.46297	-0.69043	-1.5216	-0.23596	-0.29048	-0.44328	-0.59114	-0.93828	-0.1356	-0.18016	-0.35191	-0.47611	-0.75792	-0.11286	-0.12988	-0.17353	-0.29703	-0.43198
500	-0.29511	-0.53967	-0.89302	-1.36582	-2.26558	-0.3188	-0.49498	-1.05801	-1.98072	-3.34854	-0.36543	-0.5832	-1.24578	-2.40227	-5.03764	-0.2784	-0.38335	-0.45827	-0.69088	-1.5244	-0.23568	-0.29349	-0.44009	-0.64902	-0.91247	-0.13593	-0.17929	-0.34873	-0.48293	-0.75268	-0.1125	-0.12717	-0.1733	-0.29695	-0.43113
501	-0.29521	-0.53716	-0.90037	-1.36746	-2.17821	-0.31669	-0.4911	-1.05662	-1.97985	-3.29857	-0.36032	-0.5832	-1.27971	-2.38446	-5.05252	-0.26558	-0.37185	-0.46514	-0.69153	-1.5068	-0.2352	-0.29616	-0.42833	-0.61282	-0.93833	-0.1356	-0.18116	-0.34815	-0.47473	-0.74928	-0.11195	-0.12773	-0.17419	-0.29405	-0.43024
502	-0.29428	-0.52954	-0.91772	-1.36922	-2.22839	-0.31676	-0.48742	-1.06262	-2.00548	-3.36902	-0.35339	-0.5824	-1.2926	-2.38874	-5.0738	-0.26666	-0.35391	-0.45956	-0.69216	-1.5004	-0.23508	-0.29991	-0.42524	-0.62639	-0.94066	-0.13696	-0.18165	-0.34683	-0.47993	-0.74803	-0.11181	-0.12924	-0.17327	-0.29726	-0.4276
503	-0.29591	-0.52452	-0.92828	-1.348	-2.35537	-0.32096	-0.49365	-1.05552	-1.99095	-3.3396	-0.35474	-0.5804	-1.28748	-2.39607	-5.05068	-0.27507	-0.3574	-0.45912	-0.69158	-1.5004	-0.23464	-0.30805	-0.42454	-0.63388	-0.93971	-0.13542	-0.18326	-0.3483	-0.47286	-0.74712	-0.11191	-0.12837	-0.17299	-0.29464	-0.42544
504	-0.29494	-0.54233	-0.97064	-1.36545	-2.29853	-0.31845	-0.48702	-1.06167	-2.00161	-3.31012	-0.36762	-0.578	-1.29419	-2.39548	-5.03744	-0.27159	-0.35623	-0.46061	-0.69134	-1.4936	-0.23456	-0.29074	-0.42392	-0.59745	-0.93864	-0.13655	-0.18234	-0.34823	-0.47555	-0.74706	-0.11175	-0.12819	-0.17335	-0.29451	-0.42885
505	-0.2942	-0.53316	-1.03858	-1.34543	-2.27895	-0.32035	-0.5134	-1.0526	-2.00863	-3.33854	-0.37167	-0.5804	-1.29996	-2.37923	-5.0374	-0.26509	-0.35777	-0.45538	-0.69158	-1.4788	-0.23424	-0.29215	-0.42261	-0.60467	-0.95083	-0.13696	-0.18357	-0.34976	-0.48406	-0.74104	-0.11186	-0.1297	-0.17447	-0.29487	-0.42586
506	-0.29652	-0.52516	-0.98107	-1.36802	-2.38151	-0.31732	-0.49924	-1.06118	-1.99726	-3.28868	-0.35379	-0.5868	-1.28968	-2.38633	-5.03764	-0.27071	-0.36168	-0.46004	-0.68971	-1.4672	-0.2348	-0.29281	-0.43062	-0.58597	-0.9147	-0.13665	-0.18042	-0.34819	-0.48423	-0.7434	-0.11181	-0.12768	-0.17396	-0.29754	-0.42796
507	-0.36385	-0.52954	-0.94484	-1.34539	-2.37772	-0.32738	-0.49375	-1.05401	-2.00648	-3.3732	-0.35231	-0.5844	-1.27956	-2.37506	-5.03012	-0.29924	-0.36198	-0.46095	-0.68856	-1.4496	-0.23468	-0.2924	-0.42627	-0.58526	-0.93848	-0.13701	-0.17837	-0.34986	-0.48406	-0.74242	-0.11127	-0.12822	-0.17355	-0.29708	-0.43034
508	-0.278	-0.5259	-1.00386	-1.33624	-2.33205	-0.32131	-0.49134	-1.05824	-1.98144	-3.36497	-0.35556	-0.5824	-1.27815	-2.35909	-5.0248	-0.27793	-0.36821	-0.4583	-0.68736	-1.464	-0.23432	-0.29447	-0.4375	-0.5779	-0.96621	-0.13801	-0.17709	-0.34736	-0.48188	-0.74206	-0.1112	-0.12796	-0.17299	-0.2958	-0.43167
509	-0.28582	-0.543	-1.00019	-1.34201	-2.2841	-0.31494	-0.50414	-1.0538	-2.00287	-3.32594	-0.35892	-0.5796	-1.26218	-2.38823	-5.02092	-0.2681	-0.38176	-0.46209	-0.68646	-1.482	-0.23404	-0.2968	-0.42966	-0.64603	-0.96893	-0.13757	-0.17827	-0.34729	-0.47785	-0.74111	-0.11133	-0.12706	-0.17191	-0.29833	-0.42675
510	-0.28952	-0.53077	-0.93915	-1.37195	-2.26722	-0.31162	-0.50879	-1.05662	-2.00248	-3.37499	-0.3513	-0.5772	-1.26313	-2.35519	-5.028	-0.26632	-0.35079	-0.45543	-0.68574	-1.4616	-0.23372	-0.29134	-0.42619	-0.64736	-0.95698	-0.13655	-0.17955	-0.34572	-0.48339	-0.74207	-0.11128	-0.12835	-0.17183	-0.296	-0.42675
511	-0.29094	-0.53826	-0.99999	-1.35568	-2.28044	-0.31415	-0.50406	-1.05711	-1.99216	-3.38918	-0.35481	-0.5752	-1.26321	-2.37877	-5.02932	-0.2799	-0.35733	-0.47358	-0.68606	-1.4544	-0.23368	-0.29132	-0.43183	-0.62339	-0.94817	-0.13573	-0.17914	-0.34222	-0.47832	-0.73446	-0.11117	-0.12811	-0.17189	-0.29498	-0.42534
512	-0.29214	-0.55189	-0.97908	-1.36153	-2.25906	-0.31433	-0.5018	-1.0578	-1.99987	-3.34154	-0.35567	-0.5764	-1.25608	-2.39228	-5.0312	-0.26769	-0.35985	-0.46534	-0.68435	-1.4436	-0.23388	-0.29919	-0.42	-0.61443	-0.93761	-0.13673	-0.18209	-0.34735	-0.47473	-0.74114	-0.11088	-0.12694	-0.17148	-0.29779	-0.42565
513	-0.29224	-0.54387	-0.94358	-1.35174	-2.22185	-0.3117	-0.50059	-1.05778	-2.00464	-3.31461	-0.35477	-0.5856	-1.25298	-2.3893	-5.02872	-0.27833	-0.3602	-0.46932	-0.68336	-1.4312	-0.23384	-0.29242	-0.42698	-0.62699	-0.92961	-0.13678	-0.18019	-0.35421	-0.47816	-0.7435	-0.11051	-0.12814	-0.1716	-0.29451	-0.42434
514	-0.29345	-0.53972	-0.93674	-1.35359	-2.1013	-0.31572	-0.49828	-1.05455	-2.01094	-3.28506	-0.35947	-0.586	-1.24973	-2.37798	-5.02852	-0.28128	-0.36186	-0.45781	-0.68337	-1.46	-0.23356	-0.28665	-0.42514	-0.5996	-0.9515	-0.1355	-0.17711	-0.40244	-0.47816	-0.74358	-0.11056	-0.12706	-0.17081	-0.2949	-0.4235
515	-0.2921	-0.53403	-1.06903	-1.35262	-2.1605	-0.31255	-0.49882	-1.05708	-1.99984	-3.28872	-0.36117	-0.5852	-1.25824	-2.39686	-5.02916	-0.2782	-0.36136	-0.45316	-0.6828	-1.4596	-0.23324	-0.28662	-0.41746	-0.62813	-0.95447	-0.13398	-0.17796	-0.36898	-0.47801	-0.73524	-0.11289	-0.12794	-0.17194	-0.29951	-0.42191
516	-0.29565	-0.53669	-1.0331	-1.34742	-2.22941	-0.31569	-0.50121	-1.05816	-2.02275	-3.24639	-0.36821	-0.5832	-1.2538	-2.4421	-5.02548	-0.26671	-0.36011	-0.45458	-0.68327	-1.4552	-0.23364	-0.29027	-0.4344	-0.58417	-0.92423	-0.13283	-0.17875	-0.36474	-0.4695	-0.72709	-0.11114	-0.12719	-0.16978	-0.29713	-0.42163
517	-0.29074	-0.5379	-1.04976	-1.35464	-2.16335	-0.3139	-0.51636	-1.05465	-1.99413	-3.31564	-0.35862	-0.5816	-1.23978	-2.4403	-5.02788	-0.26352	-0.36271	-0.45516	-0.68299	-1.4336	-0.23332	-0.28687	-0.42229	-0.6187	-0.934	-0.13214	-0.1795	-0.35869	-0.47234	-0.72937	-0.11046	-0.12696	-0.17209	-0.29713	-0.4224
518	-0.29261	-0.5319	-1.02108	-1.3334	-2.18462	-0.31161	-0.57871	-1.05165	-1.98711	-3.26799	-0.35647	-0.5784	-1.24035	-2.44696	-5.04896	-0.2658	-0.36181	-0.44906	-0.68357	-1.4352	-0.23316	-0.2886	-0.42782	-0.60158	-0.94599	-0.13327	-0.17952	-0.35117	-0.47632	-0.72496	-0.11058	-0.12737	-0.17217	-0.29726	-0.41937
519	-0.29163	-0.53044	-0.92674	-1.34908	-2.26596	-0.31474	-0.51925	-1.05534	-1.99362	-3.25718	-0.35513	-0.5764	-1.23535	-2.45783	-5.03156	-0.26547	-0.3585	-0.45338	-0.68387	-1.4492	-0.23264	-0.28904	-0.425	-0.61548	-0.93359	-0.1325	-0.17609	-0.35497	-0.47762	-0.73449	-0.11049	-0.12809	-0.16991	-0.29659	-0.42293
520	-0.28988	-0.52593	-0.97023	-1.343	-2.21053	-0.31309	-0.50313	-1.05316	-1.94892	-3.26294	-0.3616	-0.58	-1.23407	-2.46754	-5.05276	-0.26375	-0.35873	-0.44896	-0.6845	-1.4312	-0.23256	-0.28784	-0.42705	-0.63658	-0.9299	-0.1326	-0.18022	-0.35171	-0.48416	-0.72145	-0.11029	-0.12535	-0.17004	-0.30302	-0.42547
521	-0.28962	-0.52234	-1.0261	-1.34149	-2.21714	-0.31327	-0.50316	-1.05854	-1.94126	-3.30052	-0.3543	-0.5804	-1.23363	-2.42949	-5.0272	-0.26501	-0.36041	-0.4549	-0.68376	-1.4532	-0.23244	-0.29106	-0.42544	-0.65077	-0.93333	-0.13304	-0.17873	-0.35338	-0.48395	-0.72066	-0.11062	-0.12681	-0.1714	-0.30225	-0.4287
522	-0.29138	-0.53034	-1.03335	-1.35092	-2.15732	-0.31629	-0.50395	-1.05052	-1.99034	-3.30838	-0.35275	-0.5772	-1.22579	-2.43118	-5.02684	-0.2862	-0.36651	-0.44562	-0.68365	-1.4408	-0.23204	-0.28673	-0.42731	-0.64264	-0.9474	-0.13368	-0.1786	-0.35003	-0.48103	-0.72309	-0.11029	-0.12565	-0.16899	-0.30205	-0.43054
523	-0.28898	-0.531	-1.02316	-1.34226	-2.15125	-0.31808	-0.4993	-1.04996	-1.98572	-3.31615	-0.35854	-0.5752	-1.23115	-2.3995	-5.02664	-0.28069	-0.36483	-0.45028	-0.68312	-1.4308	-0.23196	-0.29022	-0.42568	-0.62072	-0.94145	-0.13419	-0.17786	-0.35069	-0.47619	-0.72771	-0.11031	-0.12722	-0.17125	-0.30179	-0.42921
524	-0.29097	-0.54215	-1.00711	-1.32823	-2.18687	-0.32809	-0.52186	-1.05509	-1.99528	-3.36761	-0.35915	-0.574	-1.23015	-2.41424	-5.02856	-0.26647	-0.35809	-0.44676	-0.68256	-1.4256	-0.23136	-0.29458	-0.41747	-0.63012	-0.9106	-0.1328	-0.17822	-0.3433	-0.47216	-0.73053	-0.11397	-0.12594	-0.1693	-0.29872	-0.42732
525	-0.29007	-0.53206	-0.9892	-1.40944	-2.23672	-0.31351	-0.54355	-1.05547	-2.00133	-3.30674	-0.35815	-0.576	-1.23591	-2.41288	-5.02416	-0.27396	-0.37387	-0.44299	-0.68216	-1.4132	-0.23116	-0.30689	-0.42877	-0.63194	-0.92157	-0.13309	-0.17893	-0.34287	-0.47539	-0.72535	-0.11267	-0.12665	-0.16958	-0.29905	-0.42357
526	-0.28949	-0.52619	-0.99112	-1.36686	-2.25035	-0.31057	-0.50714	-1.05662	-1.9808	-3.31528	-0.35256	-0.5816	-1.24483	-2.43623	-5.0492	-0.2634	-0.35904	-0.44115	-0.68209	-1.4168	-0.23084	-0.30581	-0.43248	-0.61036	-0.92772	-0.13452	-0.17832	-0.34279	-0.47726	-0.72371	-0.11097	-0.12686	-0.16894	-0.29913	-0.42347
527	-0.28865	-0.51927	-1.02664	-1.36815	-2.16824	-0.31454	-0.50188	-1.05006	-2.00786	-3.28386	-0.35481	-0.5812	-1.24678	-2.42582	-5.02836	-0.26216	-0.36864	-0.45013	-0.6808	-1.4252	-0.23072	-0.32675	-0.4195	-0.59923	-0.92298	-0.13229	-0.17822	-0.34861	-0.47308	-0.72377	-0.11045	-0.12642	-0.16976	-0.297	-0.42557
528	-0.28972	-0.52826	-1.01119	-1.34433	-2.1778	-0.31058	-0.52836	-1.05193	-2.00192	-3.27581	-0.35085	-0.5796	-1.25016	-2.40973	-5.023	-0.26186	-0.35642	-0.45113	-0.68092	-1.4156	-0.23044	-0.29879	-0.41794	-0.58939	-0.90434	-0.13321	-0.17632	-0.34416	-0.46991	-0.72101	-0.11002	-0.12668	-0.17037	-0.29569	-0.42601
529	-0.2903	-0.53157	-0.98846	-1.33885	-2.09718	-0.31296	-0.53036	-1.05042	-1.98034	-3.29462	-0.35862	-0.578	-1.25536	-2.38779	-5.0292	-0.26538	-0.36094	-0.46058	-0.68022	-1.3956	-0.23004	-0.29733	-0.41345	-0.61296	-0.89889	-0.13234	-0.17583	-0.34314	-0.4724	-0.7198	-0.10996	-0.12581	-0.16955	-0.29692	-0.42568
530	-0.28889	-0.51837	-0.94271	-1.34269	-2.26442	-0.31104	-0.50626	-1.05539	-1.97662	-3.24882	-0.35224	-0.588	-1.25001	-2.42603	-5.03908	-0.26244	-0.35995	-0.45923	-0.67994	-1.4	-0.23008	-0.29432	-0.41762	-0.57603	-0.89981	-0.13255	-0.17893	-0.34753	-0.47198	-0.72556	-0.10961	-0.1265	-0.16943	-0.29554	-0.42206
531	-0.28911	-0.53121	-0.96424	-1.34771	-2.23046	-0.31331	-0.49682	-1.05358	-1.98839	-3.28498	-0.35135	-0.5888	-1.25101	-2.39658	-5.04032	-0.2835	-0.35932	-0.4465	-0.68017	-1.4292	-0.2298	-0.29568	-0.42482	-0.63298	-0.91375	-0.13304	-0.17545	-0.34678	-0.47437	-0.72205	-0.1098	-0.12655	-0.16953	-0.29746	-0.42386
532	-0.28924	-0.53485	-0.99296	-1.3287	-2.2862	-0.31254	-0.52422	-1.06016	-1.99654	-3.2834	-0.34796	-0.5872	-1.25383	-2.37626	-5.02704	-0.29474	-0.35867	-0.45275	-0.67958	-1.4164	-0.22964	-0.29494	-0.41786	-0.61715	-0.90076	-0.13209	-0.17494	-0.34157	-0.4715	-0.72214	-0.10963	-0.12632	-0.16881	-0.29638	-0.42258
533	-0.28991	-0.53016	-0.99368	-1.33244	-2.25358	-0.3112	-0.53803	-1.05111	-1.99744	-3.26402	-0.35446	-0.584	-1.2519	-2.34958	-5.02652	-0.26913	-0.36132	-0.45524	-0.68032	-1.3984	-0.22924	-0.2943	-0.42797	-0.59972	-0.90312	-0.13091	-0.17847	-0.34521	-0.47555	-0.71558	-0.10931	-0.12535	-0.16825	-0.29549	-0.42768
534	-0.29014	-0.5329	-1.00916	-1.33565	-2.28085	-0.31168	-0.51863	-1.04801	-1.97114	-3.32322	-0.35212	-0.5884	-1.2659	-2.41929	-5.02024	-0.27517	-0.36076	-0.4499	-0.6794	-1.4272	-0.22868	-0.29503	-0.41942	-0.58095	-0.92252	-0.13293	-0.17804	-0.33875	-0.4757	-0.71582	-0.10922	-0.12486	-0.16899	-0.29513	-0.42042
535	-0.28915	-0.54374	-1.00352	-1.32699	-2.24807	-0.3098	-0.55047	-1.04735	-2.004	-3.294	-0.36439	-0.588	-1.258	-2.4114	-5.02396	-0.2742	-0.35734	-0.4508	-0.67853	-1.4536	-0.2286	-0.29428	-0.41114	-0.5719	-0.92418	-0.13291	-0.17417	-0.34607	-0.47222	-0.71441	-0.10891	-0.12553	-0.16832	-0.29554	-0.42134
536	-0.29008	-0.5462	-0.95322	-1.33889	-2.33277	-0.31113	-0.52254	-1.0463	-1.9921	-3.3112	-0.36762	-0.5844	-1.25542	-2.39133	-5.01708	-0.26265	-0.3703	-0.44829	-0.67796	-1.4792	-0.22852	-0.29367	-0.43701	-0.58227	-0.93689	-0.13183	-0.17473	-0.33873	-0.47893	-0.71083	-0.10905	-0.12301	-0.16873	-0.29541	-0.42252
537	-0.28901	-0.53851	-0.98112	-1.32318	-2.29981	-0.30941	-0.53958	-1.05519	-1.98434	-3.28483	-0.39046	-0.582	-1.24793	-2.39561	-5.00632	-0.26502	-0.35722	-0.44682	-0.6779	-1.492	-0.2282	-0.29806	-0.42503	-0.6217	-0.93807	-0.1326	-0.17591	-0.33688	-0.47283	-0.70982	-0.10901	-0.12522	-0.16876	-0.29433	-0.42019
538	-0.28871	-0.53764	-0.95978	-1.32272	-2.17644	-0.30889	-0.53172	-1.04548	-1.98593	-3.27996	-0.43049	-0.5784	-1.24558	-2.36083	-5.00248	-0.26263	-0.3579	-0.44982	-0.67719	-1.4988	-0.22784	-0.29356	-0.4316	-0.61853	-0.91726	-0.13296	-0.17378	-0.34157	-0.47496	-0.71865	-0.10899	-0.12629	-0.16786	-0.2938	-0.4208
539	-0.29018	-0.5361	-0.8841	-1.34355	-2.19448	-0.31046	-0.50744	-1.04701	-1.98019	-3.27345	-0.34349	-0.5768	-1.24816	-2.37928	-5.03492	-0.26747	-0.36094	-0.44552	-0.67676	-1.4896	-0.22768	-0.29529	-0.45526	-0.6317	-0.9303	-0.13265	-0.17212	-0.34426	-0.4745	-0.70986	-0.10877	-0.12524	-0.16935	-0.29954	-0.41837
540	-0.28877	-0.54446	-0.92933	-1.34061	-2.36229	-0.30904	-0.55892	-1.05378	-1.98152	-3.30131	-0.35419	-0.5764	-1.24752	-2.36978	-5.01908	-0.2693	-0.3554	-0.44045	-0.67702	-1.4824	-0.2278	-0.29651	-0.45225	-0.57363	-0.94302	-0.13122	-0.17617	-0.34253	-0.47073	-0.7089	-0.10834	-0.1243	-0.16902	-0.29708	-0.4257
541	-0.2885	-0.54044	-0.92974	-1.32911	-2.27349	-0.30841	-0.5344	-1.05027	-2.0013	-3.3531	-0.35569	-0.5804	-1.24914	-2.36647	-5.01436	-0.27519	-0.36414	-0.44448	-0.67587	-1.4668	-0.22768	-0.29595	-0.43766	-0.57422	-0.93774	-0.13134	-0.17758	-0.33702	-0.46719	-0.70802	-0.1081	-0.1234	-0.16838	-0.29436	-0.42465
542	-0.28984	-0.53046	-0.91198	-1.32626	-2.26691	-0.31172	-0.52039	-1.05045	-1.98952	-3.29657	-0.35832	-0.5964	-1.26044	-2.36537	-5.05456	-0.27553	-0.36073	-0.44258	-0.67592	-1.488	-0.22776	-0.29122	-0.43151	-0.64415	-0.95109	-0.13183	-0.17673	-0.33951	-0.4675	-0.70954	-0.10836	-0.12445	-0.1675	-0.29613	-0.42168
543	-0.29534	-0.52603	-0.91275	-1.33101	-2.2883	-0.30997	-0.52619	-1.04499	-1.9848	-3.37178	-0.35983	-0.6016	-1.2536	-2.35091	-5.0134	-0.29908	-0.35823	-0.44016	-0.6756	-1.47	-0.22756	-0.29207	-0.44124	-0.63287	-0.91193	-0.13247	-0.17791	-0.3415	-0.47473	-0.70512	-0.10823	-0.12481	-0.16745	-0.29533	-0.42078
544	-0.33326	-0.52583	-0.92121	-1.34032	-2.18754	-0.30931	-0.50733	-1.04591	-1.99203	-3.32125	-0.35799	-0.5992	-1.25444	-2.34568	-5.01388	-0.30502	-0.36877	-0.44844	-0.67544	-1.4416	-0.2274	-0.30605	-0.43207	-0.61231	-0.94035	-0.13321	-0.17734	-0.33938	-0.47457	-0.70813	-0.10795	-0.12422	-0.16686	-0.29585	-0.42052
545	-0.27886	-0.53421	-0.90458	-1.33134	-2.24369	-0.30735	-0.50041	-1.04904	-1.93811	-3.32084	-0.35339	-0.596	-1.26139	-2.34886	-5.00896	-0.32328	-0.36881	-0.46257	-0.67488	-1.4332	-0.22708	-0.29099	-0.43072	-0.56746	-0.93156	-0.13306	-0.17706	-0.33747	-0.4737	-0.71017	-0.10792	-0.12558	-0.16661	-0.29872	-0.42073
546	-0.28242	-0.53446	-0.87474	-1.34314	-2.32226	-0.3089	-0.51311	-1.05168	-1.9788	-3.33983	-0.36016	-0.5948	-1.26818	-2.33046	-5.01476	-0.28975	-0.36125	-0.45538	-0.67538	-1.4488	-0.2268	-0.28938	-0.44528	-0.61823	-0.94625	-0.13298	-0.17652	-0.33835	-0.47268	-0.70891	-0.10775	-0.12383	-0.16607	-0.29726	-0.41878
547	-0.28604	-0.53126	-0.92093	-1.35314	-2.30899	-0.31058	-0.5469	-1.0446	-1.98208	-3.29462	-0.35298	-0.5916	-1.25429	-2.32382	-5.0022	-0.25714	-0.36329	-0.45864	-0.67504	-1.4916	-0.22668	-0.29963	-0.44456	-0.59554	-0.94063	-0.13316	-0.1733	-0.3385	-0.47262	-0.7094	-0.10858	-0.12383	-0.16671	-0.29572	-0.41799
548	-0.28687	-0.52716	-0.95312	-1.35274	-2.19038	-0.30989	-0.53186	-1.04291	-1.97642	-3.33034	-0.36443	-0.5884	-1.25454	-2.31932	-5.00248	-0.28676	-0.35213	-0.45566	-0.67514	-1.4924	-0.22648	-0.28942	-0.44011	-0.59275	-0.94463	-0.13157	-0.17314	-0.33387	-0.4736	-0.70523	-0.10787	-0.12376	-0.16627	-0.2981	-0.4194
549	-0.28725	-0.5208	-0.97336	-1.3426	-2.17288	-0.31083	-0.50604	-1.04617	-1.98021	-3.27196	-0.37347	-0.5856	-1.24094	-2.33459	-5.009	-0.28352	-0.35352	-0.46372	-0.67495	-1.4996	-0.2262	-0.29123	-0.45386	-0.61786	-0.94468	-0.1307	-0.17647	-0.34074	-0.47644	-0.71027	-0.10782	-0.12414	-0.16622	-0.29777	-0.41706
550	-0.28582	-0.51435	-0.96226	-1.33212	-2.19064	-0.30694	-0.49768	-1.04481	-1.97957	-3.30736	-0.38689	-0.5844	-1.2384	-2.37982	-5.00648	-0.25792	-0.35559	-0.45842	-0.67571	-1.4764	-0.22612	-0.29054	-0.43614	-0.61637	-0.93571	-0.13114	-0.1755	-0.33872	-0.47739	-0.71553	-0.10737	-0.12342	-0.16545	-0.29833	-0.4197
551	-0.28427	-0.5164	-0.98582	-1.35197	-2.14825	-0.30878	-0.50039	-1.06247	-2.01045	-3.32824	-0.35672	-0.5824	-1.23104	-2.34722	-5.01412	-0.27923	-0.35596	-0.45394	-0.67459	-1.48	-0.22604	-0.29005	-0.44059	-0.60724	-0.93536	-0.13183	-0.17335	-0.33821	-0.47065	-0.70583	-0.10741	-0.12432	-0.16838	-0.29902	-0.41988
552	-0.28732	-0.50743	-0.98974	-1.34216	-2.16845	-0.31248	-0.50898	-1.05242	-1.97562	-3.31156	-0.35809	-0.5804	-1.22664	-2.34215	-5.02472	-0.27009	-0.3615	-0.4508	-0.67476	-1.4676	-0.22596	-0.28952	-0.43097	-0.61656	-0.9017	-0.13175	-0.17135	-0.33889	-0.46868	-0.70782	-0.10718	-0.1244	-0.16653	-0.29685	-0.41676
553	-0.28458	-0.52216	-0.98125	-1.34059	-2.26199	-0.30773	-0.5475	-1.03876	-1.99126	-3.30156	-0.35608	-0.578	-1.2272	-2.29556	-5.01988	-0.26428	-0.35751	-0.44804	-0.6742	-1.4616	-0.2264	-0.29963	-0.43938	-0.62544	-0.91631	-0.12911	-0.17312	-0.33425	-0.47134	-0.70715	-0.10714	-0.12335	-0.16674	-0.29813	-0.41614
554	-0.28546	-0.52731	-0.94386	-1.35846	-2.16373	-0.30599	-0.50282	-1.04455	-1.99705	-3.26261	-0.35572	-0.5808	-1.22835	-2.3178	-5.00584	-0.26334	-0.35575	-0.4525	-0.67392	-1.4844	-0.22644	-0.3086	-0.44466	-0.6215	-0.91234	-0.12988	-0.17225	-0.36284	-0.47022	-0.71196	-0.10704	-0.1246	-0.16576	-0.29805	-0.41506
555	-0.28391	-0.51606	-0.94678	-1.34102	-2.18521	-0.30801	-0.52278	-1.04309	-1.95979	-3.27278	-0.35622	-0.5796	-1.22497	-2.31885	-5.01944	-0.25901	-0.35318	-0.44556	-0.67308	-1.5384	-0.22672	-0.31521	-0.43656	-0.56466	-0.89171	-0.12965	-0.17194	-0.35959	-0.47078	-0.70614	-0.10712	-0.12268	-0.16612	-0.29654	-0.41284
556	-0.28389	-0.5196	-0.94714	-1.3402	-2.1585	-0.30798	-0.56521	-1.04524	-1.97052	-3.2611	-0.3554	-0.576	-1.22472	-2.31622	-5.01672	-0.25455	-0.35306	-0.44973	-0.67285	-1.5884	-0.22628	-0.29486	-0.42414	-0.60446	-0.91385	-0.1294	-0.1695	-0.35485	-0.46524	-0.70702	-0.10705	-0.12255	-0.16617	-0.29943	-0.41494
557	-0.28642	-0.51317	-0.9278	-1.34994	-2.16965	-0.31021	-0.5676	-1.04125	-1.98054	-3.2967	-0.35797	-0.5736	-1.25811	-2.34197	-5.01588	-0.25445	-0.35139	-0.45197	-0.67377	-1.5844	-0.22616	-0.29405	-0.42668	-0.62	-0.91352	-0.1296	-0.17301	-0.35143	-0.47375	-0.70848	-0.10684	-0.1245	-0.16427	-0.29569	-0.41614
558	-0.28408	-0.52857	-0.9138	-1.34311	-2.25748	-0.30641	-0.53885	-1.04327	-1.98132	-3.2654	-0.35382	-0.5756	-1.256	-2.30594	-5.02116	-0.25939	-0.35283	-0.45641	-0.67412	-1.554	-0.2262	-0.28998	-0.43057	-0.61676	-0.91911	-0.13086	-0.17304	-0.34931	-0.46945	-0.70313	-0.10671	-0.12271	-0.16535	-0.29533	-0.41209
559	-0.2854	-0.53423	-0.89512	-1.33566	-2.41375	-0.30653	-0.49997	-1.04022	-1.98111	-3.3222	-0.36092	-0.5736	-1.25524	-2.29154	-5.0168	-0.25573	-0.35502	-0.45374	-0.67417	-1.554	-0.22804	-0.29511	-0.41864	-0.59176	-0.94702	-0.12901	-0.17437	-0.34269	-0.46991	-0.70246	-0.1067	-0.1235	-0.16607	-0.29505	-0.41417
560	-0.28444	-0.54753	-0.94304	-1.38479	-2.28308	-0.30766	-0.49901	-1.04442	-1.96624	-3.29652	-0.35038	-0.5708	-1.24163	-2.30258	-5.01612	-0.26344	-0.35372	-0.45659	-0.67494	-1.528	-0.2282	-0.29175	-0.42223	-0.61568	-0.96393	-0.12965	-0.17096	-0.34644	-0.46865	-0.70365	-0.10615	-0.12363	-0.16458	-0.29679	-0.42547
561	-0.28584	-0.55274	-0.94302	-1.42452	-2.18874	-0.30719	-0.52672	-1.04437	-1.98121	-3.29598	-0.35355	-0.5688	-1.23409	-2.30922	-5.0108	-0.25651	-0.35626	-0.4567	-0.67472	-1.5108	-0.228	-0.2884	-0.43125	-0.61514	-0.94914	-0.12876	-0.17286	-0.34143	-0.46066	-0.69936	-0.10632	-0.12317	-0.16617	-0.29861	-0.41832
562	-0.28599	-0.5328	-0.92695	-1.38354	-2.24456	-0.3083	-0.53308	-1.04327	-1.98382	-3.31018	-0.3518	-0.568	-1.23566	-2.31334	-5.0212	-0.25579	-0.35326	-0.45756	-0.67384	-1.5	-0.22776	-0.29318	-0.41518	-0.57706	-0.95483	-0.1297	-0.17148	-0.34017	-0.46606	-0.69693	-0.10629	-0.12332	-0.16461	-0.29864	-0.41584
563	-0.28646	-0.51886	-0.96116	-1.36075	-2.17421	-0.30669	-0.53817	-1.0414	-1.97147	-3.27981	-0.35393	-0.5668	-1.23802	-2.30089	-5.01332	-0.25547	-0.35295	-0.45717	-0.67346	-1.498	-0.2276	-0.29387	-0.4125	-0.58438	-0.94512	-0.12929	-0.17007	-0.34234	-0.46852	-0.6982	-0.106	-0.12291	-0.16422	-0.29887	-0.41394
564	-0.28474	-0.52824	-0.95088	-1.41886	-2.16417	-0.30628	-0.50833	-1.04145	-1.96189	-3.3356	-0.3587	-0.5696	-1.25093	-2.31498	-5.01484	-0.25644	-0.3533	-0.44973	-0.6731	-1.4816	-0.2278	-0.30473	-0.42618	-0.59244	-0.94899	-0.12893	-0.17253	-0.34097	-0.47134	-0.69814	-0.10597	-0.12235	-0.16386	-0.29831	-0.41622
565	-0.28645	-0.53259	-0.98207	-1.42387	-2.05358	-0.30803	-0.49844	-1.03756	-1.95387	-3.3018	-0.35091	-0.5756	-1.28292	-2.27818	-5.0148	-0.26239	-0.35232	-0.4594	-0.67245	-1.478	-0.22752	-0.29807	-0.42484	-0.60889	-0.92364	-0.12819	-0.17442	-0.34747	-0.47514	-0.70257	-0.1059	-0.12422	-0.16445	-0.29797	-0.41471
566	-0.28722	-0.52854	-1.00829	-1.39705	-2.03826	-0.30728	-0.49637	-1.03574	-1.96502	-3.29098	-0.35069	-0.5768	-1.29868	-2.32934	-5.01476	-0.2547	-0.36171	-0.4542	-0.67196	-1.4536	-0.22704	-0.28738	-0.41552	-0.63416	-0.93574	-0.12873	-0.17135	-0.33949	-0.46837	-0.69827	-0.10571	-0.12273	-0.16361	-0.29879	-0.41327
567	-0.28519	-0.53339	-1.02682	-1.36116	-2.16678	-0.30737	-0.49762	-1.04809	-1.97562	-3.2835	-0.35496	-0.5788	-1.29132	-2.36373	-5.00556	-0.25785	-0.37261	-0.45551	-0.6707	-1.4568	-0.22676	-0.28763	-0.4302	-0.58749	-0.93889	-0.1275	-0.17242	-0.33914	-0.46791	-0.70116	-0.10575	-0.12168	-0.16266	-0.29774	-0.41035
568	-0.28486	-0.54187	-1.01739	-1.38137	-2.06932	-0.31191	-0.51537	-1.03497	-1.98172	-3.27435	-0.35512	-0.578	-1.30536	-2.4186	-5.00556	-0.26289	-0.3666	-0.45434	-0.67104	-1.4516	-0.22704	-0.28778	-0.41595	-0.56573	-0.931	-0.12824	-0.17286	-0.33843	-0.46845	-0.70328	-0.10562	-0.12301	-0.16325	-0.29792	-0.41578
569	-0.28456	-0.55389	-0.98474	-1.37296	-2.143	-0.31236	-0.49987	-1.0375	-1.98132	-3.29021	-0.35597	-0.5788	-1.29476	-2.36844	-5.00304	-0.25447	-0.35129	-0.45634	-0.67064	-1.438	-0.2282	-0.29387	-0.41702	-0.55734	-0.92551	-0.12991	-0.17527	-0.33912	-0.46968	-0.69938	-0.10553	-0.12414	-0.16392	-0.29956	-0.41358
570	-0.2851	-0.54559	-1.00458	-1.37448	-2.24356	-0.31289	-0.49568	-1.03376	-1.95938	-3.26674	-0.35191	-0.5812	-1.32228	-2.3697	-5.00552	-0.25684	-0.35265	-0.45632	-0.6701	-1.438	-0.22796	-0.29193	-0.41706	-0.58324	-0.92884	-0.12758	-0.17207	-0.33672	-0.46929	-0.69425	-0.10575	-0.12337	-0.16571	-0.29931	-0.41296
571	-0.28554	-0.53628	-0.97764	-1.37277	-2.10197	-0.31416	-0.5213	-1.03658	-1.97811	-3.32371	-0.35265	-0.5836	-1.34401	-2.3627	-5.00664	-0.25283	-0.35261	-0.46152	-0.66936	-1.4432	-0.22764	-0.29107	-0.41838	-0.58725	-0.9414	-0.12847	-0.17553	-0.33812	-0.47765	-0.68908	-0.10615	-0.12225	-0.16312	-0.30028	-0.4126
572	-0.28451	-0.5389	-0.95744	-1.35626	-2.15246	-0.31194	-0.5896	-1.04391	-1.96378	-3.27471	-0.35775	-0.5868	-1.35562	-2.36119	-5.00924	-0.28467	-0.35542	-0.45863	-0.66951	-1.4248	-0.22792	-0.2947	-0.42128	-0.61686	-0.9476	-0.1284	-0.17276	-0.33686	-0.46809	-0.6924	-0.10702	-0.12325	-0.16351	-0.2992	-0.41104
573	-0.28405	-0.5452	-0.95709	-1.35173	-2.10112	-0.31177	-0.55569	-1.04048	-1.99077	-3.31697	-0.35195	-0.5844	-1.37894	-2.32421	-5.01532	-0.25728	-0.35542	-0.45471	-0.66888	-1.4188	-0.228	-0.29114	-0.42434	-0.61912	-0.93464	-0.12742	-0.17032	-0.336	-0.47101	-0.69628	-0.10795	-0.12245	-0.1634	-0.30128	-0.41486
574	-0.28534	-0.534	-0.95722	-1.35749	-2.12196	-0.31238	-0.51778	-1.03482	-1.98083	-3.26228	-0.35023	-0.5824	-1.37076	-2.35824	-5.01524	-0.27825	-0.3545	-0.45236	-0.66822	-1.3976	-0.22788	-0.28624	-0.4372	-0.62408	-0.93084	-0.12676	-0.17296	-0.33551	-0.46852	-0.69224	-0.10688	-0.12068	-0.16233	-0.30054	-0.41117
575	-0.28378	-0.53536	-0.92018	-1.37046	-2.1205	-0.30414	-0.5334	-1.03312	-1.97704	-3.31604	-0.3505	-0.5804	-1.35816	-2.33441	-5.01008	-0.26241	-0.35405	-0.45036	-0.66814	-1.3908	-0.22796	-0.28534	-0.41406	-0.59236	-0.91695	-0.12642	-0.17296	-0.337	-0.46896	-0.69022	-0.10752	-0.12219	-0.16392	-0.29887	-0.40892
576	-0.28489	-0.53751	-0.88743	-1.39307	-2.02457	-0.30152	-0.56232	-1.0371	-1.9636	-3.32212	-0.35281	-0.5772	-1.33668	-2.31473	-5.0086	-0.25324	-0.35635	-0.46073	-0.66759	-1.4008	-0.22796	-0.28803	-0.41454	-0.58715	-0.92339	-0.12699	-0.16958	-0.33655	-0.47836	-0.69149	-0.10681	-0.12161	-0.16356	-0.29754	-0.41143
577	-0.28457	-0.52224	-0.9299	-1.39386	-2.08072	-0.30631	-0.51936	-1.03182	-1.95738	-3.33652	-0.35201	-0.5756	-1.30821	-2.31765	-5.0138	-0.26393	-0.34808	-0.45701	-0.66767	-1.3964	-0.22796	-0.28771	-0.42048	-0.58289	-0.90627	-0.12714	-0.16791	-0.34178	-0.4778	-0.6861	-0.10675	-0.12207	-0.16325	-0.29995	-0.4197
578	-0.28348	-0.5276	-0.93456	-1.38845	-2.07647	-0.31015	-0.50387	-1.0373	-1.95922	-3.34936	-0.35786	-0.5748	-1.307	-2.28454	-5.01236	-0.25718	-0.35149	-0.45654	-0.66627	-1.3852	-0.22772	-0.28783	-0.42074	-0.62422	-0.91244	-0.12722	-0.1674	-0.33912	-0.47557	-0.68922	-0.1062	-0.12171	-0.16379	-0.29913	-0.4177
579	-0.2837	-0.51947	-0.93346	-1.36386	-2.08752	-0.30757	-0.50576	-1.03125	-1.9707	-3.35162	-0.35453	-0.58	-1.28681	-2.3001	-5.0408	-0.25607	-0.35255	-0.44844	-0.66627	-1.3692	-0.22728	-0.29747	-0.42155	-0.60212	-0.9057	-0.12737	-0.17084	-0.33747	-0.46898	-0.69066	-0.10601	-0.12237	-0.16243	-0.29915	-0.4126
580	-0.28395	-0.52644	-0.90345	-1.36502	-2.08664	-0.30575	-0.53239	-1.03822	-1.96612	-3.33911	-0.35272	-0.5836	-1.27328	-2.31468	-5.0214	-0.25579	-0.35356	-0.44428	-0.66546	-1.3552	-0.22712	-0.28537	-0.42538	-0.58793	-0.91039	-0.12776	-0.17176	-0.33762	-0.47168	-0.6854	-0.10546	-0.12245	-0.1621	-0.29718	-0.41668
581	-0.28471	-0.51727	-0.8567	-1.37464	-2.25161	-0.3069	-0.50648	-1.03779	-1.98101	-3.35356	-0.35087	-0.5812	-1.25314	-2.35737	-5.02812	-0.25362	-0.34966	-0.4499	-0.66597	-1.3452	-0.22728	-0.28692	-0.42378	-0.58529	-0.91621	-0.12814	-0.17022	-0.33778	-0.46506	-0.68655	-0.10538	-0.12268	-0.16197	-0.29849	-0.42086
582	-0.28396	-0.52854	-0.88807	-1.381	-2.35812	-0.30423	-0.50055	-1.03582	-1.95979	-3.31041	-0.35143	-0.5808	-1.23884	-2.3249	-5.02556	-0.25733	-0.35974	-0.44825	-0.6665	-1.3496	-0.22688	-0.2822	-0.42744	-0.58638	-0.90068	-0.12637	-0.17048	-0.33756	-0.45945	-0.68774	-0.10564	-0.12204	-0.16184	-0.30102	-0.41373
583	-0.28422	-0.53536	-0.88564	-1.35672	-2.19746	-0.30498	-0.53161	-1.03484	-1.95833	-3.3477	-0.35112	-0.5812	-1.23417	-2.33351	-5.03868	-0.2694	-0.35401	-0.44964	-0.66612	-1.3732	-0.22648	-0.28085	-0.44379	-0.55588	-0.91206	-0.12722	-0.17058	-0.33263	-0.46727	-0.6884	-0.10558	-0.12132	-0.16274	-0.29754	-0.4125
584	-0.28258	-0.52583	-0.97897	-1.36717	-2.17344	-0.30412	-0.57627	-1.03274	-1.96732	-3.32968	-0.35172	-0.5796	-1.23325	-2.32677	-5.023	-0.26055	-0.35474	-0.45691	-0.66571	-1.3896	-0.2264	-0.28312	-0.43848	-0.58973	-0.87982	-0.12781	-0.16873	-0.33827	-0.46517	-0.68933	-0.10516	-0.12243	-0.16253	-0.29608	-0.4112
585	-0.28328	-0.5207	-0.9707	-1.35258	-2.16568	-0.30534	-0.55162	-1.03486	-1.9636	-3.32752	-0.34955	-0.5792	-1.27853	-2.32777	-5.01904	-0.25526	-0.35248	-0.45246	-0.66467	-1.4176	-0.22604	-0.28414	-0.42865	-0.59656	-0.88274	-0.12755	-0.16853	-0.33408	-0.45894	-0.68541	-0.10486	-0.12248	-0.16176	-0.29843	-0.41302
586	-0.2827	-0.54297	-0.97226	-1.35815	-2.15625	-0.30594	-0.50997	-1.03412	-1.97088	-3.30438	-0.35246	-0.5796	-1.28932	-2.32834	-5.02152	-0.25972	-0.35312	-0.45705	-0.6646	-1.398	-0.22584	-0.28611	-0.42395	-0.60919	-0.90932	-0.12742	-0.16855	-0.33687	-0.46304	-0.68663	-0.10494	-0.12143	-0.16156	-0.30848	-0.41273
587	-0.28212	-0.52962	-0.96706	-1.36663	-2.21873	-0.30826	-0.50112	-1.02982	-1.94974	-3.26264	-0.35551	-0.586	-1.28617	-2.35166	-5.01324	-0.27441	-0.34876	-0.44927	-0.66433	-1.378	-0.22528	-0.28125	-0.42018	-0.63146	-0.92021	-0.12619	-0.1673	-0.3328	-0.46404	-0.6858	-0.10478	-0.12081	-0.1612	-0.30118	-0.40989
588	-0.28229	-0.52701	-0.94128	-1.36393	-2.26281	-0.30515	-0.50866	-1.03387	-1.97204	-3.30984	-0.35955	-0.5836	-1.27284	-2.34343	-5.03376	-0.25553	-0.35952	-0.44935	-0.66374	-1.3588	-0.22528	-0.28386	-0.42498	-0.6371	-0.90932	-0.12696	-0.17132	-0.33076	-0.4643	-0.6886	-0.10477	-0.12263	-0.16058	-0.30156	-0.41517
589	-0.30788	-0.52701	-0.98884	-1.36827	-2.23106	-0.3053	-0.53041	-1.03302	-1.95077	-3.30413	-0.34809	-0.58	-1.26784	-2.34012	-5.01304	-0.2795	-0.361	-0.45397	-0.66248	-1.3464	-0.22484	-0.28715	-0.42088	-0.6214	-0.89668	-0.12704	-0.16868	-0.32895	-0.46929	-0.70716	-0.10482	-0.1203	-0.16028	-0.29946	-0.4142
590	-0.27779	-0.54126	-0.94837	-1.36201	-2.21678	-0.30457	-0.52696	-1.02869	-1.9757	-3.3142	-0.3468	-0.5784	-1.28696	-2.32226	-5.01072	-0.25892	-0.35073	-0.45264	-0.66242	-1.3396	-0.2246	-0.29532	-0.42078	-0.57475	-0.86462	-0.12514	-0.16704	-0.32504	-0.4616	-0.70718	-0.10435	-0.12004	-0.16161	-0.30061	-0.41327
591	-0.27882	-0.52826	-0.86426	-1.35353	-2.22206	-0.30779	-0.5047	-1.02951	-1.96912	-3.33637	-0.34963	-0.576	-1.29726	-2.33395	-5.0064	-0.25525	-0.35161	-0.44699	-0.66302	-1.3672	-0.22436	-0.29285	-0.43034	-0.58286	-0.88989	-0.12553	-0.16689	-0.33089	-0.46404	-0.70476	-0.10462	-0.12091	-0.16105	-0.29936	-0.40897
592	-0.27917	-0.53031	-0.88538	-1.35313	-2.32695	-0.30114	-0.53013	-1.03218	-1.94754	-3.36384	-0.34934	-0.5736	-1.28135	-2.3321	-5.00692	-0.26201	-0.35428	-0.45072	-0.6633	-1.3548	-0.22424	-0.28183	-0.41384	-0.59026	-0.89942	-0.12632	-0.16909	-0.33	-0.46232	-0.69978	-0.10396	-0.12091	-0.16064	-0.29892	-0.40953
593	-0.2825	-0.53651	-0.94084	-1.35436	-2.32072	-0.30383	-0.54546	-1.03658	-1.97616	-3.37322	-0.35002	-0.5712	-1.2649	-2.3236	-5.0096	-0.25322	-0.35287	-0.44942	-0.66304	-1.35	-0.224	-0.28445	-0.41808	-0.57882	-0.90711	-0.12671	-0.16966	-0.33364	-0.46478	-0.73232	-0.10422	-0.12204	-0.15966	-0.30254	-0.41222
594	-0.28236	-0.53603	-0.96236	-1.34969	-2.32982	-0.30291	-0.50697	-1.04058	-1.95597	-3.34182	-0.35652	-0.5716	-1.26754	-2.33861	-5.00972	-0.25474	-0.35445	-0.45316	-0.66247	-1.3644	-0.22364	-0.28533	-0.4141	-0.60627	-0.90445	-0.12588	-0.16697	-0.32847	-0.46417	-0.69847	-0.10404	-0.12058	-0.15943	-0.30238	-0.41166
595	-0.28289	-0.53918	-0.96982	-1.33519	-2.23567	-0.30305	-0.50036	-1.02987	-1.98239	-3.37155	-0.34754	-0.5736	-1.2567	-2.344	-5.01232	-0.25621	-0.35194	-0.4475	-0.66288	-1.4924	-0.22396	-0.28295	-0.42825	-0.60996	-0.88146	-0.12506	-0.1705	-0.32891	-0.46816	-0.70128	-0.10373	-0.12022	-0.15984	-0.30374	-0.40871
596	-0.28428	-0.53357	-0.93464	-1.34874	-2.197	-0.30352	-0.51932	-1.03766	-1.95833	-3.30959	-0.34756	-0.572	-1.25436	-2.33664	-5.01552	-0.25249	-0.35415	-0.4483	-0.66193	-1.4932	-0.2238	-0.28354	-0.424	-0.59608	-0.89732	-0.12737	-0.1715	-0.32812	-0.45756	-0.70291	-0.10344	-0.11973	-0.1592	-0.30051	-0.40684
597	-0.28148	-0.52711	-0.919	-1.33901	-2.14054	-0.30354	-0.51146	-1.03102	-1.97045	-3.32096	-0.3484	-0.57	-1.25201	-2.31186	-5.01572	-0.25396	-0.35412	-0.44557	-0.66247	-1.524	-0.22344	-0.28521	-0.42238	-0.56233	-0.8925	-0.1246	-0.17022	-0.32901	-0.46909	-0.69516	-0.10355	-0.12237	-0.16028	-0.30264	-0.40902
598	-0.28216	-0.52457	-0.9261	-1.35373	-2.21709	-0.30678	-0.49948	-1.0342	-1.9602	-3.31546	-0.35124	-0.5684	-1.25926	-2.31852	-5.00368	-0.25469	-0.35387	-0.44025	-0.66324	-1.5284	-0.22312	-0.27962	-0.43242	-0.60672	-0.88792	-0.12599	-0.16868	-0.32862	-0.46153	-0.69678	-0.10333	-0.12189	-0.15961	-0.3	-0.4073
599	-0.28338	-0.52173	-0.9404	-1.36016	-2.20704	-0.30474	-0.49556	-1.03282	-1.9642	-3.27973	-0.35006	-0.5668	-1.25306	-2.32746	-5.00248	-0.25316	-0.35393	-0.44317	-0.66293	-1.5012	-0.22288	-0.28949	-0.41266	-0.60136	-0.884	-0.12799	-0.16399	-0.3334	-0.46291	-0.69858	-0.1035	-0.12155	-0.16092	-0.304	-0.4081
600	-0.28077	-0.5512	-1.05176	-1.34785	-2.21473	-0.34369	-0.51221	-1.03333	-1.97752	-3.31543	-0.3486	-0.5656	-1.23927	-2.36288	-5.0262	-0.25284	-0.35259	-0.43825	-0.67049	-1.49	-0.22256	-0.28379	-0.41302	-0.57211	-0.88489	-0.12471	-0.16712	-0.3353	-0.46827	-0.69776	-0.10352	-0.12166	-0.15915	-0.30635	-0.40579
601	-0.27941	-0.53941	-1.02638	-1.32794	-2.21565	-0.30037	-0.53195	-1.03771	-1.94533	-3.30526	-0.34925	-0.5668	-1.24124	-2.33808	-5.00596	-0.25148	-0.35217	-0.43576	-0.67681	-1.496	-0.22252	-0.28534	-0.42279	-0.57382	-0.89089	-0.12478	-0.16686	-0.33753	-0.46376	-0.69964	-0.10346	-0.11986	-0.15918	-0.30961	-0.41009
602	-0.28192	-0.53459	-1.02149	-1.33627	-2.23472	-0.30333	-0.50057	-1.03402	-1.93183	-3.30026	-0.34829	-0.5644	-1.23784	-2.34986	-5.02056	-0.25323	-0.35235	-0.43595	-0.68223	-1.484	-0.22232	-0.28982	-0.42136	-0.58104	-0.87728	-0.12322	-0.17022	-0.32973	-0.46089	-0.68964	-0.10322	-0.12048	-0.16012	-0.30763	-0.40886
603	-0.28227	-0.53421	-0.97626	-1.34307	-2.25963	-0.30304	-0.50219	-1.02646	-1.95858	-3.3171	-0.34639	-0.5632	-1.25252	-2.33879	-5.01892	-0.25165	-0.35449	-0.44031	-0.6782	-1.4524	-0.22236	-0.28101	-0.4083	-0.57918	-0.89714	-0.12335	-0.17099	-0.33078	-0.46958	-0.68716	-0.10418	-0.12055	-0.15838	-0.30897	-0.40892
604	-0.2813	-0.53057	-1.00704	-1.33123	-2.21627	-0.30647	-0.49336	-1.02905	-1.95815	-3.28968	-0.34804	-0.5616	-1.25629	-2.32283	-5.01772	-0.25149	-0.34687	-0.43715	-0.68055	-1.4312	-0.2224	-0.28625	-0.41285	-0.61528	-0.90022	-0.12353	-0.1715	-0.33153	-0.46094	-0.68864	-0.10304	-0.12155	-0.15874	-0.30753	-0.40604
605	-0.28138	-0.542	-0.95647	-1.33253	-2.25704	-0.30668	-0.51272	-1.0385	-1.96563	-3.34121	-0.34748	-0.5684	-1.26436	-2.29376	-5.01096	-0.25278	-0.34739	-0.43801	-0.68172	-1.4112	-0.22244	-0.27719	-0.41174	-0.59812	-0.87426	-0.12419	-0.16558	-0.33089	-0.4594	-0.69592	-0.10392	-0.1204	-0.1592	-0.30822	-0.40786
606	-0.28145	-0.54326	-0.94663	-1.32564	-2.28828	-0.30528	-0.51471	-1.03243	-1.97119	-3.30554	-0.3505	-0.5716	-1.26356	-2.3085	-4.99796	-0.26151	-0.35	-0.43777	-0.6844	-1.3996	-0.22212	-0.2756	-0.41068	-0.58192	-0.88858	-0.12481	-0.16489	-0.32991	-0.46445	-0.72094	-0.10504	-0.12053	-0.15923	-0.30961	-0.40715
607	-0.28043	-0.5368	-0.96811	-1.3332	-2.24828	-0.32065	-0.5355	-1.02761	-1.94536	-3.35874	-0.3531	-0.5724	-1.26316	-2.30924	-4.99732	-0.25066	-0.34982	-0.44174	-0.69655	-1.41	-0.22184	-0.28151	-0.41593	-0.62632	-0.89609	-0.12501	-0.16481	-0.32999	-0.46196	-0.84681	-0.1037	-0.11922	-0.15777	-0.30748	-0.4084
608	-0.27958	-0.53039	-1.00614	-1.33093	-2.26355	-0.30595	-0.55299	-1.03351	-1.96473	-3.31533	-0.35255	-0.5708	-1.26246	-2.30366	-5.01272	-0.2507	-0.35371	-0.44024	-0.69501	-1.406	-0.2214	-0.28456	-0.41649	-0.61527	-0.89471	-0.12358	-0.16345	-0.33157	-0.46542	-0.76011	-0.103	-0.12055	-0.15874	-0.30653	-0.41109
609	-0.28048	-0.55217	-1.03479	-1.33918	-2.41278	-0.3046	-0.5194	-1.03284	-1.96017	-3.29354	-0.33872	-0.5772	-1.26451	-2.287	-5.00012	-0.26878	-0.35631	-0.44249	-0.69363	-1.3872	-0.2212	-0.29672	-0.40836	-0.57036	-0.8645	-0.12309	-0.16522	-0.33105	-0.46184	-0.69758	-0.10291	-0.11968	-0.15766	-0.30666	-0.40776
610	-0.28165	-0.55689	-1.035	-1.35086	-2.24046	-0.30628	-0.56732	-1.02356	-1.9438	-3.27463	-0.33607	-0.5784	-1.25803	-2.31962	-5.00944	-0.25198	-0.35367	-0.43907	-0.68888	-1.3756	-0.22136	-0.28802	-0.41457	-0.60122	-0.87828	-0.1233	-0.16458	-0.33011	-0.45725	-0.69749	-0.10295	-0.1204	-0.15907	-0.30945	-0.40866
611	-0.27879	-0.55407	-1.01793	-1.34427	-2.2198	-0.3058	-0.52614	-1.02577	-1.95389	-3.28565	-0.3431	-0.5768	-1.2475	-2.29074	-5.00624	-0.24995	-0.36661	-0.43884	-0.6886	-1.3576	-0.22092	-0.27736	-0.40628	-0.62251	-0.88015	-0.12307	-0.16622	-0.33006	-0.4616	-0.69474	-0.10262	-0.11979	-0.15736	-0.30707	-0.41032
612	-0.2797	-0.56206	-0.9809	-1.33715	-2.15061	-0.31213	-0.50091	-1.02908	-1.96719	-3.2916	-0.34352	-0.5736	-1.24429	-2.32252	-5.00072	-0.26671	-0.36526	-0.44086	-0.68825	-1.3588	-0.22072	-0.27712	-0.41386	-0.60236	-0.86467	-0.12409	-0.16561	-0.32825	-0.47767	-0.69072	-0.10274	-0.12045	-0.15771	-0.30846	-0.4092
613	-0.27886	-0.5575	-0.99968	-1.34565	-2.12488	-0.32067	-0.51786	-1.02569	-1.95569	-3.27381	-0.34316	-0.572	-1.2323	-2.32662	-5.00388	-0.25358	-0.34638	-0.43854	-0.68937	-1.3828	-0.22072	-0.28028	-0.41178	-0.58054	-0.85922	-0.12368	-0.16433	-0.32986	-0.46009	-0.69398	-0.10271	-0.11938	-0.1573	-0.30958	-0.40738
614	-0.27924	-0.55104	-0.97759	-1.34135	-2.12373	-0.30871	-0.49903	-1.02484	-1.93867	-3.23173	-0.34359	-0.5712	-1.22525	-2.29602	-5.00844	-0.26155	-0.35402	-0.44144	-0.68686	-1.432	-0.2206	-0.29375	-0.41162	-0.58551	-0.88197	-0.12535	-0.16248	-0.34966	-0.46084	-0.69323	-0.10258	-0.1204	-0.15874	-0.30743	-0.40486
615	-0.27941	-0.54179	-0.94617	-1.3879	-2.14761	-0.30005	-0.50417	-1.02695	-1.94954	-3.20282	-0.35049	-0.5748	-1.21972	-2.3382	-5.00248	-0.25919	-0.35252	-0.43997	-0.70144	-1.4196	-0.22016	-0.28751	-0.4283	-0.61181	-0.88466	-0.12394	-0.16374	-0.35834	-0.4635	-0.69695	-0.1021	-0.12058	-0.15925	-0.30694	-0.40469
616	-0.27773	-0.53505	-0.92469	-1.38904	-2.22449	-0.30199	-0.50175	-1.02833	-1.94285	-3.21928	-0.34777	-0.578	-1.22858	-2.35788	-5.0084	-0.25245	-0.35223	-0.43802	-0.72075	-1.4036	-0.22036	-0.2745	-0.41325	-0.626	-0.89158	-0.12404	-0.1633	-0.35379	-0.46058	-0.69362	-0.10261	-0.1194	-0.15715	-0.30625	-0.40466
617	-0.27791	-0.53851	-0.94671	-1.38832	-2.1082	-0.30735	-0.5105	-1.02843	-1.9326	-3.22632	-0.34697	-0.5776	-1.21664	-2.3638	-5.01052	-0.25141	-0.3521	-0.43824	-0.70218	-1.3956	-0.22036	-0.27967	-0.422	-0.62393	-0.89584	-0.12435	-0.16474	-0.34486	-0.46163	-0.6919	-0.10237	-0.11999	-0.15664	-0.30617	-0.40868
618	-0.27765	-0.53577	-0.92992	-1.38487	-2.24084	-0.3027	-0.55312	-1.02626	-1.95604	-3.27161	-0.34484	-0.5748	-1.21377	-2.38536	-5.0034	-0.2548	-0.35206	-0.43743	-0.70305	-1.388	-0.22004	-0.27926	-0.41151	-0.62043	-0.882	-0.12424	-0.16561	-0.34208	-0.46268	-0.69231	-0.10518	-0.11968	-0.158	-0.30507	-0.40743
619	-0.27714	-0.53341	-0.93776	-1.3731	-2.08834	-0.30529	-0.52653	-1.02718	-1.95992	-3.28334	-0.34964	-0.5724	-1.20696	-2.38582	-4.996	-0.26736	-0.35238	-0.43571	-0.70352	-1.39	-0.21984	-0.27937	-0.40795	-0.58828	-0.87746	-0.12299	-0.16422	-0.33947	-0.45604	-0.68972	-0.10254	-0.11871	-0.15761	-0.30535	-0.40728
620	-0.27756	-0.53362	-0.91518	-1.37342	-2.16173	-0.30717	-0.49986	-1.02492	-1.94541	-3.33091	-0.34523	-0.572	-1.21203	-2.37434	-4.99552	-0.26754	-0.35373	-0.43625	-0.69613	-1.4096	-0.21972	-0.28039	-0.41973	-0.58073	-0.87595	-0.12304	-0.16735	-0.3367	-0.46099	-0.69112	-0.10236	-0.11945	-0.15682	-0.30628	-0.40758
621	-0.27699	-0.54587	-0.94786	-1.36043	-2.02145	-0.30491	-0.50114	-1.02802	-1.92429	-3.35226	-0.34291	-0.5704	-1.21477	-2.42142	-5.03348	-0.26612	-0.35113	-0.43946	-0.69563	-1.4596	-0.21968	-0.27592	-0.41298	-0.58406	-0.88802	-0.12483	-0.16376	-0.33368	-0.45804	-0.68692	-0.10238	-0.11984	-0.15807	-0.30525	-0.4071
622	-0.27693	-0.54092	-0.93092	-1.43113	-1.96824	-0.30258	-0.52135	-1.02305	-1.94608	-3.28929	-0.34254	-0.5684	-1.22187	-2.4117	-5.01812	-0.25538	-0.35318	-0.43408	-0.6943	-1.4444	-0.21968	-0.27832	-0.42222	-0.58994	-0.88628	-0.12378	-0.16335	-0.33252	-0.45353	-0.68484	-0.10218	-0.11917	-0.15769	-0.30528	-0.40684
623	-0.27675	-0.52852	-0.93497	-1.34543	-2.03826	-0.30376	-0.5021	-1.03264	-1.9441	-3.27948	-0.34499	-0.5696	-1.22551	-2.4095	-5.0088	-0.25166	-0.34948	-0.43586	-0.68767	-1.4324	-0.21964	-0.28232	-0.41919	-0.63117	-0.873	-0.12442	-0.16512	-0.33311	-0.46291	-0.6865	-0.1021	-0.11968	-0.15741	-0.30492	-0.40927
624	-0.27685	-0.52096	-0.95104	-1.33545	-2.12329	-0.30636	-0.49254	-1.02833	-1.94464	-3.29688	-0.34342	-0.572	-1.22669	-2.38969	-5.00568	-0.26248	-0.3507	-0.43345	-0.68933	-1.4304	-0.21912	-0.27895	-0.42361	-0.61078	-0.88746	-0.12353	-0.1642	-0.32887	-0.45663	-0.73824	-0.1023	-0.1205	-0.15702	-0.30769	-0.40694
625	-0.27549	-0.51458	-0.93415	-1.36193	-2.04313	-0.30219	-0.51852	-1.02198	-1.95402	-3.2529	-0.3427	-0.57	-1.23097	-2.35412	-5.001	-0.25821	-0.35264	-0.43952	-0.68948	-1.4296	-0.21892	-0.28426	-0.41108	-0.57422	-0.88712	-0.12327	-0.16345	-0.33203	-0.45197	-0.69692	-0.10184	-0.11943	-0.15554	-0.30594	-0.40484
626	-0.2753	-0.51027	-0.90916	-1.38717	-2.12949	-0.30312	-0.50504	-1.02726	-1.96414	-3.29367	-0.34127	-0.5668	-1.2281	-2.37403	-5.00184	-0.2553	-0.35298	-0.439	-0.68922	-1.4256	-0.21888	-0.28217	-0.4111	-0.58039	-0.91928	-0.1226	-0.16215	-0.34675	-0.45615	-0.69026	-0.10173	-0.11902	-0.15682	-0.30538	-0.40482
627	-0.2754	-0.51712	-0.91142	-1.36758	-2.1749	-0.30331	-0.49572	-1.0248	-1.93934	-3.30052	-0.34765	-0.5668	-1.22866	-2.34825	-4.99468	-0.25473	-0.35083	-0.43657	-0.68702	-1.4484	-0.21916	-0.27711	-0.41911	-0.59586	-0.92054	-0.12383	-0.16579	-0.35373	-0.45489	-0.68936	-0.10194	-0.11748	-0.15636	-0.3041	-0.40602
628	-0.27545	-0.5123	-0.91752	-1.46143	-1.99894	-0.30306	-0.50041	-1.02769	-1.92957	-3.28504	-0.34017	-0.5652	-1.23138	-2.31829	-5.00188	-0.25263	-0.35612	-0.43457	-0.68524	-1.4208	-0.219	-0.27673	-0.41348	-0.62314	-0.8955	-0.12227	-0.16438	-0.34002	-0.46053	-0.6862	-0.10121	-0.11876	-0.15597	-0.30799	-0.40425
629	-0.27676	-0.51312	-0.89781	-1.39432	-2.02024	-0.30313	-0.57016	-1.02449	-1.95172	-3.2918	-0.34312	-0.5632	-1.23028	-2.33866	-4.9974	-0.26233	-0.35056	-0.44322	-0.68575	-1.4236	-0.22012	-0.27929	-0.40704	-0.60403	-0.91616	-0.12266	-0.16269	-0.33711	-0.45135	-0.68711	-0.10147	-0.1183	-0.15497	-0.30715	-0.40507
630	-0.27483	-0.51258	-0.89768	-1.38082	-2.04256	-0.30262	-0.55817	-1.02318	-1.94328	-3.23542	-0.34254	-0.5596	-1.24624	-2.34184	-5.0034	-0.25022	-0.34887	-0.43401	-0.68374	-1.4284	-0.2198	-0.28972	-0.41567	-0.58641	-0.91742	-0.12419	-0.16012	-0.33664	-0.45084	-0.68834	-0.1013	-0.12055	-0.15507	-0.30669	-0.40968
631	-0.27781	-0.51478	-0.84868	-1.36497	-2.2419	-0.30335	-0.54696	-1.02346	-1.94992	-3.28821	-0.34344	-0.5608	-1.24242	-2.35614	-5.00156	-0.25233	-0.34981	-0.43829	-0.68281	-1.4096	-0.21916	-0.28416	-0.41548	-0.5642	-0.90399	-0.12253	-0.16643	-0.33218	-0.44838	-0.68482	-0.10125	-0.11832	-0.15469	-0.30295	-0.40584
632	-0.27437	-0.51242	-0.9548	-1.37394	-2.27972	-0.30262	-0.54305	-1.02	-1.94205	-3.25905	-0.34309	-0.5628	-1.25057	-2.34174	-5.00424	-0.26955	-0.36416	-0.43283	-0.68348	-1.3896	-0.21884	-0.27397	-0.42035	-0.60925	-0.91024	-0.12284	-0.16028	-0.33035	-0.45289	-0.68608	-0.10118	-0.1185	-0.15528	-0.30336	-0.4114
633	-0.27569	-0.51601	-0.96193	-1.34897	-2.24886	-0.30458	-0.50211	-1.02413	-1.95194	-3.26592	-0.34183	-0.5624	-1.24283	-2.31401	-5.00048	-0.28221	-0.36332	-0.43555	-0.68169	-1.402	-0.21864	-0.27766	-0.41476	-0.60782	-0.9209	-0.12399	-0.16263	-0.32878	-0.45743	-0.6922	-0.10123	-0.11863	-0.15602	-0.30387	-0.40574
634	-0.27454	-0.51255	-0.95265	-1.36306	-2.33972	-0.30069	-0.49468	-1.01982	-1.94692	-3.26743	-0.34226	-0.5604	-1.24355	-2.30837	-5.00052	-0.27644	-0.36479	-0.43886	-0.67986	-1.4204	-0.21836	-0.2793	-0.40993	-0.57582	-0.92554	-0.12301	-0.16171	-0.32888	-0.45338	-0.68864	-0.10083	-0.11835	-0.15736	-0.30166	-0.40302
635	-0.27576	-0.49966	-0.9394	-1.35556	-2.27957	-0.30017	-0.53747	-1.01928	-1.93746	-3.32153	-0.34109	-0.5612	-1.2474	-2.27572	-5.0006	-0.25578	-0.35009	-0.44411	-0.68161	-1.4252	-0.21844	-0.28051	-0.40535	-0.59826	-0.91882	-0.12276	-0.16292	-0.3281	-0.449	-0.68855	-0.1008	-0.11676	-0.15654	-0.30489	-0.40392
636	-0.27561	-0.49697	-0.92277	-1.34962	-2.37964	-0.30202	-0.5104	-1.0209	-1.94474	-3.27876	-0.34064	-0.5688	-1.30408	-2.28956	-5.00704	-0.26301	-0.348	-0.45024	-0.68072	-1.4136	-0.21804	-0.27783	-0.4012	-0.5669	-0.88651	-0.12117	-0.16171	-0.32642	-0.45556	-0.68621	-0.10085	-0.1194	-0.15584	-0.30284	-0.40458
637	-0.27554	-0.5105	-0.91372	-1.34875	-2.27547	-0.29926	-0.54128	-1.02236	-1.96156	-3.2834	-0.35952	-0.5688	-1.2895	-2.29658	-4.99932	-0.25971	-0.3494	-0.44719	-0.68035	-1.4024	-0.21804	-0.28909	-0.41262	-0.56724	-0.91203	-0.12263	-0.16399	-0.33048	-0.44787	-0.68609	-0.10195	-0.11945	-0.15577	-0.30379	-0.40576
638	-0.27537	-0.51783	-0.95486	-1.35743	-2.25558	-0.2985	-0.4953	-1.02008	-1.95902	-3.25402	-0.34873	-0.5752	-1.28074	-2.28418	-4.98572	-0.26183	-0.35088	-0.44865	-0.6791	-1.3896	-0.218	-0.28429	-0.40344	-0.56061	-0.92185	-0.12312	-0.16727	-0.32288	-0.45051	-0.68426	-0.10646	-0.11774	-0.15459	-0.30118	-0.4062
639	-0.27393	-0.51002	-0.96103	-1.33774	-2.20837	-0.302	-0.51581	-1.02513	-1.95323	-3.21974	-0.3348	-0.5728	-1.26905	-2.32841	-4.99632	-0.26567	-0.34999	-0.44731	-0.67911	-1.4392	-0.21788	-0.2831	-0.40904	-0.59254	-0.91629	-0.12266	-0.16786	-0.32422	-0.45479	-0.69297	-0.10946	-0.11804	-0.15474	-0.30148	-0.40148
640	-0.27484	-0.49887	-0.91518	-1.35889	-2.34889	-0.30101	-0.51456	-1.02515	-1.93713	-3.29482	-0.33861	-0.572	-1.26098	-2.32831	-4.9942	-0.25578	-0.34922	-0.44758	-0.67731	-1.446	-0.21776	-0.27139	-0.4085	-0.62279	-0.91388	-0.12271	-0.1644	-0.32557	-0.45276	-0.68856	-0.11015	-0.11727	-0.15551	-0.30159	-0.40464
641	-0.27491	-0.50266	-1.00183	-1.34369	-2.22221	-0.30325	-0.53794	-1.02715	-1.95128	-3.30313	-0.33935	-0.572	-1.26856	-2.31447	-5.00572	-0.25178	-0.34914	-0.44362	-0.67605	-1.4228	-0.21752	-0.27528	-0.40658	-0.56805	-0.91514	-0.1226	-0.16369	-0.32252	-0.45517	-0.68323	-0.10991	-0.11943	-0.15518	-0.30318	-0.40812
642	-0.2754	-0.49712	-0.94302	-1.34506	-2.30722	-0.31509	-0.51327	-1.0178	-1.95164	-3.28862	-0.34093	-0.5708	-1.26221	-2.30684	-5.0006	-0.25206	-0.35285	-0.44329	-0.67477	-1.4128	-0.21736	-0.27608	-0.41284	-0.61923	-0.88241	-0.12225	-0.16107	-0.32327	-0.45092	-0.6899	-0.10689	-0.11743	-0.15472	-0.30133	-0.41102
643	-0.27553	-0.49936	-1.00993	-1.35029	-2.27762	-0.3107	-0.49534	-1.02085	-1.94538	-3.29677	-0.34184	-0.568	-1.25524	-2.3175	-4.99244	-0.25327	-0.35207	-0.44734	-0.6739	-1.3972	-0.21792	-0.27781	-0.40764	-0.62664	-0.92759	-0.12335	-0.16484	-0.32585	-0.4553	-0.67993	-0.10572	-0.11781	-0.15438	-0.30113	-0.4044
644	-0.27489	-0.49428	-0.95227	-1.3425	-2.2362	-0.30503	-0.50901	-1.02198	-1.91222	-3.2804	-0.34307	-0.5692	-1.25693	-2.33733	-4.99432	-0.24955	-0.34955	-0.45189	-0.67231	-1.3972	-0.21816	-0.27964	-0.41217	-0.57542	-0.92403	-0.12199	-0.16299	-0.32225	-0.45187	-0.67803	-0.10461	-0.11861	-0.15449	-0.30056	-0.41007
645	-0.27483	-0.50727	-0.97562	-1.35054	-2.22729	-0.31113	-0.49322	-1.02013	-1.93957	-3.28932	-0.3404	-0.5688	-1.25016	-2.34233	-4.99652	-0.24942	-0.34945	-0.45044	-0.67237	-1.3972	-0.21828	-0.29305	-0.42435	-0.60437	-0.91672	-0.12178	-0.16192	-0.32134	-0.46294	-0.68284	-0.10377	-0.11938	-0.15495	-0.29736	-0.40261
646	-0.27458	-0.50645	-0.97272	-1.34007	-2.23659	-0.29573	-0.51033	-1.01777	-1.95228	-3.26028	-0.33797	-0.572	-1.25267	-2.34151	-4.99592	-0.26841	-0.34628	-0.44537	-0.67182	-1.3872	-0.21784	-0.27902	-0.41873	-0.60647	-0.916	-0.12235	-0.16099	-0.32332	-0.46056	-0.6822	-0.10259	-0.11791	-0.15449	-0.29861	-0.40456
647	-0.27533	-0.5012	-0.9217	-1.35102	-2.21832	-0.30246	-0.53015	-1.02162	-1.93316	-3.30216	-0.34204	-0.574	-1.25214	-2.3239	-4.99184	-0.25147	-0.34757	-0.45539	-0.67152	-1.3728	-0.21768	-0.27735	-0.42786	-0.60546	-0.92759	-0.12202	-0.16302	-0.32341	-0.45415	-0.67496	-0.10154	-0.11781	-0.15572	-0.2991	-0.40289
648	-0.27473	-0.49374	-0.96624	-1.35433	-2.27603	-0.30083	-0.49868	-1.01946	-1.94815	-3.25198	-0.34155	-0.5716	-1.25039	-2.31116	-4.98536	-0.25108	-0.34753	-0.44832	-0.673	-1.3668	-0.2174	-0.2839	-0.41327	-0.61536	-0.92416	-0.12237	-0.16456	-0.32308	-0.45927	-0.67798	-0.10147	-0.11738	-0.15497	-0.29923	-0.39887
649	-0.2729	-0.50179	-0.93402	-1.3603	-2.05302	-0.30674	-0.54968	-1.01703	-1.93618	-3.23811	-0.33857	-0.5696	-1.24437	-2.31522	-4.97416	-0.249	-0.34753	-0.43963	-0.67834	-1.3748	-0.21704	-0.26576	-0.41158	-0.59943	-0.91096	-0.12232	-0.16648	-0.32445	-0.46468	-0.68458	-0.10124	-0.1184	-0.15415	-0.30133	-0.4013
650	-0.27429	-0.53226	-0.89317	-1.33217	-2.11022	-0.30045	-0.50303	-1.02118	-1.93813	-3.22755	-0.33897	-0.5676	-1.24309	-2.3015	-4.97432	-0.24951	-0.34925	-0.44358	-0.67718	-1.3608	-0.21672	-0.27176	-0.41741	-0.5967	-0.927	-0.12158	-0.16217	-0.34128	-0.45397	-0.71593	-0.10072	-0.11656	-0.15269	-0.30159	-0.4074
651	-0.27578	-0.53362	-0.93643	-1.36536	-2.11022	-0.29752	-0.48604	-1.01849	-1.92709	-3.21036	-0.33773	-0.566	-1.2476	-2.29364	-4.98268	-0.25524	-0.34838	-0.44195	-0.6762	-1.3648	-0.21684	-0.275	-0.4173	-0.57719	-0.91721	-0.12089	-0.1643	-0.348	-0.45904	-0.67893	-0.10035	-0.11712	-0.15292	-0.29895	-0.40158
652	-0.27553	-0.52122	-0.92674	-1.35188	-2.11783	-0.29991	-0.4896	-1.02039	-1.94915	-3.24524	-0.34278	-0.5636	-1.24324	-2.27831	-4.977	-0.25643	-0.34837	-0.44121	-0.67663	-1.3704	-0.21652	-0.27262	-0.40958	-0.59843	-0.92154	-0.12178	-0.16676	-0.33883	-0.45958	-0.67992	-0.10014	-0.11692	-0.15336	-0.30061	-0.403
653	-0.27739	-0.5125	-0.92008	-1.35006	-2.06696	-0.30053	-0.48968	-1.0269	-1.90928	-3.20662	-0.33779	-0.5664	-1.24501	-2.29915	-4.98264	-0.28089	-0.34675	-0.43798	-0.67449	-1.356	-0.21636	-0.27289	-0.41121	-0.59762	-0.91326	-0.12132	-0.16399	-0.33484	-0.45878	-0.68085	-0.09981	-0.11692	-0.15413	-0.30151	-0.403
654	-0.27434	-0.50835	-0.89217	-1.35216	-2.1135	-0.30119	-0.49104	-1.01844	-1.93154	-3.17676	-0.34252	-0.5668	-1.25062	-2.29015	-4.98168	-0.26642	-0.35142	-0.44128	-0.67478	-1.3464	-0.21608	-0.28117	-0.41121	-0.61734	-0.91326	-0.12301	-0.1623	-0.33365	-0.46132	-0.67643	-0.09996	-0.11779	-0.15292	-0.29954	-0.40282
655	-0.27345	-0.50866	-0.83743	-1.33735	-2.03162	-0.29922	-0.5019	-1.01744	-1.94644	-3.24111	-0.33534	-0.564	-1.25393	-2.29456	-4.98436	-0.25162	-0.35583	-0.43287	-0.67496	-1.3248	-0.21592	-0.29638	-0.41682	-0.59888	-0.9004	-0.12204	-0.16471	-0.33196	-0.46404	-0.67714	-0.0996	-0.11779	-0.15326	-0.29715	-0.403
656	-0.27594	-0.51696	-0.91126	-1.35935	-2.15984	-0.30374	-0.55607	-1.01452	-1.93882	-3.20008	-0.34042	-0.5616	-1.27133	-2.29258	-4.98636	-0.25113	-0.34911	-0.44034	-0.67503	-1.3496	-0.216	-0.2678	-0.40705	-0.61758	-0.90206	-0.12035	-0.16356	-0.33398	-0.47493	-0.67628	-0.09927	-0.1161	-0.15295	-0.29738	-0.40176
657	-0.27614	-0.52452	-0.88451	-1.35865	-2.21168	-0.30726	-0.53201	-1.01908	-1.94713	-3.20664	-0.33683	-0.5604	-1.26636	-2.31022	-4.97492	-0.2517	-0.35129	-0.44132	-0.67588	-1.3416	-0.21572	-0.27723	-0.41552	-0.61755	-0.89199	-0.12035	-0.16684	-0.33204	-0.46745	-0.67575	-0.10085	-0.11812	-0.15282	-0.29949	-0.397
658	-0.27672	-0.50989	-0.87638	-1.36209	-2.23474	-0.30133	-0.49106	-1.01834	-1.93859	-3.23314	-0.33904	-0.5576	-1.2801	-2.28549	-4.98156	-0.25097	-0.35665	-0.43964	-0.67341	-1.348	-0.21576	-0.27728	-0.40116	-0.61037	-0.90537	-0.12045	-0.16438	-0.32873	-0.46606	-0.67155	-0.09978	-0.11715	-0.15205	-0.29764	-0.3991
659	-0.27494	-0.5146	-0.88887	-1.35982	-2.18631	-0.29943	-0.50606	-1.01921	-1.93447	-3.20331	-0.33856	-0.5544	-1.28948	-2.28918	-4.99328	-0.27174	-0.36164	-0.44538	-0.67279	-1.3564	-0.2154	-0.29141	-0.40926	-0.60762	-0.88556	-0.1203	-0.16071	-0.3223	-0.46845	-0.6869	-0.09884	-0.11653	-0.15218	-0.29728	-0.40684
660	-0.27502	-0.52009	-0.8781	-1.3784	-2.1267	-0.30128	-0.49368	-1.01475	-1.93462	-3.21051	-0.33828	-0.5544	-1.27997	-2.29392	-4.98652	-0.26908	-0.3421	-0.44422	-0.67242	-1.3976	-0.21524	-0.29869	-0.41747	-0.5948	-0.92931	-0.11981	-0.16297	-0.32945	-0.46837	-0.68968	-0.09846	-0.11651	-0.15269	-0.29585	-0.40384
661	-0.27519	-0.51127	-0.8819	-1.386	-2.17372	-0.29954	-0.4972	-1.01662	-1.93795	-3.2324	-0.33981	-0.554	-1.26472	-2.31224	-4.98584	-0.25168	-0.34666	-0.44852	-0.67175	-1.48	-0.21496	-0.2771	-0.41395	-0.61958	-0.91682	-0.1203	-0.16509	-0.32455	-0.46606	-0.68417	-0.09816	-0.11668	-0.15213	-0.29738	-0.40246
662	-0.27647	-0.50592	-0.87334	-1.37155	-2.282	-0.29809	-0.49641	-1.01788	-1.93119	-3.22919	-0.33872	-0.5612	-1.26492	-2.31901	-4.9906	-0.25034	-0.34628	-0.44321	-0.67202	-1.4812	-0.2148	-0.27553	-0.40936	-0.5987	-0.96057	-0.12055	-0.16663	-0.32452	-0.46694	-0.68568	-0.09783	-0.11602	-0.15287	-0.29605	-0.4013
663	-0.27859	-0.52075	-0.87316	-1.38213	-2.1289	-0.29591	-0.4895	-1.017	-1.93393	-3.20797	-0.33861	-0.564	-1.2539	-2.3073	-4.9788	-0.25148	-0.34655	-0.44243	-0.67156	-1.5044	-0.21464	-0.27661	-0.41347	-0.60205	-0.94043	-0.11999	-0.16407	-0.32574	-0.46527	-0.68634	-0.09805	-0.11645	-0.1519	-0.29456	-0.39851
664	-0.27598	-0.50696	-0.92277	-1.36592	-2.16291	-0.30037	-0.48794	-1.01662	-1.91289	-3.19275	-0.33252	-0.5628	-1.24119	-2.25522	-4.98244	-0.24901	-0.34823	-0.44868	-0.67152	-1.5224	-0.2144	-0.27296	-0.40601	-0.60996	-0.95288	-0.11897	-0.16215	-0.327	-0.46512	-0.68997	-0.09792	-0.11789	-0.15374	-0.29477	-0.39966
665	-0.27754	-0.50891	-0.85996	-1.34164	-2.00725	-0.29823	-0.50229	-1.01426	-1.92847	-3.27335	-0.33429	-0.5608	-1.25106	-2.29699	-4.98688	-0.24927	-0.34697	-0.44612	-0.6716	-1.4872	-0.21432	-0.27662	-0.40126	-0.61864	-0.93571	-0.11914	-0.16456	-0.32829	-0.46089	-0.6812	-0.09775	-0.11717	-0.15187	-0.29515	-0.39866
666	-0.27748	-0.52129	-0.89909	-1.34117	-2.12924	-0.29897	-0.50687	-1.01406	-1.9388	-3.27371	-0.33672	-0.558	-1.23358	-2.28708	-4.99	-0.26718	-0.34878	-0.43884	-0.67077	-1.4724	-0.21404	-0.27816	-0.39835	-0.59742	-0.93376	-0.11979	-0.16315	-0.32612	-0.4647	-0.68148	-0.09758	-0.11594	-0.15215	-0.29697	-0.40112
667	-0.27646	-0.50538	-0.90955	-1.35949	-2.08639	-0.29627	-0.49253	-1.01716	-1.92524	-3.2334	-0.33682	-0.5564	-1.23668	-2.26245	-4.978	-0.24957	-0.36142	-0.44315	-0.67066	-1.4544	-0.21492	-0.27346	-0.39991	-0.60961	-0.94307	-0.11912	-0.16197	-0.3223	-0.46483	-0.68323	-0.09726	-0.11671	-0.15254	-0.29749	-0.40528
668	-0.27682	-0.50005	-0.86895	-1.35416	-2.1003	-0.29958	-0.49652	-1.01354	-1.92844	-3.24654	-0.33657	-0.5548	-1.23176	-2.28659	-4.98004	-0.24809	-0.34436	-0.45546	-0.6707	-1.4276	-0.2162	-0.27878	-0.40444	-0.58256	-0.93658	-0.11856	-0.16094	-0.3258	-0.46886	-0.68228	-0.09704	-0.11748	-0.1512	-0.29638	-0.39866
669	-0.27942	-0.50984	-0.90737	-1.34877	-2.01686	-0.30592	-0.48378	-1.0199	-1.93239	-3.2221	-0.33769	-0.556	-1.22254	-2.30955	-4.98384	-0.24849	-0.34673	-0.44885	-0.66901	-1.4168	-0.216	-0.27842	-0.40355	-0.55378	-0.93561	-0.11832	-0.16117	-0.32816	-0.46765	-0.67958	-0.09738	-0.1164	-0.15244	-0.29615	-0.39446
670	-0.27396	-0.49933	-0.8881	-1.32957	-2.01924	-0.30045	-0.48398	-1.01839	-1.93449	-3.24034	-0.34168	-0.5576	-1.22238	-2.31014	-4.9792	-0.2756	-0.34724	-0.44444	-0.66824	-1.4116	-0.2158	-0.28182	-0.40578	-0.60536	-0.92869	-0.1193	-0.15928	-0.3667	-0.46506	-0.68216	-0.09717	-0.11712	-0.15138	-0.29421	-0.40261
671	-0.27724	-0.50133	-0.87088	-1.33981	-2.09659	-0.29995	-0.50139	-1.01034	-1.93636	-3.24667	-0.34198	-0.5564	-1.22026	-2.29558	-4.98076	-0.25468	-0.34879	-0.45243	-0.6668	-1.4096	-0.21532	-0.27939	-0.42896	-0.59804	-0.93256	-0.11943	-0.15964	-0.34677	-0.46463	-0.67908	-0.0973	-0.11548	-0.15028	-0.29469	-0.39907
672	-0.2757	-0.495	-0.89384	-1.34403	-2.02888	-0.30437	-0.48361	-1.01498	-1.92888	-3.2355	-0.34909	-0.5552	-1.21856	-2.27613	-4.9786	-0.24796	-0.35547	-0.44295	-0.66743	-1.402	-0.2156	-0.28673	-0.42304	-0.59962	-0.93992	-0.11904	-0.16399	-0.33658	-0.46563	-0.68139	-0.09724	-0.11563	-0.1522	-0.29456	-0.39815
673	-0.27635	-0.4963	-0.8843	-1.3555	-1.98318	-0.3054	-0.48586	-1.01254	-1.91666	-3.27422	-0.33577	-0.5544	-1.21405	-2.25668	-4.97456	-0.26603	-0.3429	-0.44072	-0.66591	-1.392	-0.21512	-0.2743	-0.44001	-0.5983	-0.92428	-0.11953	-0.16043	-0.33511	-0.46648	-0.68078	-0.09703	-0.11663	-0.15044	-0.29269	-0.39705
674	-0.27425	-0.49326	-0.86093	-1.35015	-2.05005	-0.30234	-0.49148	-1.0158	-1.93383	-3.28647	-0.33241	-0.5512	-1.21164	-2.22457	-4.97184	-0.25217	-0.34854	-0.44033	-0.66607	-1.3876	-0.21484	-0.2752	-0.42407	-0.59828	-0.90188	-0.12032	-0.15933	-0.329	-0.46678	-0.6864	-0.09745	-0.11699	-0.15082	-0.2958	-0.3969
675	-0.27542	-0.49538	-0.8524	-1.34285	-2.07098	-0.2989	-0.49352	-1.01695	-1.89866	-3.2917	-0.33902	-0.5488	-1.21249	-2.26137	-4.97744	-0.24733	-0.34638	-0.43682	-0.66732	-1.376	-0.21464	-0.27396	-0.4338	-0.56955	-0.92528	-0.11861	-0.15812	-0.32945	-0.46883	-0.68153	-0.0972	-0.11522	-0.15128	-0.29626	-0.39759
676	-0.27931	-0.50064	-0.86762	-1.34343	-2.02288	-0.30041	-0.51926	-1.019	-1.93121	-3.244	-0.338	-0.5464	-1.21695	-2.2697	-4.9846	-0.24767	-0.35478	-0.44142	-0.66706	-1.3716	-0.21432	-0.27628	-0.43208	-0.60314	-0.9576	-0.11945	-0.15766	-0.33096	-0.46645	-0.68152	-0.09776	-0.1164	-0.15141	-0.29454	-0.39943
677	-0.27297	-0.4953	-0.86616	-1.32574	-2.17032	-0.29629	-0.5053	-1.00898	-1.9509	-3.26861	-0.33654	-0.554	-1.20836	-2.24325	-4.97912	-0.25158	-0.34721	-0.45062	-0.66661	-1.3596	-0.21404	-0.27615	-0.43926	-0.59827	-0.94981	-0.11807	-0.16215	-0.32974	-0.46737	-0.68195	-0.09737	-0.11433	-0.15023	-0.29518	-0.40189
678	-0.27478	-0.488	-0.84176	-1.33304	-2.13488	-0.297	-0.48556	-1.00968	-1.92732	-3.26592	-0.33468	-0.5616	-1.20654	-2.26955	-4.97708	-0.26056	-0.34851	-0.44014	-0.66542	-1.3868	-0.21404	-0.27688	-0.42537	-0.60719	-0.94348	-0.11835	-0.16135	-0.32721	-0.46922	-0.67983	-0.09869	-0.11443	-0.15041	-0.29564	-0.40046
679	-0.27468	-0.48362	-0.82149	-1.34934	-2.23746	-0.29907	-0.48596	-1.01511	-1.93859	-3.2406	-0.33621	-0.5592	-1.20647	-2.27121	-4.97004	-0.25911	-0.34891	-0.43706	-0.66542	-1.4372	-0.21384	-0.27739	-0.4407	-0.55781	-0.93402	-0.11866	-0.15994	-0.32872	-0.47683	-0.68121	-0.09941	-0.11748	-0.15013	-0.29308	-0.40248
680	-0.27347	-0.483	-0.87667	-1.34067	-2.11217	-0.29771	-0.51941	-1.01393	-1.9429	-3.25792	-0.33766	-0.5616	-1.20265	-2.29699	-4.97676	-0.24787	-0.34852	-0.43646	-0.66553	-1.4284	-0.21368	-0.27753	-0.42722	-0.58864	-0.91157	-0.11897	-0.16205	-0.32507	-0.47729	-0.68349	-0.09779	-0.11612	-0.1499	-0.29387	-0.40066
681	-0.27496	-0.49282	-0.83733	-1.34202	-2.11991	-0.29658	-0.53694	-1.00609	-1.9166	-3.25054	-0.34553	-0.5608	-1.20957	-2.2809	-4.98568	-0.24682	-0.35027	-0.43599	-0.6654	-1.4072	-0.21324	-0.27216	-0.44082	-0.57324	-0.91254	-0.11925	-0.16082	-0.32397	-0.46419	-0.67437	-0.09639	-0.11453	-0.15069	-0.29149	-0.40189
682	-0.27243	-0.48959	-0.85094	-1.33621	-2.11012	-0.29769	-0.49923	-1.01603	-1.92493	-3.32494	-0.33713	-0.5616	-1.24711	-2.23959	-4.98528	-0.24728	-0.34699	-0.43726	-0.66513	-1.3984	-0.21316	-0.27235	-0.42784	-0.58071	-0.91383	-0.11984	-0.16099	-0.32512	-0.47836	-0.67849	-0.09717	-0.11543	-0.15059	-0.29567	-0.39995
683	-0.27412	-0.49256	-0.80463	-1.33343	-2.08749	-0.29771	-0.53304	-1.01349	-1.93928	-3.29354	-0.33283	-0.5576	-1.24224	-2.26939	-4.98064	-0.24879	-0.34292	-0.42935	-0.66648	-1.4	-0.2134	-0.27413	-0.4296	-0.61316	-0.92352	-0.11845	-0.15971	-0.32724	-0.47667	-0.67331	-0.09704	-0.11463	-0.15033	-0.29362	-0.39674
684	-0.27227	-0.48428	-0.83597	-1.34043	-2.06863	-0.2954	-0.4966	-1.01062	-1.92001	-3.35828	-0.33806	-0.5548	-1.23899	-2.24804	-4.9808	-0.24837	-0.3473	-0.42946	-0.66623	-1.3936	-0.21324	-0.27311	-0.43086	-0.61359	-0.93172	-0.11745	-0.16281	-0.32162	-0.47247	-0.67364	-0.09696	-0.11558	-0.14928	-0.29436	-0.39997
685	-0.27447	-0.48	-0.86524	-1.33882	-2.082	-0.29559	-0.48189	-1.0105	-1.90466	-3.29744	-0.33417	-0.5536	-1.22592	-2.25799	-4.97728	-0.24618	-0.35568	-0.44068	-0.66346	-1.3908	-0.213	-0.27265	-0.42784	-0.58439	-0.92298	-0.11817	-0.16099	-0.32145	-0.46763	-0.67325	-0.09597	-0.11479	-0.15049	-0.29223	-0.4034
686	-0.27271	-0.48854	-0.82106	-1.34141	-2.1379	-0.29729	-0.48869	-1.00906	-1.91227	-3.28283	-0.33387	-0.5524	-1.23384	-2.2464	-4.97772	-0.24581	-0.34813	-0.43576	-0.6638	-1.358	-0.21288	-0.27516	-0.43068	-0.57469	-0.91424	-0.11843	-0.15887	-0.32069	-0.46955	-0.67417	-0.0966	-0.11684	-0.15005	-0.28982	-0.3962
687	-0.2726	-0.49108	-0.86808	-1.33335	-2.20107	-0.29646	-0.53546	-1.01324	-1.91522	-3.26997	-0.34252	-0.5616	-1.22505	-2.25932	-4.97152	-0.24717	-0.34704	-0.43096	-0.66322	-1.344	-0.21268	-0.27691	-0.42656	-0.57885	-0.88882	-0.11825	-0.15923	-0.31932	-0.47308	-0.67556	-0.09606	-0.11479	-0.15018	-0.29269	-0.39482
688	-0.27332	-0.48567	-0.86173	-1.34605	-2.0622	-0.29649	-0.5166	-1.01382	-1.9234	-3.28232	-0.33664	-0.5596	-1.22956	-2.23344	-4.97352	-0.25439	-0.34714	-0.43028	-0.66274	-1.3316	-0.21232	-0.2735	-0.42555	-0.61101	-0.9149	-0.11779	-0.16041	-0.31951	-0.4655	-0.6789	-0.09574	-0.11487	-0.1499	-0.28913	-0.40138
689	-0.27235	-0.4745	-0.88405	-1.33889	-2.07998	-0.29612	-0.51663	-1.00888	-1.92437	-3.28906	-0.33734	-0.5636	-1.21669	-2.25312	-4.98048	-0.2662	-0.34784	-0.43722	-0.66179	-1.3272	-0.21204	-0.27884	-0.42393	-0.60588	-0.90596	-0.1185	-0.158	-0.31849	-0.46181	-0.677	-0.09559	-0.11515	-0.14862	-0.28934	-0.40058
690	-0.27312	-0.48441	-0.8781	-1.3479	-2.05082	-0.2959	-0.5223	-1.00224	-1.93375	-3.23988	-0.33279	-0.5628	-1.24191	-2.25179	-4.97348	-0.25868	-0.34789	-0.43886	-0.6612	-1.338	-0.212	-0.28675	-0.4258	-0.60648	-0.9146	-0.11761	-0.15938	-0.32004	-0.46883	-0.66942	-0.09568	-0.11487	-0.14936	-0.29003	-0.40079
691	-0.27345	-0.48011	-0.8942	-1.32542	-2.10627	-0.30104	-0.51445	-1.01546	-1.92714	-3.25905	-0.33305	-0.5612	-1.31723	-2.27618	-4.98112	-0.24595	-0.3461	-0.43635	-0.66073	-1.3264	-0.21208	-0.28213	-0.422	-0.58557	-0.8964	-0.11891	-0.16005	-0.32174	-0.46827	-0.67036	-0.0956	-0.11422	-0.15018	-0.29139	-0.40123
692	-0.28399	-0.47826	-0.87088	-1.34524	-2.11366	-0.29793	-0.48789	-1.01178	-1.94677	-3.22645	-0.33446	-0.5596	-1.2762	-2.25476	-4.98352	-0.25968	-0.34779	-0.43388	-0.66102	-1.3184	-0.21172	-0.27388	-0.42304	-0.56464	-0.90773	-0.11861	-0.15923	-0.31773	-0.46466	-0.67632	-0.09767	-0.11522	-0.14867	-0.28972	-0.39751
693	-0.27183	-0.47186	-0.98682	-1.35074	-2.11242	-0.29645	-0.48404	-1.01126	-1.92434	-3.22842	-0.3385	-0.5584	-1.25342	-2.24015	-4.96924	-0.25053	-0.34887	-0.43242	-0.66084	-1.3144	-0.21332	-0.27011	-0.42099	-0.5723	-0.91254	-0.11758	-0.15833	-0.3195	-0.46007	-0.67126	-0.09608	-0.11448	-0.15044	-0.29234	-0.39702
694	-0.2699	-0.48239	-0.99548	-1.43876	-2.04067	-0.29454	-0.50264	-1.01078	-1.92068	-3.21587	-0.34733	-0.5548	-1.24094	-2.2667	-4.98008	-0.24825	-0.34346	-0.43225	-0.66202	-1.3352	-0.21316	-0.2724	-0.41611	-0.60954	-0.91649	-0.1183	-0.16102	-0.3204	-0.46755	-0.67675	-0.0959	-0.11551	-0.14972	-0.29054	-0.39159
695	-0.27163	-0.48759	-0.99104	-1.35763	-2.14897	-0.29589	-0.49272	-1.01439	-1.93288	-3.18868	-0.33369	-0.5516	-1.23361	-2.26316	-4.9852	-0.24398	-0.34114	-0.44353	-0.65976	-1.3228	-0.21304	-0.27349	-0.42244	-0.57597	-0.90186	-0.1182	-0.1592	-0.31757	-0.46104	-0.66988	-0.0957	-0.11422	-0.149	-0.28918	-0.39397
696	-0.27116	-0.48492	-0.98661	-1.36112	-2.06353	-0.29742	-0.53063	-1.0075	-1.92775	-3.18591	-0.3389	-0.5512	-1.21997	-2.2604	-4.9834	-0.26522	-0.34311	-0.44316	-0.66014	-1.3132	-0.21268	-0.27268	-0.41791	-0.60963	-0.90127	-0.11881	-0.15725	-0.31513	-0.46658	-0.67233	-0.09528	-0.11392	-0.14798	-0.29193	-0.39385
697	-0.27138	-0.50696	-0.9769	-1.3897	-2.08898	-0.29509	-0.49478	-1.01347	-1.91248	-3.24998	-0.34582	-0.5516	-1.21669	-2.21268	-4.9952	-0.26795	-0.34176	-0.44626	-0.66036	-1.3452	-0.21256	-0.27326	-0.42268	-0.58764	-0.89991	-0.1184	-0.1551	-0.31657	-0.46171	-0.67548	-0.09521	-0.11453	-0.14846	-0.29195	-0.39582
698	-0.27249	-0.49922	-0.94899	-1.37961	-2.00374	-0.29757	-0.54098	-1.00844	-1.92939	-3.22158	-0.33553	-0.5568	-1.20795	-2.21698	-4.99432	-0.2498	-0.34588	-0.44101	-0.66111	-1.4444	-0.2122	-0.27171	-0.43053	-0.55347	-0.86796	-0.11986	-0.15843	-0.31654	-0.46173	-0.67678	-0.09528	-0.11553	-0.14828	-0.2919	-0.39638
699	-0.27107	-0.49308	-0.91593	-1.35217	-2.06765	-0.30875	-0.5067	-1.0087	-1.91402	-3.23726	-0.33965	-0.5564	-1.21029	-2.23326	-4.98548	-0.2445	-0.35051	-0.44072	-0.66084	-1.4676	-0.21224	-0.27237	-0.42142	-0.58657	-0.88928	-0.11889	-0.16199	-0.31609	-0.46381	-0.66918	-0.09507	-0.1151	-0.14946	-0.2897	-0.39098
700	-0.2712	-0.4859	-0.96918	-1.3643	-2.11012	-0.30735	-0.4865	-1.0106	-1.92529	-3.22266	-0.3328	-0.554	-1.21403	-2.23431	-4.98	-0.24483	-0.35285	-0.43949	-0.66118	-1.4944	-0.21208	-0.27459	-0.41538	-0.61273	-0.91467	-0.11907	-0.15956	-0.31631	-0.45856	-0.67998	-0.09531	-0.11471	-0.14874	-0.29108	-0.39467
701	-0.27063	-0.49108	-0.96603	-1.3523	-2.15246	-0.29312	-0.50293	-1.01188	-1.939	-3.22737	-0.33405	-0.5532	-1.21264	-2.25473	-4.987	-0.2453	-0.35347	-0.44065	-0.66074	-1.4792	-0.21196	-0.2721	-0.40864	-0.57212	-0.90383	-0.11815	-0.1581	-0.31567	-0.45878	-0.67741	-0.0955	-0.11358	-0.14833	-0.28706	-0.39748
702	-0.27145	-0.48452	-0.92195	-1.33862	-2.14254	-0.29634	-0.48932	-1.01467	-1.94954	-3.22589	-0.33433	-0.5516	-1.21459	-2.25632	-4.99464	-0.25238	-0.34253	-0.44444	-0.65966	-1.4712	-0.2122	-0.27741	-0.41148	-0.56595	-0.91762	-0.11712	-0.15966	-0.31459	-0.46312	-0.68071	-0.09521	-0.11384	-0.14833	-0.28703	-0.39805
703	-0.26993	-0.47585	-0.96503	-1.3327	-2.22014	-0.2958	-0.48623	-1.01165	-1.92422	-3.20523	-0.33472	-0.5524	-1.22312	-2.29097	-4.97876	-0.252	-0.34468	-0.44371	-0.65842	-1.4536	-0.21184	-0.28001	-0.42112	-0.61496	-0.91065	-0.1183	-0.15628	-0.31448	-0.45638	-0.67759	-0.09462	-0.11538	-0.14844	-0.28888	-0.39515
704	-0.27154	-0.47634	-0.89297	-1.33424	-2.1766	-0.29715	-0.49086	-1.01178	-1.9215	-3.22884	-0.33542	-0.5528	-1.23435	-2.27244	-4.9944	-0.24463	-0.34343	-0.44107	-0.65806	-1.44	-0.21172	-0.27593	-0.4147	-0.5713	-0.90537	-0.11599	-0.15659	-0.31606	-0.46681	-0.68104	-0.09478	-0.11471	-0.1491	-0.28539	-0.40258
705	-0.27041	-0.47462	-0.95099	-1.3283	-2.14182	-0.29748	-0.5132	-1.00896	-1.93721	-3.21597	-0.33481	-0.552	-1.22776	-2.26834	-4.96616	-0.24326	-0.34815	-0.44745	-0.65825	-1.4172	-0.21128	-0.27382	-0.41255	-0.56982	-0.92082	-0.11681	-0.16007	-0.31325	-0.46332	-0.67275	-0.09475	-0.11379	-0.14867	-0.28839	-0.39769
706	-0.27787	-0.48498	-0.94204	-1.34303	-2.19571	-0.29763	-0.54434	-1.00573	-1.94436	-3.19821	-0.33759	-0.5584	-1.23853	-2.26578	-4.9766	-0.24271	-0.35383	-0.44352	-0.65878	-1.4196	-0.21092	-0.26738	-0.42084	-0.59466	-0.91572	-0.11712	-0.15628	-0.313	-0.46673	-0.67557	-0.09472	-0.11415	-0.14882	-0.2867	-0.39897
707	-0.27602	-0.47693	-0.93874	-1.33349	-2.18713	-0.29909	-0.55064	-1.01032	-1.92201	-3.23624	-0.33264	-0.5576	-1.23612	-2.26281	-4.98072	-0.26908	-0.34495	-0.43709	-0.65745	-1.4084	-0.21088	-0.27123	-0.40606	-0.6073	-0.92754	-0.11822	-0.15561	-0.31246	-0.46442	-0.67644	-0.09451	-0.11461	-0.147	-0.29029	-0.397
708	-0.26868	-0.50025	-0.98425	-1.32168	-2.12775	-0.297	-0.50463	-1.0106	-1.92791	-3.2089	-0.33404	-0.5572	-1.23071	-2.2696	-4.96836	-0.27618	-0.34313	-0.44268	-0.65724	-1.3964	-0.21056	-0.27072	-0.41678	-0.56821	-0.9085	-0.11745	-0.15864	-0.31374	-0.45966	-0.67058	-0.09448	-0.11238	-0.14682	-0.28642	-0.39784
709	-0.26799	-0.49405	-0.9973	-1.337	-2.11288	-0.30145	-0.48802	-1.00726	-1.94385	-3.21369	-0.33677	-0.5536	-1.22889	-2.26698	-4.96936	-0.24978	-0.34406	-0.43717	-0.65817	-1.386	-0.21016	-0.26908	-0.41862	-0.55694	-0.87431	-0.11756	-0.15923	-0.3138	-0.46586	-0.68006	-0.09471	-0.11428	-0.14782	-0.28629	-0.39441
710	-0.2682	-0.48367	-0.98325	-1.31277	-2.08834	-0.30172	-0.48865	-1.00926	-1.92191	-3.21328	-0.33909	-0.5524	-1.22272	-2.27072	-4.96616	-0.25038	-0.3462	-0.43812	-0.65666	-1.3728	-0.21016	-0.27372	-0.4251	-0.58299	-0.91511	-0.11815	-0.15918	-0.31218	-0.45335	-0.6744	-0.09411	-0.1144	-0.14782	-0.28803	-0.39426
711	-0.27093	-0.47903	-0.97733	-1.3287	-2.12534	-0.29673	-0.48574	-1.01147	-1.92334	-3.21043	-0.33497	-0.5516	-1.21962	-2.24546	-4.9578	-0.24616	-0.3596	-0.43866	-0.6564	-1.3836	-0.21016	-0.26901	-0.41753	-0.56294	-0.90414	-0.11835	-0.15459	-0.31251	-0.46194	-0.67271	-0.09406	-0.11481	-0.14818	-0.28913	-0.39772
712	-0.27062	-0.4837	-0.96826	-1.34765	-2.14056	-0.30404	-0.51254	-1.00757	-1.91804	-3.21466	-0.33154	-0.5508	-1.24416	-2.24897	-4.9652	-0.24452	-0.33868	-0.44141	-0.65617	-1.3732	-0.20984	-0.26985	-0.41514	-0.5474	-0.90071	-0.11815	-0.15792	-0.30978	-0.4594	-0.67649	-0.09447	-0.11389	-0.14808	-0.28577	-0.39405
713	-0.27197	-0.49815	-0.9636	-1.33658	-2.15292	-0.30496	-0.53097	-1.00604	-1.93188	-3.1622	-0.33444	-0.548	-1.24194	-2.25617	-4.97484	-0.24771	-0.34348	-0.43152	-0.65648	-1.3636	-0.2096	-0.27694	-0.4337	-0.59163	-0.90804	-0.11753	-0.15923	-0.30948	-0.45756	-0.67111	-0.09397	-0.11425	-0.1478	-0.28959	-0.39336
714	-0.26839	-0.49315	-0.96406	-1.29542	-2.00838	-0.30606	-0.50727	-1.01008	-1.94013	-3.2027	-0.33684	-0.5484	-1.24048	-2.22457	-4.9674	-0.24767	-0.34313	-0.43382	-0.65682	-1.3456	-0.20948	-0.27707	-0.41785	-0.54893	-0.90014	-0.11766	-0.15741	-0.30982	-0.45656	-0.67289	-0.09397	-0.11251	-0.14746	-0.28995	-0.39392
715	-0.27056	-0.49474	-0.92961	-1.30966	-2.18024	-0.30997	-0.49742	-1.00726	-1.94582	-3.22958	-0.33662	-0.5512	-1.2396	-2.23936	-4.974	-0.25294	-0.34168	-0.43414	-0.65567	-1.3268	-0.20932	-0.27737	-0.4168	-0.59047	-0.90317	-0.11658	-0.1551	-0.30945	-0.46519	-0.67318	-0.09414	-0.11428	-0.14775	-0.28777	-0.39092
716	-0.26974	-0.49587	-0.92946	-1.33532	-2.05722	-0.31098	-0.4894	-1.00188	-1.93946	-3.18919	-0.33675	-0.5556	-1.24235	-2.29258	-4.97204	-0.25306	-0.34537	-0.4332	-0.65378	-1.3088	-0.20912	-0.2705	-0.41406	-0.55886	-0.91624	-0.11604	-0.15579	-0.30901	-0.45392	-0.67188	-0.09414	-0.1122	-0.1471	-0.28677	-0.39438
717	-0.26838	-0.49705	-0.91649	-1.31335	-2.04031	-0.31565	-0.51754	-1.00688	-1.92117	-3.25213	-0.33614	-0.556	-1.23435	-2.2707	-4.98508	-0.24525	-0.34748	-0.43071	-0.65453	-1.3228	-0.20868	-0.26455	-0.40859	-0.55727	-0.93402	-0.11738	-0.16112	-0.31103	-0.45553	-0.67121	-0.09362	-0.11353	-0.14951	-0.28606	-0.39369
718	-0.26842	-0.49174	-0.9003	-1.32075	-2.12988	-0.30907	-0.48668	-1.01042	-1.9254	-3.22788	-0.3358	-0.5564	-1.23496	-2.28313	-4.98448	-0.24532	-0.34219	-0.43298	-0.65355	-1.358	-0.20864	-0.26837	-0.42481	-0.58912	-0.9218	-0.11702	-0.15894	-0.30694	-0.46078	-0.67353	-0.09369	-0.1154	-0.14716	-0.28498	-0.39684
719	-0.27013	-0.49966	-0.88154	-1.33149	-2.27236	-0.30348	-0.48703	-1.00555	-1.89736	-3.2732	-0.33496	-0.554	-1.22	-2.284	-4.96772	-0.24944	-0.34384	-0.43357	-0.65494	-1.3728	-0.2088	-0.26868	-0.41241	-0.56001	-0.91147	-0.11727	-0.15233	-0.30782	-0.46624	-0.66799	-0.09358	-0.11307	-0.14659	-0.28385	-0.39482
720	-0.27071	-0.49326	-0.89386	-1.30457	-2.14564	-0.29887	-0.50224	-1.00634	-1.91625	-3.24488	-0.33387	-0.5508	-1.21972	-2.29546	-4.96504	-0.25608	-0.34362	-0.42812	-0.65447	-1.3784	-0.20856	-0.26758	-0.41952	-0.54526	-0.92364	-0.11651	-0.15454	-0.30816	-0.46758	-0.66787	-0.09387	-0.11333	-0.14698	-0.28349	-0.39323
721	-0.268	-0.48042	-0.88558	-1.32686	-2.05896	-0.29986	-0.53955	-1.00081	-1.94198	-3.24875	-0.33979	-0.55	-1.20665	-2.29469	-4.9578	-0.26217	-0.34608	-0.4352	-0.65466	-1.3636	-0.20852	-0.26721	-0.4127	-0.53366	-0.91539	-0.11569	-0.15531	-0.30713	-0.46678	-0.66635	-0.09384	-0.1142	-0.14851	-0.28134	-0.39774
722	-0.26729	-0.48703	-0.89702	-1.31827	-2.07875	-0.30448	-0.50256	-1.00411	-1.92726	-3.26633	-0.33899	-0.5544	-1.21818	-2.27408	-4.96312	-0.24929	-0.33886	-0.43459	-0.65285	-1.346	-0.20848	-0.26634	-0.41385	-0.5428	-0.91603	-0.11648	-0.15302	-0.30854	-0.46476	-0.67618	-0.09351	-0.11415	-0.1458	-0.28206	-0.39884
723	-0.26793	-0.47762	-0.86101	-1.31424	-2.18495	-0.30339	-0.49851	-1.0067	-1.91924	-3.213	-0.33545	-0.5532	-1.20583	-2.27636	-4.9542	-0.25832	-0.33651	-0.44284	-0.65265	-1.3496	-0.20828	-0.27025	-0.40622	-0.53584	-0.92231	-0.1163	-0.15236	-0.31248	-0.46478	-0.66821	-0.09371	-0.1122	-0.14611	-0.28503	-0.39333
724	-0.26857	-0.47216	-0.87787	-1.32994	-2.0767	-0.30326	-0.48645	-1.00552	-1.93872	-3.25236	-0.33381	-0.5524	-1.2182	-2.2688	-4.95216	-0.25975	-0.34563	-0.43516	-0.65264	-1.3448	-0.20844	-0.2696	-0.40424	-0.57852	-0.933	-0.11597	-0.15513	-0.30964	-0.45786	-0.66676	-0.09348	-0.11328	-0.14585	-0.28385	-0.39346
725	-0.2686	-0.487	-0.87246	-1.31309	-2.05761	-0.30454	-0.52311	-1.00491	-1.89362	-3.2293	-0.33234	-0.5504	-1.23827	-2.27462	-4.9534	-0.25788	-0.34145	-0.43466	-0.65611	-1.328	-0.20804	-0.27084	-0.40656	-0.61116	-0.91303	-0.11579	-0.15777	-0.31439	-0.46665	-0.67073	-0.09344	-0.11325	-0.14493	-0.28229	-0.39126
726	-0.26831	-0.48113	-0.86219	-1.305	-2.14166	-0.30291	-0.49749	-1.00872	-1.91568	-3.22766	-0.3358	-0.5492	-1.2478	-2.24989	-4.95432	-0.25813	-0.35532	-0.42926	-0.69099	-1.3176	-0.20792	-0.27317	-0.42293	-0.59731	-0.8962	-0.11617	-0.15777	-0.31828	-0.45956	-0.66547	-0.09329	-0.11376	-0.14513	-0.28337	-0.39341
727	-0.26946	-0.48213	-0.85406	-1.3266	-2.19318	-0.3078	-0.48438	-1.00478	-1.92542	-3.24775	-0.33975	-0.5472	-1.24053	-2.2472	-4.95184	-0.25875	-0.34626	-0.42702	-0.69473	-1.3452	-0.20768	-0.26173	-0.42724	-0.54811	-0.9108	-0.11648	-0.15633	-0.328	-0.46076	-0.66341	-0.09348	-0.11379	-0.14695	-0.28706	-0.39185
728	-0.27106	-0.4851	-0.82862	-1.31311	-2.20104	-0.30279	-0.49296	-1.00883	-1.94518	-3.35876	-0.34584	-0.5448	-1.2467	-2.22478	-4.94876	-0.24457	-0.34427	-0.43327	-0.69687	-1.3532	-0.2078	-0.27174	-0.43198	-0.57341	-0.91139	-0.11689	-0.15615	-0.32422	-0.45794	-0.70578	-0.09491	-0.11276	-0.14623	-0.28452	-0.38967
729	-0.26939	-0.48257	-0.83987	-1.31237	-2.15886	-0.3001	-0.48612	-1.00839	-1.90956	-3.30808	-0.33652	-0.5524	-1.24088	-2.20625	-4.94732	-0.24409	-0.34496	-0.42744	-0.69641	-1.3572	-0.20736	-0.2653	-0.43618	-0.57568	-0.9003	-0.11494	-0.15623	-0.31755	-0.45671	-0.67198	-0.09736	-0.11281	-0.14605	-0.28554	-0.3878
730	-0.26926	-0.48739	-0.82944	-1.29918	-2.22101	-0.30421	-0.5001	-1.00752	-1.94108	-3.35362	-0.33365	-0.556	-1.24214	-2.23449	-4.94412	-0.24475	-0.34471	-0.43062	-0.69746	-1.3568	-0.20708	-0.26203	-0.44195	-0.535	-0.90698	-0.11679	-0.1549	-0.31482	-0.46094	-0.73346	-0.09809	-0.11399	-0.14546	-0.29082	-0.38895
731	-0.26911	-0.49369	-0.8269	-1.30722	-2.16324	-0.31091	-0.56361	-1.00498	-1.93014	-3.29995	-0.33239	-0.556	-1.23517	-2.22849	-4.95176	-0.24863	-0.34265	-0.42368	-0.6963	-1.3444	-0.20696	-0.26448	-0.42722	-0.57469	-0.9219	-0.11553	-0.15392	-0.31827	-0.45817	-0.68112	-0.09804	-0.11305	-0.14798	-0.28531	-0.39574
732	-0.27007	-0.48703	-1.00486	-1.32193	-2.14723	-0.30961	-0.52323	-1.00814	-1.92286	-3.26822	-0.33621	-0.554	-1.2355	-2.20937	-4.94156	-0.24327	-0.34217	-0.43332	-0.71734	-1.354	-0.20692	-0.26599	-0.4253	-0.57793	-0.87982	-0.11466	-0.15738	-0.31473	-0.45502	-0.66786	-0.09751	-0.11238	-0.14621	-0.28511	-0.39502
733	-0.26998	-0.484	-0.99404	-1.331	-2.11686	-0.30675	-0.49263	-1.00052	-1.91445	-3.30323	-0.33217	-0.5516	-1.23325	-2.20033	-4.94336	-0.2553	-0.34294	-0.42588	-0.74823	-1.3908	-0.20688	-0.27076	-0.43657	-0.58379	-0.89384	-0.11597	-0.15661	-0.31326	-0.45128	-0.67215	-0.09728	-0.11307	-0.14603	-0.28695	-0.39151
734	-0.26828	-0.48785	-0.98753	-1.32371	-2.17157	-0.30159	-0.48514	-1.0025	-1.92006	-3.2552	-0.33931	-0.5496	-1.228	-2.22316	-4.95084	-0.26948	-0.34301	-0.42549	-0.78956	-1.3572	-0.20668	-0.27067	-0.41276	-0.55435	-0.90573	-0.11589	-0.15367	-0.31174	-0.45674	-0.67016	-0.09567	-0.1143	-0.14631	-0.28452	-0.393
735	-0.26897	-0.48626	-1.0128	-1.33539	-2.08388	-0.30073	-0.48394	-1.0067	-1.93262	-3.27927	-0.33801	-0.5472	-1.2638	-2.24835	-4.95112	-0.26455	-0.34566	-0.42531	-0.78783	-1.3368	-0.20628	-0.26875	-0.42221	-0.59543	-0.90416	-0.11635	-0.15364	-0.31219	-0.45874	-0.66673	-0.09529	-0.11164	-0.14582	-0.28303	-0.39513
736	-0.27044	-0.47985	-0.99196	-1.32926	-2.11255	-0.30325	-0.48824	-1.00562	-1.93178	-3.32894	-0.33266	-0.5456	-1.26049	-2.26476	-4.96332	-0.24519	-0.34563	-0.43116	-0.77169	-1.3228	-0.20624	-0.26198	-0.42617	-0.58153	-0.90014	-0.1162	-0.15274	-0.31355	-0.45802	-0.66847	-0.09447	-0.11335	-0.14503	-0.28644	-0.39259
737	-0.27232	-0.48282	-0.99781	-1.32721	-2.12847	-0.30153	-0.49509	-1.00383	-1.91491	-3.307	-0.33302	-0.5432	-1.24404	-2.24287	-4.96168	-0.2585	-0.3593	-0.42574	-0.76044	-1.3268	-0.20608	-0.26688	-0.42352	-0.56232	-0.89338	-0.1161	-0.15336	-0.31226	-0.47508	-0.66442	-0.09431	-0.11302	-0.14531	-0.28349	-0.39169
738	-0.27212	-0.47814	-0.95762	-1.30298	-2.15425	-0.30303	-0.52861	-1.00291	-1.92524	-3.32732	-0.34023	-0.5508	-1.24224	-2.24679	-4.96544	-0.24424	-0.33898	-0.4258	-0.75038	-1.3448	-0.206	-0.27527	-0.42397	-0.54082	-0.86426	-0.11604	-0.15449	-0.31174	-0.4718	-0.66788	-0.09418	-0.11197	-0.14675	-0.28339	-0.38898
739	-0.27366	-0.47865	-0.97498	-1.31908	-2.1245	-0.30066	-0.49106	-1.0066	-1.93957	-3.30336	-0.33855	-0.552	-1.2435	-2.26816	-4.96944	-0.24302	-0.33789	-0.43112	-0.74301	-1.3232	-0.2056	-0.2666	-0.4342	-0.52612	-0.89061	-0.11607	-0.1532	-0.30756	-0.47344	-0.66722	-0.09388	-0.11194	-0.14636	-0.28357	-0.39041
740	-0.27344	-0.47601	-0.97933	-1.31882	-2.04177	-0.30611	-0.4837	-1.00506	-1.9223	-3.25495	-0.33751	-0.5532	-1.25232	-2.24164	-4.95952	-0.24273	-0.3404	-0.42522	-0.73567	-1.3764	-0.2054	-0.26456	-0.43034	-0.55338	-0.89855	-0.11671	-0.1541	-0.31073	-0.47452	-0.66734	-0.09349	-0.11225	-0.14485	-0.28457	-0.39051
741	-0.27552	-0.49266	-1.02469	-1.29705	-2.09244	-0.30014	-0.50109	-1.00462	-1.92383	-3.22325	-0.3372	-0.5516	-1.25298	-2.26024	-4.94964	-0.24416	-0.34288	-0.42168	-0.73212	-1.4236	-0.20508	-0.26375	-0.42465	-0.54028	-0.8904	-0.11635	-0.15208	-0.30846	-0.4696	-0.66697	-0.09344	-0.1131	-0.14626	-0.28229	-0.39113
742	-0.27469	-0.4847	-1.06723	-1.30282	-2.1001	-0.29971	-0.51097	-1.00719	-1.9276	-3.27025	-0.33467	-0.548	-1.26164	-2.25806	-4.96092	-0.25128	-0.34148	-0.45041	-0.72964	-1.4172	-0.205	-0.26328	-0.4204	-0.56286	-0.89076	-0.11627	-0.15372	-0.30878	-0.46819	-0.67094	-0.09299	-0.11284	-0.14528	-0.28262	-0.38834
743	-0.27517	-0.50456	-1.03881	-1.30627	-2.05543	-0.29971	-0.48653	-1.00783	-1.9216	-3.22204	-0.33926	-0.5476	-1.26961	-2.27421	-4.96204	-0.24434	-0.34179	-0.43329	-0.72676	-1.4064	-0.20476	-0.26456	-0.43273	-0.5633	-0.89068	-0.11533	-0.15379	-0.30757	-0.4655	-0.66402	-0.09314	-0.11412	-0.14467	-0.28088	-0.38803
744	-0.27538	-0.51501	-1.03287	-1.30547	-2.07965	-0.30118	-0.494	-1.00393	-1.9092	-3.24547	-0.33358	-0.5472	-1.27533	-2.23462	-4.97224	-0.24215	-0.33953	-0.43182	-0.7252	-1.4208	-0.2044	-0.26572	-0.425	-0.57104	-0.89368	-0.11507	-0.15256	-0.30813	-0.46099	-0.66182	-0.09261	-0.11225	-0.14649	-0.28065	-0.39133
745	-0.27348	-0.53628	-1.05324	-1.31966	-1.98895	-0.3009	-0.49763	-1.00537	-1.9166	-3.21492	-0.33429	-0.546	-1.27215	-2.24156	-4.96344	-0.25579	-0.34633	-0.42262	-0.72243	-1.4216	-0.2048	-0.27448	-0.41073	-0.58044	-0.89463	-0.11512	-0.15502	-0.30863	-0.46483	-0.68075	-0.09302	-0.11274	-0.14559	-0.27716	-0.3889
746	-0.27482	-0.533	-1.0129	-1.31383	-2.06278	-0.30075	-0.5502	-1.00416	-1.91404	-3.20574	-0.33522	-0.546	-1.26979	-2.23864	-4.96408	-0.27173	-0.34153	-0.42425	-0.71845	-1.4108	-0.20504	-0.25831	-0.42393	-0.5536	-0.90273	-0.11433	-0.15497	-0.30892	-0.46501	-0.68729	-0.0929	-0.11225	-0.14487	-0.27868	-0.39123
747	-0.27426	-0.53044	-0.99345	-1.30675	-1.95533	-0.29928	-0.50537	-1.00778	-1.9267	-3.20321	-0.33529	-0.546	-1.27917	-2.20884	-4.96532	-0.26947	-0.34183	-0.42454	-0.71737	-1.4136	-0.20488	-0.26259	-0.42561	-0.55611	-0.89443	-0.11374	-0.15428	-0.3066	-0.45814	-0.68707	-0.09257	-0.11074	-0.14495	-0.27919	-0.38987
748	-0.27358	-0.52478	-1.02146	-1.31771	-2.19986	-0.30091	-0.50239	-1.01019	-1.93278	-3.1947	-0.33465	-0.5484	-1.26756	-2.22806	-4.95616	-0.26614	-0.3451	-0.4228	-0.71677	-1.3932	-0.20476	-0.26057	-0.4151	-0.54957	-0.8841	-0.1141	-0.15244	-0.30559	-0.4554	-0.68854	-0.0924	-0.11138	-0.14444	-0.28167	-0.38905
749	-0.27427	-0.53849	-1.02679	-1.31038	-2.18774	-0.29831	-0.50342	-1.0067	-1.91981	-3.27312	-0.33984	-0.5528	-1.25375	-2.21242	-4.9574	-0.24678	-0.355	-0.42797	-0.71457	-1.3624	-0.20476	-0.26322	-0.41449	-0.55099	-0.89046	-0.11399	-0.15543	-0.30416	-0.45943	-0.68595	-0.09245	-0.1112	-0.14439	-0.28211	-0.38813
750	-0.27386	-0.52129	-0.87713	-1.30882	-2.1543	-0.30028	-0.50063	-1.00532	-1.95469	-3.30256	-0.33869	-0.5496	-1.26933	-2.2399	-4.95708	-0.2439	-0.35125	-0.43346	-0.71181	-1.3484	-0.20456	-0.26796	-0.41278	-0.57693	-0.87964	-0.11446	-0.15479	-0.30255	-0.45745	-0.6817	-0.09203	-0.1111	-0.14454	-0.28024	-0.39113
751	-0.27339	-0.5227	-1.01388	-1.31743	-2.24123	-0.30128	-0.50254	-1.0046	-1.91873	-3.31264	-0.34499	-0.5492	-1.25396	-2.21278	-4.95636	-0.24157	-0.38399	-0.43248	-0.71104	-1.3428	-0.20424	-0.26934	-0.42693	-0.59367	-0.87288	-0.11407	-0.15456	-0.30673	-0.45643	-0.68295	-0.0923	-0.11089	-0.14459	-0.28047	-0.38967
752	-0.27416	-0.54525	-0.9789	-1.31545	-2.2371	-0.30106	-0.5055	-1.00163	-1.90464	-3.30623	-0.34614	-0.5484	-1.25119	-2.24876	-4.95056	-0.24464	-0.3566	-0.42895	-0.70993	-1.3452	-0.20412	-0.26935	-0.42074	-0.63039	-0.90542	-0.11317	-0.15264	-0.30188	-0.4561	-0.67542	-0.09229	-0.11235	-0.14454	-0.2787	-0.39305
753	-0.27193	-0.54623	-0.99122	-1.30281	-2.12975	-0.30033	-0.49866	-1.00383	-1.91853	-3.30661	-0.33585	-0.5456	-1.24645	-2.23316	-4.95188	-0.24381	-0.35463	-0.43276	-0.70858	-1.3456	-0.20552	-0.2688	-0.41253	-0.58336	-0.86611	-0.11325	-0.15285	-0.30501	-0.45571	-0.67908	-0.0921	-0.11333	-0.146	-0.28288	-0.38998
754	-0.2725	-0.54956	-0.92908	-1.30785	-2.15399	-0.3065	-0.49777	-1.00278	-1.93411	-3.31771	-0.3361	-0.5444	-1.24155	-2.21386	-4.95768	-0.24338	-0.35217	-0.43396	-0.70731	-1.3332	-0.2064	-0.26812	-0.4306	-0.55216	-0.87774	-0.11417	-0.15505	-0.30202	-0.4493	-0.67622	-0.0918	-0.11274	-0.14485	-0.28032	-0.39579
755	-0.27322	-0.54541	-0.92216	-1.31442	-2.12796	-0.29845	-0.4967	-0.99924	-1.93047	-3.27714	-0.33606	-0.5476	-1.24248	-2.2035	-4.9548	-0.24254	-0.35194	-0.43685	-0.70728	-1.3096	-0.20584	-0.2625	-0.42371	-0.59302	-0.88484	-0.11543	-0.15374	-0.30362	-0.45335	-0.68331	-0.09191	-0.11059	-0.14408	-0.27998	-0.39449
756	-0.27207	-0.53946	-0.9616	-1.29828	-2.07222	-0.29906	-0.49868	-1.00245	-1.92629	-3.26261	-0.33795	-0.5496	-1.24404	-2.19671	-4.96196	-0.23912	-0.35341	-0.43793	-0.70722	-1.306	-0.20588	-0.26267	-0.4102	-0.57642	-0.88297	-0.1142	-0.15479	-0.30378	-0.4606	-0.68164	-0.09171	-0.11166	-0.1439	-0.27978	-0.39569
757	-0.2728	-0.55028	-0.95786	-1.31399	-2.1647	-0.29624	-0.49687	-1.00429	-1.93042	-3.24893	-0.33606	-0.5496	-1.23771	-2.20881	-4.95696	-0.23983	-0.34901	-0.43956	-0.70726	-1.2936	-0.2056	-0.2601	-0.42352	-0.55502	-0.87749	-0.11451	-0.15423	-0.30419	-0.45153	-0.68225	-0.09149	-0.11225	-0.14408	-0.27804	-0.39072
758	-0.27276	-0.56319	-0.95662	-1.30129	-2.03498	-0.30291	-0.49876	-1.00219	-1.92088	-3.31543	-0.33569	-0.5504	-1.22697	-2.2226	-4.9598	-0.26161	-0.35841	-0.43736	-0.7056	-1.2984	-0.2056	-0.26329	-0.41035	-0.55933	-0.88446	-0.1134	-0.15507	-0.30332	-0.45122	-0.68532	-0.09151	-0.11133	-0.14395	-0.27965	-0.39123
759	-0.27048	-0.54748	-0.91188	-1.28988	-2.04256	-0.31012	-0.51948	-1.00542	-1.89854	-3.30338	-0.33526	-0.5492	-1.22084	-2.22678	-4.96132	-0.2686	-0.35841	-0.43757	-0.7048	-1.2892	-0.2052	-0.26361	-0.42185	-0.5651	-0.87792	-0.11402	-0.15659	-0.30211	-0.44905	-0.68137	-0.09153	-0.11169	-0.14375	-0.2778	-0.38975
760	-0.27213	-0.53977	-0.94417	-1.31314	-2.02268	-0.29625	-0.54151	-0.99996	-1.90458	-3.2427	-0.33609	-0.548	-1.22807	-2.20968	-4.9582	-0.26669	-0.34948	-0.43686	-0.70389	-1.2916	-0.20592	-0.26306	-0.40614	-0.58402	-0.87695	-0.11381	-0.15408	-0.30175	-0.45597	-0.67551	-0.09169	-0.11115	-0.14326	-0.27839	-0.38821
761	-0.27396	-0.53728	-0.90934	-1.30467	-2.0592	-0.29708	-0.53814	-1.00201	-1.9299	-3.2479	-0.33556	-0.5452	-1.22479	-2.21744	-4.9534	-0.26379	-0.35214	-0.43797	-0.70228	-1.3288	-0.2054	-0.26374	-0.41443	-0.55646	-0.8843	-0.11307	-0.15459	-0.30335	-0.4502	-0.67932	-0.09182	-0.11212	-0.14382	-0.27919	-0.38775
762	-0.27018	-0.52882	-0.94694	-1.2967	-2.01919	-0.29801	-0.53828	-0.99727	-1.92775	-3.22168	-0.3363	-0.5436	-1.2202	-2.22613	-4.94848	-0.24621	-0.35314	-0.4377	-0.70172	-1.328	-0.20572	-0.26463	-0.41196	-0.56934	-0.89051	-0.11192	-0.15367	-0.30203	-0.45187	-0.67898	-0.09133	-0.11174	-0.14382	-0.27821	-0.39021
763	-0.2725	-0.52939	-0.92028	-1.29604	-2.0572	-0.29905	-0.51023	-0.99771	-1.92053	-3.25	-0.3351	-0.5412	-1.22984	-2.21416	-4.95008	-0.27041	-0.35089	-0.42992	-0.70113	-1.3308	-0.20508	-0.26887	-0.42095	-0.59533	-0.89302	-0.11223	-0.15346	-0.30146	-0.45474	-0.6862	-0.09142	-0.1113	-0.14395	-0.27847	-0.38939
764	-0.26951	-0.53295	-0.92682	-1.30402	-1.99846	-0.29768	-0.51677	-0.99914	-1.92406	-3.28619	-0.33849	-0.54	-1.24019	-2.21419	-4.96936	-0.27949	-0.35046	-0.43136	-0.70166	-1.3984	-0.2046	-0.27499	-0.41136	-0.56313	-0.88348	-0.11379	-0.15308	-0.3004	-0.45704	-0.68166	-0.09125	-0.11094	-0.14521	-0.28847	-0.39369
765	-0.27218	-0.52508	-0.86237	-1.31781	-2.07816	-0.30337	-0.56148	-0.99868	-1.91274	-3.23801	-0.33425	-0.5448	-1.27177	-2.2433	-4.95732	-0.26214	-0.35192	-0.42733	-0.70164	-1.3776	-0.2044	-0.26473	-0.41152	-0.58234	-0.89976	-0.11287	-0.15218	-0.30137	-0.45064	-0.68861	-0.09111	-0.11143	-0.14436	-0.28421	-0.39039
766	-0.26991	-0.51952	-0.88702	-1.32963	-2.05164	-0.3075	-0.52284	-1.00001	-1.9031	-3.29108	-0.3362	-0.5472	-1.35436	-2.22106	-4.95584	-0.26224	-0.3518	-0.43375	-0.6984	-1.3788	-0.20424	-0.2663	-0.4103	-0.56555	-0.90665	-0.11346	-0.15395	-0.29962	-0.45292	-0.68882	-0.09121	-0.11197	-0.14426	-0.27832	-0.38985
767	-0.26979	-0.52429	-0.89886	-1.29412	-2.20089	-0.29508	-0.50306	-0.99545	-1.89141	-3.28534	-0.32957	-0.5444	-1.32258	-2.236	-4.95872	-0.26445	-0.35424	-0.43528	-0.69908	-1.4112	-0.20424	-0.26954	-0.4054	-0.61109	-0.90391	-0.11405	-0.15085	-0.30283	-0.46276	-0.68407	-0.09118	-0.11187	-0.14306	-0.27911	-0.38928
768	-0.27064	-0.53013	-0.83536	-1.307	-2.1543	-0.29397	-0.53978	-1.00519	-1.93008	-3.25121	-0.33722	-0.544	-1.28976	-2.25414	-4.95504	-0.25352	-0.34919	-0.4397	-0.69889	-1.4016	-0.20388	-0.2646	-0.40754	-0.58145	-0.89896	-0.11374	-0.15056	-0.3034	-0.4571	-0.68491	-0.09089	-0.1124	-0.14352	-0.27765	-0.39
769	-0.27201	-0.51937	-0.89361	-1.31542	-2.13498	-0.297	-0.52491	-0.9966	-1.91863	-3.29585	-0.34691	-0.5468	-1.28053	-2.22372	-4.9526	-0.25452	-0.35785	-0.43587	-0.69803	-1.3768	-0.20352	-0.26426	-0.40344	-0.58658	-0.91372	-0.11417	-0.15074	-0.29976	-0.45051	-0.68916	-0.09082	-0.11179	-0.14426	-0.27873	-0.39948
770	-0.26947	-0.53398	-0.86642	-1.33428	-2.21237	-0.29471	-0.50068	-0.99706	-1.902	-3.23573	-0.33026	-0.5464	-1.25611	-2.2197	-4.97364	-0.27731	-0.34859	-0.43318	-0.69839	-1.38	-0.20324	-0.26347	-0.40758	-0.59245	-0.91042	-0.11387	-0.15123	-0.30078	-0.45274	-0.68938	-0.09117	-0.10979	-0.14393	-0.2785	-0.39154
771	-0.27664	-0.52352	-0.95857	-1.3158	-2.2401	-0.29495	-0.49605	-1.00088	-1.87416	-3.24895	-0.34063	-0.5444	-1.27174	-2.20796	-4.96096	-0.24747	-0.35401	-0.4371	-0.69525	-1.3612	-0.20328	-0.26435	-0.40687	-0.59002	-0.89999	-0.11381	-0.15397	-0.30065	-0.45048	-0.6849	-0.09072	-0.11123	-0.14403	-0.27573	-0.38941
772	-0.26765	-0.51819	-0.96324	-1.41902	-2.08959	-0.29515	-0.49462	-1.00404	-1.91199	-3.26187	-0.3404	-0.5444	-1.25293	-2.18536	-4.95568	-0.25282	-0.37017	-0.44324	-0.69612	-1.3564	-0.20316	-0.26341	-0.41993	-0.58927	-0.89596	-0.11376	-0.15033	-0.30068	-0.45753	-0.68172	-0.09088	-0.11051	-0.14334	-0.27675	-0.38785
773	-0.26704	-0.52116	-0.94396	-1.37704	-2.23682	-0.305	-0.50188	-0.99814	-1.8829	-3.34218	-0.34112	-0.5464	-1.24406	-2.20243	-4.96016	-0.25249	-0.39824	-0.45596	-0.69407	-1.3692	-0.20284	-0.27166	-0.40004	-0.55983	-0.87341	-0.11405	-0.15261	-0.30226	-0.45686	-0.68388	-0.09058	-0.11025	-0.14224	-0.27704	-0.38764
774	-0.26906	-0.50958	-0.92054	-1.34069	-2.24938	-0.29715	-0.52631	-0.99438	-1.90971	-3.31881	-0.3318	-0.5672	-1.24314	-2.20589	-4.95544	-0.24465	-0.36139	-0.44313	-0.69519	-1.3808	-0.2028	-0.26494	-0.40758	-0.55974	-0.88705	-0.11389	-0.15302	-0.29888	-0.45228	-0.68231	-0.09093	-0.11156	-0.14267	-0.27622	-0.38744
775	-0.26939	-0.51304	-0.91157	-1.34336	-2.1992	-0.29432	-0.51803	-0.99676	-1.91189	-3.27596	-0.33477	-0.572	-1.23492	-2.21891	-4.9474	-0.24608	-0.35833	-0.44198	-0.69398	-1.3668	-0.20376	-0.26001	-0.40949	-0.55693	-0.87692	-0.11228	-0.15151	-0.30043	-0.45592	-0.68215	-0.09025	-0.11061	-0.14364	-0.27606	-0.3868
776	-0.26872	-0.50763	-0.93423	-1.32811	-2.16455	-0.29701	-0.49778	-0.99942	-1.90812	-3.26843	-0.33393	-0.5692	-1.2352	-2.21068	-4.95324	-0.2516	-0.35638	-0.44004	-0.69414	-1.3516	-0.20364	-0.26257	-0.40422	-0.56071	-0.87567	-0.11333	-0.14956	-0.29908	-0.46004	-0.68474	-0.09038	-0.11092	-0.14288	-0.27765	-0.38272
777	-0.26948	-0.50043	-0.9544	-1.32265	-2.09238	-0.29541	-0.51684	-0.99335	-1.90305	-3.2224	-0.33385	-0.5668	-1.24124	-2.18441	-4.94504	-0.2478	-0.35747	-0.43784	-0.69328	-1.3288	-0.20368	-0.2591	-0.40089	-0.58105	-0.89817	-0.11215	-0.14915	-0.30065	-0.4551	-0.68352	-0.09051	-0.11046	-0.14293	-0.27709	-0.39346
778	-0.26743	-0.49443	-0.9313	-1.32956	-2.10274	-0.2959	-0.51809	-0.99084	-1.91128	-3.24352	-0.33465	-0.5644	-1.22994	-2.18244	-4.95248	-0.25023	-0.35466	-0.43615	-0.69338	-1.318	-0.20328	-0.26788	-0.41032	-0.58417	-0.88892	-0.1131	-0.15531	-0.30002	-0.45282	-0.67889	-0.09068	-0.10982	-0.14267	-0.27437	-0.38534
779	-0.26938	-0.49933	-0.93454	-1.33311	-2.02565	-0.29607	-0.52161	-0.99563	-1.88877	-3.22835	-0.3358	-0.562	-1.23171	-2.18838	-4.95096	-0.24426	-0.35566	-0.44357	-0.69262	-1.3168	-0.2032	-0.2621	-0.39837	-0.5682	-0.87974	-0.1132	-0.15228	-0.29983	-0.46752	-0.68572	-0.09034	-0.11087	-0.14157	-0.27258	-0.38849
780	-0.26958	-0.48708	-0.88643	-1.32486	-2.1643	-0.29858	-0.49654	-1.00358	-1.89198	-3.2795	-0.33432	-0.5596	-1.24632	-2.19687	-4.9492	-0.2454	-0.35682	-0.43718	-0.693	-1.3272	-0.20308	-0.26268	-0.39801	-0.58227	-0.88251	-0.11264	-0.15244	-0.31562	-0.45592	-0.68196	-0.09009	-0.11046	-0.14208	-0.27411	-0.38739
781	-0.26731	-0.48639	-0.90273	-1.32294	-2.19658	-0.29836	-0.49454	-1.00542	-1.91022	-3.24229	-0.33346	-0.5584	-1.24665	-2.20842	-4.94492	-0.24402	-0.36081	-0.43647	-0.69236	-1.3688	-0.20292	-0.26345	-0.40071	-0.61098	-0.89235	-0.11153	-0.15351	-0.32611	-0.45289	-0.67775	-0.09029	-0.11138	-0.14323	-0.27414	-0.3868
782	-0.26718	-0.48124	-0.90755	-1.31923	-2.23262	-0.29561	-0.49287	-1.01098	-1.89582	-3.30754	-0.3358	-0.5608	-1.25267	-2.19864	-4.94456	-0.24188	-0.36259	-0.43392	-0.69153	-1.3944	-0.20276	-0.2642	-0.39706	-0.56658	-0.88864	-0.11364	-0.15356	-0.31665	-0.45771	-0.68194	-0.09028	-0.11179	-0.1429	-0.27391	-0.38408
783	-0.26776	-0.4735	-0.85194	-1.31262	-2.14718	-0.2954	-0.5251	-0.99589	-1.91176	-3.28429	-0.34515	-0.56	-1.24186	-2.19072	-4.945	-0.24773	-0.35561	-0.43819	-0.69108	-1.3956	-0.20264	-0.25728	-0.40199	-0.56687	-0.87062	-0.11253	-0.15285	-0.31227	-0.45786	-0.68454	-0.09013	-0.11174	-0.14241	-0.27429	-0.3857
784	-0.27666	-0.47542	-0.86885	-1.31865	-2.21119	-0.29617	-0.50268	-1.00388	-1.90172	-3.26633	-0.33141	-0.5588	-1.24498	-2.19374	-4.94304	-0.24363	-0.36567	-0.43174	-0.69098	-1.3896	-0.20244	-0.26159	-0.39982	-0.57009	-0.87016	-0.11225	-0.15167	-0.31075	-0.45407	-0.68276	-0.08994	-0.11023	-0.14247	-0.27263	-0.3939
785	-0.26827	-0.48631	-0.87749	-1.31609	-2.1248	-0.29891	-0.48941	-1.00588	-1.90082	-3.23414	-0.33437	-0.5572	-1.23889	-2.18915	-4.94764	-0.25158	-0.34588	-0.44074	-0.68853	-1.3764	-0.20208	-0.26108	-0.40092	-0.5386	-0.87623	-0.11184	-0.15313	-0.31309	-0.4514	-0.68158	-0.08981	-0.10979	-0.14213	-0.27314	-0.38775
786	-0.26831	-0.49792	-0.85904	-1.32485	-2.03036	-0.29827	-0.52418	-1.00429	-1.91986	-3.2266	-0.33255	-0.5568	-1.24724	-2.18226	-4.95084	-0.25844	-0.35517	-0.43477	-0.68884	-1.3784	-0.20204	-0.26239	-0.39868	-0.57344	-0.88272	-0.11235	-0.15164	-0.30797	-0.4523	-0.68084	-0.08999	-0.11025	-0.14216	-0.27463	-0.38757
787	-0.26675	-0.48539	-0.87341	-1.33358	-2.10438	-0.29831	-0.50507	-1.00614	-1.89562	-3.26008	-0.33591	-0.5544	-1.2486	-2.16358	-4.95532	-0.24787	-0.35343	-0.42978	-0.689	-1.3712	-0.20256	-0.26228	-0.3999	-0.58539	-0.88433	-0.11235	-0.15062	-0.30834	-0.45451	-0.68147	-0.08991	-0.11007	-0.14167	-0.27317	-0.38465
788	-0.26871	-0.47924	-0.86032	-1.30713	-2.11998	-0.29862	-0.53444	-1.00142	-1.89813	-3.19585	-0.34196	-0.5524	-1.25347	-2.17818	-4.9582	-0.25592	-0.35756	-0.42904	-0.68897	-1.356	-0.2058	-0.26327	-0.40011	-0.58013	-0.87323	-0.11112	-0.14849	-0.30745	-0.45479	-0.68004	-0.0899	-0.11038	-0.1408	-0.27545	-0.38793
789	-0.26766	-0.47334	-0.85442	-1.31871	-2.01804	-0.29816	-0.51215	-1.01008	-1.91689	-3.21584	-0.34581	-0.5524	-1.25726	-2.18836	-4.96992	-0.24274	-0.36759	-0.42817	-0.68778	-1.3584	-0.20536	-0.2703	-0.40788	-0.59695	-0.86993	-0.11197	-0.1491	-0.30771	-0.44392	-0.6771	-0.08981	-0.10871	-0.14152	-0.27722	-0.38508
790	-0.27272	-0.47093	-0.85763	-1.32157	-2.07557	-0.29862	-0.49779	-1.01418	-1.91258	-3.23757	-0.34277	-0.556	-1.28256	-2.18498	-4.9544	-0.24277	-0.35123	-0.43252	-0.68781	-1.3524	-0.20488	-0.26232	-0.40315	-0.5682	-0.87403	-0.11212	-0.15554	-0.30897	-0.45248	-0.67876	-0.08977	-0.10969	-0.14211	-0.27757	-0.38711
791	-0.27499	-0.46788	-0.85924	-1.30542	-2.07127	-0.29857	-0.49866	-1.01721	-1.91796	-3.23258	-0.37091	-0.5564	-1.27728	-2.18669	-4.95212	-0.24459	-0.3519	-0.43326	-0.68802	-1.3596	-0.20532	-0.26569	-0.40184	-0.58145	-0.877	-0.11138	-0.15397	-0.30457	-0.44807	-0.68339	-0.0897	-0.10984	-0.14131	-0.2798	-0.38762
792	-0.26808	-0.46832	-0.85332	-1.32334	-2.0104	-0.29982	-0.49525	-1.01029	-1.90059	-3.28998	-0.35475	-0.5536	-1.26644	-2.18731	-4.9474	-0.24099	-0.35341	-0.43102	-0.68796	-1.3556	-0.20544	-0.27501	-0.3956	-0.59029	-0.87139	-0.11184	-0.14972	-0.30468	-0.45422	-0.67942	-0.0897	-0.10979	-0.14147	-0.27893	-0.38603
793	-0.2667	-0.46881	-0.81678	-1.31912	-1.95615	-0.30556	-0.50897	-1.01272	-1.88214	-3.2429	-0.34326	-0.5512	-1.25649	-2.20602	-4.94864	-0.23936	-0.36297	-0.42923	-0.6898	-1.3552	-0.2052	-0.2609	-0.39457	-0.54224	-0.87574	-0.11182	-0.14918	-0.30618	-0.4544	-0.68007	-0.08928	-0.109	-0.14449	-0.27996	-0.38334
794	-0.26685	-0.47286	-0.83992	-1.30998	-2.09067	-0.30028	-0.51007	-1.00619	-1.89972	-3.22988	-0.34059	-0.5488	-1.26469	-2.24543	-4.94212	-0.24136	-0.35669	-0.4302	-0.687	-1.3572	-0.20492	-0.26138	-0.40489	-0.55438	-0.87313	-0.11317	-0.15213	-0.33444	-0.45392	-0.73373	-0.08958	-0.11035	-0.1427	-0.27647	-0.39469
795	-0.26811	-0.46606	-0.85063	-1.32369	-2.00763	-0.29955	-0.50844	-1.00644	-1.90669	-3.26402	-0.34178	-0.5556	-1.25434	-2.22086	-4.94388	-0.23912	-0.36696	-0.42856	-0.68547	-1.3524	-0.2048	-0.25948	-0.40362	-0.59547	-0.87382	-0.11235	-0.15087	-0.32166	-0.45838	-0.71516	-0.08905	-0.11092	-0.14172	-0.27693	-0.39103
796	-0.2667	-0.47183	-0.80499	-1.32169	-2.06781	-0.30015	-0.52419	-1.01285	-1.90956	-3.24493	-0.34287	-0.5584	-1.25447	-2.1808	-4.95012	-0.23979	-0.35567	-0.42888	-0.68452	-1.34	-0.20432	-0.26159	-0.40658	-0.56757	-0.87118	-0.11287	-0.14964	-0.32736	-0.45868	-0.72596	-0.08929	-0.11066	-0.14126	-0.27583	-0.38898
797	-0.26793	-0.48995	-0.81296	-1.32877	-2.07683	-0.29895	-0.54464	-1.01106	-1.90582	-3.26766	-0.34486	-0.564	-1.27046	-2.19633	-4.94272	-0.23958	-0.35996	-0.43681	-0.68399	-1.3304	-0.20404	-0.25826	-0.40871	-0.55283	-0.8587	-0.11261	-0.15133	-0.32738	-0.45071	-0.67802	-0.08945	-0.1092	-0.13993	-0.27509	-0.38524
798	-0.26815	-0.48982	-0.83023	-1.31807	-2.07988	-0.30556	-0.50282	-1.00937	-1.88916	-3.2521	-0.35721	-0.5628	-1.27722	-2.21006	-4.94104	-0.24123	-0.35096	-0.42649	-0.68461	-1.3392	-0.2046	-0.25976	-0.40654	-0.56172	-0.85404	-0.1111	-0.1499	-0.31779	-0.45786	-0.67904	-0.0892	-0.11005	-0.14165	-0.27481	-0.38864
799	-0.26875	-0.49974	-0.87626	-1.31798	-2.10084	-0.30244	-0.50322	-1.00824	-1.89544	-3.24916	-0.35303	-0.5612	-1.27161	-2.21024	-4.941	-0.23941	-0.35606	-0.4239	-0.68519	-1.336	-0.204	-0.26098	-0.40638	-0.60119	-0.87341	-0.11361	-0.14926	-0.31256	-0.45228	-0.67366	-0.08935	-0.10871	-0.14049	-0.27563	-0.3911
800	-0.26752	-0.49723	-0.83689	-1.31686	-2.11376	-0.3022	-0.50424	-1.01142	-1.91356	-3.26664	-0.3391	-0.5596	-1.26667	-2.17444	-4.94012	-0.24047	-0.3495	-0.4312	-0.68452	-1.3268	-0.20396	-0.2593	-0.39449	-0.56509	-0.86068	-0.11287	-0.15059	-0.31033	-0.44828	-0.6755	-0.08916	-0.10979	-0.14101	-0.27401	-0.39244
801	-0.26821	-0.49044	-0.83295	-1.31887	-2.12288	-0.29584	-0.55352	-1.0107	-1.91809	-3.28711	-0.34192	-0.5564	-1.25411	-2.20235	-4.94656	-0.24388	-0.34486	-0.42128	-0.68578	-1.3224	-0.20368	-0.25984	-0.39278	-0.59521	-0.86598	-0.11258	-0.15033	-0.30856	-0.44838	-0.68085	-0.08901	-0.10856	-0.14118	-0.2724	-0.38928
802	-0.26818	-0.4961	-0.82572	-1.32077	-2.10768	-0.29903	-0.56342	-1.0045	-1.89559	-3.25972	-0.34378	-0.554	-1.24209	-2.21642	-4.9372	-0.24394	-0.35573	-0.42645	-0.68532	-1.3172	-0.20376	-0.26116	-0.39387	-0.55943	-0.8679	-0.11189	-0.15036	-0.31053	-0.45602	-0.68155	-0.08908	-0.10997	-0.14001	-0.27268	-0.38862
803	-0.26727	-0.48082	-0.82926	-1.31404	-2.11468	-0.2976	-0.50263	-1.0157	-1.91281	-3.22881	-0.34653	-0.5512	-1.26121	-2.23769	-4.95088	-0.25781	-0.34939	-0.42576	-0.68563	-1.3168	-0.20368	-0.26164	-0.40046	-0.62082	-0.86811	-0.11212	-0.14821	-0.30829	-0.45643	-0.67099	-0.08965	-0.1101	-0.14167	-0.27219	-0.38908
804	-0.26886	-0.48182	-0.82716	-1.30876	-2.00576	-0.29749	-0.49982	-1.00721	-1.91135	-3.27883	-0.34782	-0.5488	-1.26362	-2.25837	-4.94592	-0.24858	-0.3495	-0.42792	-0.6836	-1.316	-0.20348	-0.2601	-0.41044	-0.56979	-0.85855	-0.11261	-0.14921	-0.30605	-0.45502	-0.67046	-0.08902	-0.11048	-0.14177	-0.27201	-0.38977
805	-0.26763	-0.48224	-0.80476	-1.32584	-2.15848	-0.30451	-0.49566	-1.01503	-1.88086	-3.24577	-0.34161	-0.5532	-1.2518	-2.22808	-4.94476	-0.23843	-0.35651	-0.43047	-0.68326	-1.3028	-0.20316	-0.25799	-0.41266	-0.60154	-0.86278	-0.11276	-0.14933	-0.30574	-0.46071	-0.67119	-0.08885	-0.11069	-0.13983	-0.27378	-0.39082
806	-0.26765	-0.48677	-0.8074	-1.32427	-2.11353	-0.30026	-0.50959	-1.00711	-1.88406	-3.2622	-0.34123	-0.552	-1.24811	-2.25514	-4.93784	-0.23713	-0.35466	-0.43337	-0.68312	-1.2996	-0.20296	-0.25782	-0.40171	-0.59017	-0.84151	-0.11253	-0.14959	-0.30497	-0.45732	-0.67454	-0.08901	-0.10925	-0.13952	-0.27199	-0.38849
807	-0.27078	-0.48769	-0.82106	-1.34389	-2.04769	-0.30159	-0.50417	-1.00975	-1.88493	-3.23234	-0.35102	-0.55	-1.24619	-2.26491	-4.93604	-0.23725	-0.34978	-0.43595	-0.68202	-1.2988	-0.20276	-0.25785	-0.40435	-0.57472	-0.86931	-0.11135	-0.15038	-0.30567	-0.45233	-0.68284	-0.08868	-0.10892	-0.14052	-0.27071	-0.39807
808	-0.2683	-0.47952	-0.82072	-1.31627	-2.05136	-0.2993	-0.49325	-1.01065	-1.8921	-3.28311	-0.34923	-0.548	-1.23025	-2.25691	-4.93268	-0.24355	-0.35007	-0.43755	-0.6819	-1.3052	-0.20256	-0.2632	-0.40842	-0.60455	-0.85512	-0.11223	-0.15064	-0.30448	-0.44864	-0.67477	-0.08907	-0.10833	-0.13972	-0.27083	-0.39367
809	-0.26848	-0.47134	-0.83192	-1.32499	-2.03852	-0.30155	-0.48639	-1.01085	-1.91863	-3.26907	-0.33667	-0.5472	-1.24004	-2.26127	-4.93372	-0.23919	-0.35512	-0.43597	-0.68274	-1.3068	-0.20252	-0.26207	-0.39637	-0.59599	-0.85827	-0.11215	-0.14946	-0.30243	-0.44936	-0.67769	-0.08887	-0.10874	-0.14019	-0.27322	-0.39597
810	-0.26896	-0.47134	-0.85952	-1.33861	-2.03226	-0.30258	-0.49063	-1.01129	-1.89285	-3.21802	-0.34063	-0.546	-1.24304	-2.23759	-4.9352	-0.25349	-0.35088	-0.43759	-0.68202	-1.2892	-0.20224	-0.26232	-0.4056	-0.55232	-0.86972	-0.11087	-0.14846	-0.30334	-0.45282	-0.66845	-0.08882	-0.10866	-0.14034	-0.27673	-0.39349
811	-0.27016	-0.47326	-0.85494	-1.34788	-1.97496	-0.30469	-0.5518	-1.01067	-1.90466	-3.22192	-0.3404	-0.5444	-1.26223	-2.24461	-4.93016	-0.23994	-0.35022	-0.43858	-0.68158	-1.3064	-0.202	-0.27651	-0.39957	-0.54854	-0.8566	-0.11105	-0.14992	-0.30299	-0.46519	-0.66856	-0.08881	-0.10953	-0.14101	-0.27511	-0.3857
812	-0.27004	-0.46916	-0.83987	-1.32806	-2.02883	-0.30923	-0.53535	-1.00778	-1.91104	-3.18662	-0.3412	-0.5432	-1.27015	-2.30381	-4.9296	-0.24178	-0.3511	-0.43848	-0.6806	-1.3052	-0.20192	-0.25919	-0.40217	-0.54574	-0.86152	-0.11079	-0.15041	-0.30261	-0.45856	-0.66881	-0.08889	-0.10918	-0.14052	-0.27478	-0.39144
813	-0.26891	-0.4837	-0.83494	-1.31948	-2.04892	-0.30757	-0.50238	-1.01108	-1.89997	-3.20697	-0.33557	-0.5532	-1.26374	-2.30094	-4.93076	-0.23902	-0.34941	-0.43931	-0.67956	-1.3208	-0.2014	-0.25885	-0.40417	-0.58301	-0.86324	-0.11271	-0.14962	-0.30277	-0.45274	-0.66895	-0.08871	-0.10953	-0.14013	-0.27432	-0.38836
814	-0.26861	-0.48272	-0.83397	-1.32091	-2.0013	-0.30242	-0.52797	-1.00962	-1.89959	-3.24898	-0.35001	-0.5528	-1.25644	-2.26035	-4.94236	-0.23795	-0.3494	-0.43694	-0.67949	-1.3212	-0.20144	-0.2614	-0.39375	-0.58289	-0.87118	-0.11066	-0.14987	-0.30294	-0.45748	-0.66934	-0.0889	-0.10846	-0.14136	-0.27268	-0.38785
815	-0.26816	-0.49812	-0.81785	-1.3339	-1.97076	-0.29974	-0.49851	-1.00583	-1.89054	-3.27084	-0.34038	-0.5512	-1.2557	-2.23774	-4.93244	-0.2374	-0.35125	-0.43555	-0.68242	-1.3112	-0.20116	-0.26017	-0.38858	-0.55269	-0.88902	-0.11153	-0.14803	-0.30477	-0.45171	-0.66421	-0.08849	-0.10892	-0.14049	-0.27317	-0.38616
816	-0.26778	-0.4918	-0.8393	-1.32094	-1.94354	-0.29994	-0.4883	-1.00452	-1.8952	-3.2878	-0.33592	-0.5504	-1.24596	-2.22524	-4.93304	-0.23703	-0.35061	-0.43202	-0.68206	-1.314	-0.201	-0.25777	-0.39016	-0.58346	-0.86888	-0.11069	-0.14826	-0.30149	-0.45397	-0.66822	-0.08855	-0.10828	-0.14088	-0.27281	-0.39387
817	-0.26796	-0.48193	-0.84514	-1.36498	-2.01489	-0.30228	-0.48875	-1.00562	-1.89339	-3.24329	-0.33982	-0.55	-1.24714	-2.24484	-4.93028	-0.25038	-0.35025	-0.43898	-0.68547	-1.3064	-0.2008	-0.26293	-0.39612	-0.58317	-0.87328	-0.11146	-0.14833	-0.30291	-0.44925	-0.66601	-0.08867	-0.10887	-0.13995	-0.27258	-0.3891
818	-0.26791	-0.48175	-0.84807	-1.38078	-2.02626	-0.30189	-0.49165	-1.00924	-1.89926	-3.25036	-0.33871	-0.5508	-1.25047	-2.24638	-4.93084	-0.2451	-0.34723	-0.4396	-0.68448	-1.3016	-0.20052	-0.26246	-0.39555	-0.58311	-0.87228	-0.11064	-0.14887	-0.30289	-0.45615	-0.66313	-0.08895	-0.10969	-0.13985	-0.27224	-0.39251
819	-0.26943	-0.48042	-0.98218	-1.38584	-2.06883	-0.30112	-0.51574	-1.00258	-1.8889	-3.20572	-0.34207	-0.548	-1.24355	-2.25509	-4.93844	-0.24215	-0.35184	-0.43972	-0.68609	-1.2948	-0.20056	-0.25906	-0.40454	-0.59786	-0.85658	-0.1103	-0.14775	-0.30299	-0.45325	-0.66062	-0.08901	-0.10869	-0.14039	-0.27119	-0.389
820	-0.27042	-0.47744	-0.9595	-1.3693	-2.10581	-0.29926	-0.55706	-1.01324	-1.91435	-3.24841	-0.33778	-0.5464	-1.23958	-2.24266	-4.95336	-0.24051	-0.34685	-0.43042	-0.68605	-1.3024	-0.20032	-0.25784	-0.39821	-0.62185	-0.8525	-0.10989	-0.15126	-0.29828	-0.44787	-0.66212	-0.08892	-0.1082	-0.14003	-0.27191	-0.38828
821	-0.26745	-0.47836	-0.96106	-1.40753	-2.14815	-0.29991	-0.5351	-1.01218	-1.90915	-3.23593	-0.34133	-0.5468	-1.23704	-2.23936	-4.9384	-0.23703	-0.3474	-0.4309	-0.6882	-1.338	-0.20036	-0.26261	-0.39012	-0.60585	-0.84973	-0.11028	-0.15079	-0.29915	-0.45279	-0.66667	-0.0887	-0.10851	-0.13978	-0.27278	-0.388
822	-0.26625	-0.48428	-0.95309	-1.38908	-2.14264	-0.30247	-0.52489	-1.00419	-1.91653	-3.2293	-0.35739	-0.5488	-1.22958	-2.24833	-4.93292	-0.23507	-0.34789	-0.4417	-0.68912	-1.3408	-0.2	-0.26408	-0.38849	-0.60938	-0.8545	-0.11207	-0.14705	-0.30039	-0.44894	-0.67095	-0.08845	-0.10779	-0.13883	-0.27365	-0.38529
823	-0.26707	-0.48434	-0.90465	-1.37016	-2.11324	-0.30094	-0.51749	-1.00491	-1.89603	-3.23142	-0.34956	-0.5452	-1.22243	-2.26544	-4.92976	-0.23645	-0.35069	-0.44125	-0.68999	-1.354	-0.19992	-0.31465	-0.38893	-0.54908	-0.84479	-0.11133	-0.14954	-0.30081	-0.44741	-0.66569	-0.08849	-0.10859	-0.13839	-0.27209	-0.38841
824	-0.26833	-0.48316	-0.93897	-1.35568	-2.1084	-0.30018	-0.49753	-1.00798	-1.91522	-3.26756	-0.33398	-0.5436	-1.2202	-2.25468	-4.92656	-0.2357	-0.34652	-0.44553	-0.69039	-1.3656	-0.19964	-0.27107	-0.38824	-0.54212	-0.85035	-0.10987	-0.14803	-0.29788	-0.44884	-0.66536	-0.08874	-0.10769	-0.13906	-0.27237	-0.38457
825	-0.2674	-0.49028	-0.96567	-1.35268	-2.24897	-0.30019	-0.5071	-1.01065	-1.90458	-3.30287	-0.34304	-0.5428	-1.22023	-2.25881	-4.91996	-0.23581	-0.3489	-0.43449	-0.69042	-1.3576	-0.19936	-0.26759	-0.3945	-0.53021	-0.84058	-0.11025	-0.14718	-0.30004	-0.44948	-0.66404	-0.09119	-0.10705	-0.13988	-0.27229	-0.39349
826	-0.26891	-0.48769	-0.91667	-1.33947	-2.21957	-0.29981	-0.49343	-1.00942	-1.90136	-3.30264	-0.34058	-0.5428	-1.27215	-2.25855	-4.92256	-0.23619	-0.35318	-0.43604	-0.68963	-1.3476	-0.199	-0.26654	-0.40143	-0.57016	-0.86204	-0.11097	-0.14954	-0.30065	-0.45053	-0.66558	-0.08944	-0.10902	-0.13837	-0.2735	-0.39464
827	-0.26895	-0.48603	-0.93566	-1.36423	-2.14095	-0.29934	-0.51141	-1.00216	-1.9111	-3.2775	-0.33739	-0.5404	-1.26226	-2.23503	-4.92856	-0.23726	-0.35149	-0.43268	-0.69026	-1.3288	-0.19956	-0.26953	-0.38905	-0.55962	-0.86647	-0.11079	-0.1499	-0.29977	-0.44612	-0.66589	-0.08875	-0.10912	-0.13883	-0.27132	-0.38957
828	-0.26896	-0.47721	-0.90775	-1.33038	-2.14002	-0.29732	-0.56958	-1.01037	-1.89979	-3.25226	-0.33955	-0.5376	-1.25354	-2.21898	-4.92904	-0.24897	-0.36169	-0.43519	-0.69073	-1.31	-0.1992	-0.26548	-0.40026	-0.58364	-0.86501	-0.11115	-0.14757	-0.30017	-0.44861	-0.66287	-0.08883	-0.10843	-0.13854	-0.2714	-0.3921
829	-0.26685	-0.4714	-0.94222	-1.3436	-2.16534	-0.29745	-0.51208	-1.0067	-1.90904	-3.27473	-0.33904	-0.5396	-1.25047	-2.20812	-4.95912	-0.23624	-0.3592	-0.4349	-0.69016	-1.304	-0.19976	-0.26824	-0.39448	-0.57397	-0.86634	-0.11051	-0.15005	-0.29823	-0.4429	-0.66542	-0.08866	-0.10774	-0.1387	-0.27186	-0.38749
830	-0.26802	-0.46796	-0.91332	-1.3375	-2.08595	-0.29966	-0.49746	-1.00739	-1.87427	-3.23668	-0.3398	-0.5428	-1.24358	-2.23598	-4.9362	-0.23639	-0.3432	-0.43158	-0.69083	-1.3044	-0.19964	-0.26601	-0.39763	-0.54692	-0.85612	-0.10979	-0.14803	-0.29909	-0.45033	-0.66293	-0.08857	-0.10792	-0.1387	-0.27212	-0.38293
831	-0.26729	-0.48324	-0.9209	-1.32363	-2.09823	-0.2977	-0.49472	-1.00793	-1.89339	-3.24224	-0.33918	-0.5436	-1.2372	-2.22283	-4.92228	-0.23617	-0.34714	-0.43242	-0.6916	-1.2964	-0.19964	-0.27095	-0.38048	-0.5597	-0.87231	-0.10966	-0.14862	-0.29788	-0.45053	-0.66127	-0.08849	-0.10836	-0.13842	-0.27586	-0.38552
832	-0.26649	-0.4788	-0.8904	-1.31655	-2.02844	-0.29898	-0.49503	-1.0025	-1.90133	-3.28914	-0.34671	-0.5416	-1.23135	-2.2198	-4.93636	-0.24849	-0.357	-0.42978	-0.69184	-1.2992	-0.19944	-0.27143	-0.38257	-0.57903	-0.8658	-0.109	-0.14787	-0.30182	-0.4513	-0.66219	-0.08963	-0.10825	-0.13865	-0.27404	-0.38321
833	-0.26807	-0.48652	-0.91916	-1.32862	-2.07916	-0.30041	-0.49779	-1.00629	-1.89252	-3.25041	-0.34439	-0.5388	-1.23671	-2.20722	-4.92116	-0.24248	-0.3534	-0.43176	-0.69112	-1.2864	-0.19952	-0.26875	-0.38539	-0.54257	-0.86068	-0.11035	-0.147	-0.30033	-0.44848	-0.66068	-0.08852	-0.10754	-0.13901	-0.27514	-0.38839
834	-0.2672	-0.49323	-0.87966	-1.32472	-2.03695	-0.29772	-0.49667	-1.00519	-1.88816	-3.27196	-0.35196	-0.5392	-1.23453	-2.1981	-4.91616	-0.23904	-0.34643	-0.43126	-0.69049	-1.2796	-0.19964	-0.26767	-0.38435	-0.58516	-0.88084	-0.11005	-0.1489	-0.30482	-0.44915	-0.661	-0.08842	-0.10692	-0.1388	-0.27214	-0.38703
835	-0.26948	-0.49597	-0.91854	-1.33629	-2.0155	-0.29681	-0.50484	-1.00298	-1.89756	-3.2571	-0.35963	-0.5368	-1.23812	-2.21934	-4.91048	-0.23672	-0.35304	-0.43302	-0.69016	-1.2976	-0.19952	-0.26784	-0.38333	-0.54326	-0.8902	-0.10943	-0.14618	-0.30769	-0.45038	-0.66462	-0.08827	-0.10738	-0.13844	-0.2716	-0.38954
836	-0.26885	-0.4878	-0.91044	-1.31985	-2.10282	-0.29877	-0.4967	-1.00886	-1.90751	-3.22645	-0.37881	-0.5392	-1.23376	-2.24902	-4.91792	-0.23406	-0.36195	-0.42834	-0.6904	-1.2836	-0.19932	-0.27783	-0.38376	-0.54552	-0.87746	-0.1103	-0.14598	-0.3047	-0.44884	-0.66079	-0.08858	-0.10928	-0.13839	-0.2715	-0.38465
837	-0.26604	-0.47852	-0.83272	-1.32474	-2.3389	-0.29941	-0.50012	-1.00796	-1.89444	-3.24841	-0.34525	-0.5432	-1.23235	-2.2862	-4.92556	-0.23303	-0.34117	-0.42976	-0.68963	-1.2744	-0.19912	-0.26873	-0.38199	-0.5972	-0.89271	-0.11074	-0.14395	-0.30714	-0.44602	-0.65502	-0.08817	-0.10866	-0.13816	-0.27183	-0.38124
838	-0.26677	-0.47818	-0.86429	-1.30348	-2.14049	-0.29803	-0.4971	-0.99968	-1.9009	-3.29962	-0.34466	-0.542	-1.2373	-2.25004	-4.928	-0.23455	-0.34486	-0.44048	-0.69084	-1.2772	-0.19888	-0.26229	-0.37709	-0.587	-0.89038	-0.10959	-0.14821	-0.30748	-0.44684	-0.6553	-0.08823	-0.108	-0.13898	-0.27132	-0.38488
839	-0.26921	-0.47496	-0.89122	-1.3145	-2.14907	-0.29815	-0.50258	-1.00547	-1.9032	-3.3124	-0.34407	-0.5428	-1.25636	-2.22529	-4.92428	-0.23389	-0.34733	-0.44123	-0.68941	-1.2652	-0.19892	-0.26657	-0.38014	-0.57033	-0.883	-0.10964	-0.14787	-0.30705	-0.45256	-0.66186	-0.08823	-0.10736	-0.13937	-0.27017	-0.38885
840	-0.27098	-0.48111	-0.90786	-1.32699	-2.20153	-0.29897	-0.49487	-1.00434	-1.897	-3.31546	-0.34424	-0.5476	-1.2801	-2.2368	-4.91928	-0.23453	-0.34824	-0.43349	-0.69171	-1.2592	-0.1988	-0.26746	-0.39303	-0.56853	-0.87626	-0.11015	-0.14454	-0.30485	-0.44792	-0.65769	-0.08801	-0.1061	-0.13839	-0.27171	-0.38565
841	-0.26795	-0.49251	-0.88574	-1.3299	-2.13756	-0.29921	-0.53872	-1.00386	-1.91225	-3.36036	-0.35009	-0.5472	-1.27979	-2.2463	-4.92956	-0.25557	-0.34824	-0.42567	-0.68948	-1.2792	-0.19864	-0.27156	-0.3834	-0.57888	-0.87841	-0.11	-0.14713	-0.30841	-0.44907	-0.65725	-0.08802	-0.10759	-0.13793	-0.27222	-0.38457
842	-0.27069	-0.48252	-0.84448	-1.33378	-2.16514	-0.2988	-0.53616	-0.99965	-1.88824	-3.36386	-0.3452	-0.5452	-1.27653	-2.25589	-4.93896	-0.25089	-0.34722	-0.42732	-0.6896	-1.2848	-0.19864	-0.27088	-0.38483	-0.58232	-0.8952	-0.10915	-0.14813	-0.30499	-0.45878	-0.65878	-0.08784	-0.10733	-0.13816	-0.27065	-0.38288
843	-0.26696	-0.47578	-0.87326	-1.35405	-2.13211	-0.30192	-0.497	-1.00716	-1.90156	-3.36863	-0.34224	-0.5436	-1.27518	-2.23713	-4.92572	-0.23637	-0.35172	-0.42855	-0.68942	-1.288	-0.19836	-0.26695	-0.39816	-0.58291	-0.91434	-0.10992	-0.15038	-0.30238	-0.44697	-0.65701	-0.08806	-0.10728	-0.13808	-0.26986	-0.38377
844	-0.26692	-0.48605	-0.8781	-1.34138	-2.10468	-0.29878	-0.49818	-1.00896	-1.90212	-3.34231	-0.34513	-0.542	-1.26262	-2.25706	-4.93012	-0.23404	-0.36535	-0.429	-0.68896	-1.2796	-0.19824	-0.26821	-0.39068	-0.56833	-0.91885	-0.11051	-0.14672	-0.30597	-0.45148	-0.66028	-0.0879	-0.10713	-0.13901	-0.2675	-0.38782
845	-0.26672	-0.48588	-0.90568	-1.35916	-2.05907	-0.29812	-0.51979	-1.01047	-1.88478	-3.35556	-0.34728	-0.5396	-1.26572	-2.26414	-4.92736	-0.24038	-0.38106	-0.42528	-0.6898	-1.2704	-0.1982	-0.26967	-0.39663	-0.55246	-0.90168	-0.10912	-0.14546	-0.30115	-0.44728	-0.6507	-0.08805	-0.10656	-0.1379	-0.26704	-0.38652
846	-0.26927	-0.48418	-0.82721	-1.3352	-2.18744	-0.29638	-0.51081	-1.00568	-1.89252	-3.30825	-0.34577	-0.5412	-1.27272	-2.25404	-4.93084	-0.24305	-0.35798	-0.42887	-0.68763	-1.2684	-0.198	-0.26846	-0.39759	-0.56259	-0.90096	-0.11002	-0.14826	-0.30224	-0.44787	-0.65899	-0.08803	-0.10564	-0.13865	-0.27232	-0.38803
847	-0.26951	-0.48118	-0.88925	-1.33891	-2.13382	-0.30041	-0.49368	-1.0086	-1.90387	-3.24157	-0.34853	-0.544	-1.26377	-2.22088	-4.93612	-0.23754	-0.34425	-0.42804	-0.6883	-1.262	-0.1978	-0.27058	-0.41055	-0.5628	-0.919	-0.10941	-0.14759	-0.30227	-0.45392	-0.65315	-0.08801	-0.10595	-0.13829	-0.27014	-0.38793
848	-0.27014	-0.51294	-0.89292	-1.33297	-2.14554	-0.30052	-0.52395	-1.00706	-1.89011	-3.29667	-0.35639	-0.5424	-1.24962	-2.25425	-4.9274	-0.23711	-0.34551	-0.42885	-0.68839	-1.2644	-0.19788	-0.26288	-0.40036	-0.54959	-0.91193	-0.10877	-0.14618	-0.30175	-0.45507	-0.6529	-0.08799	-0.10602	-0.13821	-0.27127	-0.38629
849	-0.26901	-0.51278	-0.88394	-1.3368	-2.16888	-0.30068	-0.5721	-1.00755	-1.89459	-3.26679	-0.34065	-0.5396	-1.24829	-2.24492	-4.92184	-0.23242	-0.34499	-0.42291	-0.68816	-1.276	-0.19752	-0.26365	-0.39171	-0.55708	-0.91652	-0.11015	-0.14567	-0.30138	-0.449	-0.65578	-0.08798	-0.10738	-0.13811	-0.27296	-0.386
850	-0.26931	-0.51614	-0.86229	-1.34569	-2.11637	-0.29978	-0.52846	-1.00112	-1.87504	-3.30218	-0.34002	-0.5372	-1.23902	-2.2413	-4.92896	-0.23496	-0.34611	-0.41877	-0.6881	-1.2908	-0.19724	-0.26596	-0.38694	-0.60397	-0.9087	-0.10882	-0.1448	-0.30419	-0.45597	-0.65337	-0.08793	-0.10551	-0.13849	-0.27411	-0.38808
851	-0.26757	-0.51281	-0.84784	-1.35661	-2.12109	-0.29897	-0.49661	-1.00429	-1.88767	-3.28504	-0.34007	-0.5376	-1.22733	-2.23185	-4.93076	-0.25003	-0.3451	-0.41978	-0.68884	-1.292	-0.19708	-0.26679	-0.39334	-0.57646	-0.90386	-0.10969	-0.14734	-0.30299	-0.45504	-0.64612	-0.08788	-0.10784	-0.13919	-0.27283	-0.38398
852	-0.26677	-0.50158	-0.79981	-1.38608	-2.05071	-0.29717	-0.49242	-1.00816	-1.88567	-3.29247	-0.34318	-0.5364	-1.23514	-2.2319	-4.93304	-0.2406	-0.34627	-0.42163	-0.68843	-1.2772	-0.19688	-0.26924	-0.39448	-0.55124	-0.90578	-0.11	-0.14634	-0.30342	-0.46196	-0.64932	-0.08761	-0.10592	-0.13926	-0.27255	-0.38416
853	-0.26683	-0.51478	-0.83812	-1.37136	-2.06614	-0.29716	-0.49061	-1.00678	-1.89536	-3.24946	-0.34232	-0.5352	-1.22548	-2.27436	-4.9248	-0.23322	-0.34574	-0.41871	-0.68749	-1.294	-0.19676	-0.26164	-0.39896	-0.56201	-0.91895	-0.10905	-0.14682	-0.30264	-0.46171	-0.6526	-0.08782	-0.10731	-0.13875	-0.27153	-0.38331
854	-0.26678	-0.51514	-0.92797	-1.36786	-2.08508	-0.30028	-0.4911	-1.00311	-1.90933	-3.24078	-0.3421	-0.5396	-1.21864	-2.25527	-4.93812	-0.23285	-0.34634	-0.43009	-0.68709	-1.3084	-0.1966	-0.26244	-0.38862	-0.58486	-0.90706	-0.10971	-0.14764	-0.30039	-0.46737	-0.6523	-0.08782	-0.10761	-0.13796	-0.27253	-0.3807
855	-0.26752	-0.51312	-0.90842	-1.37145	-1.99418	-0.30046	-0.4944	-1.00398	-1.89064	-3.24216	-0.34119	-0.5376	-1.22822	-2.2563	-4.9182	-0.23202	-0.34641	-0.42415	-0.68682	-1.3156	-0.19696	-0.26502	-0.39227	-0.59423	-0.91511	-0.10851	-0.14618	-0.30396	-0.46145	-0.64939	-0.08807	-0.10607	-0.13678	-0.27091	-0.38124
856	-0.26706	-0.50471	-0.92198	-1.37088	-1.95182	-0.29842	-0.50141	-1.00224	-1.88032	-3.21166	-0.34227	-0.536	-1.22369	-2.25845	-4.91132	-0.23095	-0.34727	-0.42575	-0.68622	-1.3092	-0.19908	-0.26487	-0.39704	-0.54286	-0.92664	-0.10897	-0.14539	-0.30299	-0.46096	-0.64961	-0.0874	-0.10725	-0.13778	-0.27178	-0.38057
857	-0.30705	-0.49359	-0.91198	-1.35826	-2.0142	-0.29139	-0.53222	-1.00496	-1.89028	-3.23368	-0.34486	-0.5344	-1.23156	-2.23077	-4.90812	-0.23325	-0.34523	-0.42071	-0.68563	-1.2984	-0.19876	-0.26543	-0.39013	-0.56762	-0.91388	-0.10895	-0.1448	-0.30013	-0.46668	-0.6473	-0.08939	-0.10779	-0.1379	-0.27173	-0.38377
858	-0.26072	-0.49192	-0.90783	-1.38729	-1.97773	-0.29831	-0.55504	-1.00278	-1.88931	-3.20272	-0.34463	-0.532	-1.23804	-2.24236	-4.91752	-0.23045	-0.35095	-0.4199	-0.68743	-1.3104	-0.19868	-0.26613	-0.38805	-0.55864	-0.91429	-0.10838	-0.14898	-0.30119	-0.45935	-0.64617	-0.09374	-0.10651	-0.13747	-0.26945	-0.38272
859	-0.2635	-0.48836	-0.89153	-1.40564	-2.03001	-0.29474	-0.50449	-1.00562	-1.89485	-3.24629	-0.34098	-0.5308	-1.23876	-2.23892	-4.91032	-0.22891	-0.34919	-0.42269	-0.6866	-1.3156	-0.1988	-0.26442	-0.3866	-0.56707	-0.91811	-0.10907	-0.14992	-0.30564	-0.46448	-0.64778	-0.08826	-0.10674	-0.13719	-0.27012	-0.38242
860	-0.26527	-0.4901	-0.83233	-1.38451	-2.05205	-0.29679	-0.49486	-1.00537	-1.87937	-3.27217	-0.33984	-0.5296	-1.23612	-2.22324	-4.91952	-0.23613	-0.35554	-0.42118	-0.68437	-1.3172	-0.19856	-0.26749	-0.38627	-0.57112	-0.92082	-0.10838	-0.1478	-0.29911	-0.46278	-0.64572	-0.08803	-0.10846	-0.13657	-0.26919	-0.38367
861	-0.26591	-0.49384	-0.89489	-1.38817	-2.10874	-0.29652	-0.49682	-1.00498	-1.89436	-3.2691	-0.34066	-0.528	-1.23399	-2.25022	-4.9128	-0.2337	-0.34286	-0.42247	-0.68344	-1.376	-0.19832	-0.26834	-0.3867	-0.55992	-0.92223	-0.10871	-0.14795	-0.30153	-0.46391	-0.65719	-0.08858	-0.10556	-0.13652	-0.27147	-0.38477
862	-0.26861	-0.49692	-0.84397	-1.3681	-2.02183	-0.29508	-0.51417	-1.01132	-1.88749	-3.26697	-0.3387	-0.528	-1.24178	-2.21862	-4.90964	-0.23954	-0.34504	-0.42118	-0.6835	-1.3752	-0.19852	-0.26632	-0.39304	-0.59386	-0.90368	-0.10848	-0.14931	-0.30018	-0.45968	-0.66591	-0.08812	-0.10497	-0.1369	-0.26986	-0.38265
863	-0.26605	-0.4857	-0.88992	-1.36244	-2.13977	-0.29855	-0.53205	-1.00434	-1.88626	-3.27558	-0.3411	-0.5328	-1.2243	-2.24212	-4.92144	-0.27349	-0.34667	-0.41888	-0.68363	-1.3552	-0.20076	-0.26684	-0.39465	-0.57181	-0.90414	-0.1091	-0.14795	-0.30155	-0.45371	-0.67263	-0.08788	-0.10641	-0.13849	-0.27165	-0.38137
864	-0.26754	-0.50194	-0.8833	-1.36084	-2.02598	-0.30075	-0.4978	-1.00252	-1.88898	-3.25744	-0.34172	-0.5328	-1.22943	-2.22411	-4.91652	-0.25516	-0.34757	-0.42694	-0.68373	-1.3456	-0.20568	-0.26654	-0.39854	-0.55047	-0.91626	-0.10902	-0.14936	-0.29978	-0.45546	-0.66643	-0.08788	-0.10636	-0.13824	-0.27681	-0.38275
865	-0.26736	-0.48446	-0.87682	-1.36873	-2.08367	-0.29956	-0.49321	-1.00534	-1.87955	-3.26	-0.34223	-0.5364	-1.22761	-2.23518	-4.91416	-0.24678	-0.34457	-0.4206	-0.68358	-1.3376	-0.20556	-0.267	-0.383	-0.5432	-0.89474	-0.10738	-0.14777	-0.29794	-0.46012	-0.67193	-0.08788	-0.10618	-0.13719	-0.26996	-0.38254
866	-0.26715	-0.48498	-0.86606	-1.36315	-2.06599	-0.29898	-0.4968	-1.00116	-1.87117	-3.21848	-0.33969	-0.5348	-1.23873	-2.21465	-4.9156	-0.24391	-0.3464	-0.41916	-0.68411	-1.3276	-0.20564	-0.25925	-0.38458	-0.57462	-0.9188	-0.10841	-0.14657	-0.2988	-0.4572	-0.66776	-0.08844	-0.10682	-0.13696	-0.27247	-0.38206
867	-0.26842	-0.49764	-0.84135	-1.34823	-2.02768	-0.30203	-0.50286	-1.00168	-1.88316	-3.24659	-0.33462	-0.5328	-1.23094	-2.20081	-4.92024	-0.24358	-0.34951	-0.42496	-0.68282	-1.3212	-0.20532	-0.26912	-0.38119	-0.56606	-0.89748	-0.10743	-0.14652	-0.29793	-0.45325	-0.671	-0.08807	-0.10615	-0.13749	-0.27076	-0.37965
868	-0.26755	-0.48326	-0.86562	-1.33686	-2.05012	-0.29945	-0.55987	-0.99819	-1.88842	-3.24249	-0.34667	-0.5312	-1.22264	-2.21434	-4.92424	-0.24721	-0.34406	-0.42507	-0.6806	-1.328	-0.20512	-0.26489	-0.39387	-0.57482	-0.88953	-0.10912	-0.14459	-0.29836	-0.45674	-0.66389	-0.08749	-0.10628	-0.13667	-0.2696	-0.3788
869	-0.26656	-0.47914	-0.86824	-1.34094	-2.02357	-0.30502	-0.51205	-1.00493	-1.89744	-3.28352	-0.34055	-0.5284	-1.21713	-2.22708	-4.91832	-0.25903	-0.34651	-0.42272	-0.68008	-1.3436	-0.20468	-0.26458	-0.39038	-0.56178	-0.9354	-0.10805	-0.14464	-0.30029	-0.4623	-0.66654	-0.08776	-0.10618	-0.13649	-0.26755	-0.3839
870	-0.2686	-0.48367	-0.83574	-1.3468	-2.07896	-0.30424	-0.50924	-1.00711	-1.90458	-3.28055	-0.33758	-0.5316	-1.21492	-2.2236	-4.92568	-0.26382	-0.34779	-0.42483	-0.68112	-1.3348	-0.2046	-0.26725	-0.38943	-0.52917	-0.93492	-0.1083	-0.14936	-0.30192	-0.46058	-0.66982	-0.08723	-0.10674	-0.13685	-0.2694	-0.3891
871	-0.26643	-0.47693	-0.82108	-1.3283	-2.03613	-0.29794	-0.53137	-1.00388	-1.8746	-3.27122	-0.33791	-0.5316	-1.2078	-2.23106	-4.91176	-0.24455	-0.35414	-0.42672	-0.68239	-1.3184	-0.20424	-0.26571	-0.38191	-0.55182	-0.93997	-0.10764	-0.14531	-0.30188	-0.45902	-0.66466	-0.08758	-0.10533	-0.1366	-0.26955	-0.38485
872	-0.26801	-0.48472	-0.83612	-1.32184	-2.0064	-0.30737	-0.54653	-0.99973	-1.87204	-3.28419	-0.34014	-0.5308	-1.21708	-2.23234	-4.90868	-0.24314	-0.34549	-0.42224	-0.68088	-1.3008	-0.20452	-0.26436	-0.38798	-0.57565	-0.93192	-0.10772	-0.14634	-0.30142	-0.46135	-0.66732	-0.08732	-0.10518	-0.13698	-0.27127	-0.38167
873	-0.26821	-0.47775	-0.8047	-1.3513	-2.04723	-0.2952	-0.52046	-1.00134	-1.88578	-3.24298	-0.33498	-0.53	-1.21144	-2.24971	-4.90768	-0.25635	-0.344	-0.42321	-0.68087	-1.3012	-0.20444	-0.26672	-0.38317	-0.53491	-0.89817	-0.10774	-0.1471	-0.30074	-0.46038	-0.66217	-0.08738	-0.10554	-0.13701	-0.26958	-0.38216
874	-0.26794	-0.47268	-0.85286	-1.32888	-2.07521	-0.29826	-0.49702	-1.00306	-1.88132	-3.23829	-0.33994	-0.5324	-1.2129	-2.22775	-4.90712	-0.24576	-0.34427	-0.43684	-0.67982	-1.3104	-0.20412	-0.26346	-0.38991	-0.56091	-0.90473	-0.10912	-0.14595	-0.30024	-0.45082	-0.6642	-0.08715	-0.10495	-0.13747	-0.26896	-0.38734
875	-0.26871	-0.46809	-0.90534	-1.3289	-2.12601	-0.2968	-0.50898	-1.00263	-1.89039	-3.30164	-0.33735	-0.5456	-1.21605	-2.243	-4.91472	-0.24345	-0.34414	-0.43101	-0.6799	-1.2928	-0.20396	-0.26082	-0.39311	-0.57132	-0.91144	-0.10823	-0.14685	-0.29969	-0.45071	-0.66663	-0.08726	-0.10707	-0.13637	-0.26966	-0.38631
876	-0.2687	-0.46396	-0.95734	-1.33004	-2.11606	-0.29505	-0.52036	-0.99978	-1.89036	-3.2899	-0.33833	-0.5452	-1.22515	-2.25143	-4.90952	-0.26063	-0.34483	-0.43028	-0.68044	-1.278	-0.20396	-0.26477	-0.40307	-0.57133	-0.91616	-0.1083	-0.14874	-0.30021	-0.45248	-0.66247	-0.08712	-0.10528	-0.13562	-0.26966	-0.38254
877	-0.26686	-0.46355	-1.07943	-1.3277	-2.09279	-0.29754	-0.50908	-0.99642	-1.88452	-3.30041	-0.34355	-0.5432	-1.22333	-2.22239	-4.90608	-0.25255	-0.34474	-0.42186	-0.6811	-1.27	-0.20392	-0.26212	-0.40196	-0.55709	-0.91193	-0.10756	-0.14482	-0.30253	-0.46043	-0.66433	-0.08673	-0.10574	-0.13752	-0.26973	-0.38152
878	-0.26668	-0.4674	-1.05088	-1.33989	-2.04823	-0.29813	-0.49314	-0.99914	-1.8927	-3.21679	-0.34004	-0.5416	-1.23312	-2.232	-4.91108	-0.24179	-0.34323	-0.42808	-0.67779	-1.2688	-0.20384	-0.26133	-0.40138	-0.55777	-0.91196	-0.10723	-0.1439	-0.30014	-0.45748	-0.66338	-0.08661	-0.10474	-0.13619	-0.2696	-0.38895
879	-0.26826	-0.48154	-1.06831	-1.34644	-1.99918	-0.29599	-0.52919	-0.99973	-1.86328	-3.24972	-0.33176	-0.5448	-1.22822	-2.18577	-4.91192	-0.24092	-0.34449	-0.43474	-0.67747	-1.2932	-0.20392	-0.26809	-0.39634	-0.56787	-0.91057	-0.10756	-0.14441	-0.29849	-0.45704	-0.66145	-0.08664	-0.10656	-0.13716	-0.26722	-0.38498
880	-0.26563	-0.47091	-1.03974	-1.31675	-2.03054	-0.2957	-0.52628	-1.00222	-1.87742	-3.23414	-0.33829	-0.5412	-1.23653	-2.18716	-4.911	-0.24477	-0.34031	-0.42506	-0.67835	-1.3112	-0.20368	-0.26165	-0.39961	-0.56553	-0.9109	-0.10782	-0.1428	-0.29765	-0.46196	-0.66132	-0.08696	-0.10679	-0.13593	-0.26935	-0.38318
881	-0.2665	-0.47137	-1.05801	-1.32538	-1.97675	-0.29737	-0.4989	-0.99809	-1.90792	-3.22102	-0.34404	-0.54	-1.23199	-2.21386	-4.91464	-0.24191	-0.34117	-0.42732	-0.67687	-1.3128	-0.20352	-0.25549	-0.39668	-0.59398	-0.89358	-0.10846	-0.14344	-0.29972	-0.46048	-0.66908	-0.08689	-0.10592	-0.13634	-0.27014	-0.38362
882	-0.2667	-0.46222	-1.00944	-1.34031	-1.92283	-0.29628	-0.51322	-1.00291	-1.89252	-3.2468	-0.33578	-0.5356	-1.23064	-2.21719	-4.92816	-0.24826	-0.34129	-0.43028	-0.67648	-1.3216	-0.2032	-0.26084	-0.40389	-0.59447	-0.87462	-0.10731	-0.14429	-0.29692	-0.45499	-0.6645	-0.08668	-0.10438	-0.13655	-0.26845	-0.3847
883	-0.26519	-0.46894	-1.01695	-1.32478	-1.99359	-0.29632	-0.49149	-0.99719	-1.87583	-3.23719	-0.33377	-0.546	-1.22338	-2.1931	-4.91596	-0.25819	-0.34379	-0.42582	-0.67617	-1.3128	-0.20276	-0.25747	-0.39091	-0.56837	-0.88851	-0.10682	-0.14352	-0.29813	-0.45956	-0.66306	-0.08655	-0.10454	-0.13557	-0.26842	-0.38093
884	-0.26443	-0.48918	-0.99986	-1.33856	-1.96202	-0.29474	-0.48733	-1.00342	-1.85654	-3.26582	-0.33378	-0.55	-1.2252	-2.185	-4.92472	-0.2453	-0.34235	-0.428	-0.67725	-1.3048	-0.20284	-0.25893	-0.39562	-0.5476	-0.86757	-0.10692	-0.14439	-0.29725	-0.45953	-0.66677	-0.08652	-0.10605	-0.13603	-0.26725	-0.37755
885	-0.26783	-0.51522	-0.97285	-1.33577	-1.92278	-0.29457	-0.48532	-1.00263	-1.86948	-3.32286	-0.33824	-0.5608	-1.22146	-2.2236	-4.91132	-0.24794	-0.33967	-0.42862	-0.67577	-1.294	-0.20276	-0.2624	-0.40582	-0.54536	-0.8698	-0.10836	-0.14331	-0.30091	-0.45366	-0.6705	-0.08645	-0.10513	-0.13547	-0.26678	-0.37919
886	-0.26474	-0.50827	-0.95575	-1.33841	-2.01074	-0.29896	-0.48752	-0.9993	-1.87537	-3.31576	-0.33894	-0.5596	-1.22179	-2.20384	-4.9116	-0.24495	-0.34481	-0.42957	-0.67662	-1.3052	-0.20264	-0.26694	-0.41166	-0.57142	-0.87828	-0.10746	-0.1439	-0.29563	-0.46166	-0.66982	-0.08849	-0.10459	-0.1356	-0.26791	-0.37862
887	-0.26673	-0.51217	-0.93151	-1.34375	-1.94918	-0.2985	-0.48871	-1.00083	-1.86384	-3.28532	-0.33694	-0.5592	-1.21259	-2.21704	-4.92972	-0.24785	-0.3503	-0.42663	-0.67761	-1.2996	-0.20236	-0.26365	-0.39685	-0.57417	-0.87457	-0.10833	-0.14705	-0.29753	-0.45392	-0.66367	-0.08777	-0.10554	-0.13614	-0.26717	-0.37724
888	-0.26658	-0.50486	-0.9564	-1.32016	-1.94228	-0.2983	-0.48734	-1.07087	-1.8806	-3.27553	-0.33343	-0.5608	-1.20752	-2.21645	-4.91344	-0.2529	-0.34252	-0.43276	-0.67822	-1.2924	-0.20236	-0.26698	-0.42341	-0.56015	-0.86098	-0.10887	-0.14603	-0.3034	-0.45914	-0.66393	-0.08735	-0.10492	-0.13629	-0.26781	-0.3799
889	-0.26502	-0.49676	-0.9413	-1.33889	-1.93816	-0.29805	-0.51919	-1.061	-1.87619	-3.33027	-0.33208	-0.5572	-1.20716	-2.16865	-4.90692	-0.24794	-0.34009	-0.43813	-0.6772	-1.2804	-0.20216	-0.26367	-0.42958	-0.53999	-0.86811	-0.10795	-0.14429	-0.32121	-0.45684	-0.66279	-0.08742	-0.10656	-0.13544	-0.26686	-0.37668
890	-0.26572	-0.4993	-0.91749	-1.33114	-1.96414	-0.29916	-0.54782	-1.04586	-1.87758	-3.31464	-0.34102	-0.5544	-1.19112	-2.19515	-4.91092	-0.24634	-0.34209	-0.44223	-0.6762	-1.2864	-0.20224	-0.26518	-0.41036	-0.54491	-0.86834	-0.10682	-0.14359	-0.31146	-0.4583	-0.6582	-0.08722	-0.10497	-0.13616	-0.26622	-0.38226
891	-0.26621	-0.48962	-0.91216	-1.34025	-1.98888	-0.2975	-0.50528	-1.0187	-1.87773	-3.34342	-0.34986	-0.5528	-1.20496	-2.20092	-4.90724	-0.24419	-0.35106	-0.44468	-0.67477	-1.3032	-0.20328	-0.265	-0.4155	-0.59814	-0.87352	-0.10728	-0.14605	-0.30737	-0.4555	-0.66018	-0.08702	-0.1051	-0.13557	-0.27068	-0.38188
892	-0.2653	-0.49882	-0.89663	-1.35286	-1.9807	-0.29858	-0.49181	-1.01546	-1.88311	-3.30323	-0.3315	-0.5512	-1.22618	-2.18833	-4.90008	-0.24404	-0.34738	-0.4381	-0.6733	-1.3148	-0.20324	-0.26619	-0.41819	-0.55484	-0.86552	-0.10718	-0.14359	-0.30434	-0.45622	-0.66224	-0.08693	-0.10426	-0.13608	-0.2694	-0.38208
893	-0.2656	-0.49102	-0.87316	-1.3346	-1.98836	-0.30121	-0.51477	-1.01777	-1.87416	-3.32424	-0.3366	-0.548	-1.23081	-2.144	-4.89984	-0.24509	-0.34191	-0.43857	-0.67269	-1.2988	-0.20304	-0.26091	-0.43964	-0.57083	-0.87149	-0.10805	-0.14669	-0.30351	-0.45517	-0.66649	-0.08671	-0.10523	-0.13585	-0.26663	-0.37988
894	-0.26482	-0.48849	-0.87641	-1.31838	-2.07752	-0.29923	-0.48935	-1.0187	-1.85654	-3.31154	-0.33192	-0.5468	-1.22566	-2.18733	-4.89784	-0.25887	-0.34434	-0.43292	-0.67136	-1.2904	-0.20284	-0.26212	-0.4104	-0.54193	-0.87951	-0.10764	-0.14908	-0.30098	-0.45822	-0.661	-0.08632	-0.107	-0.1366	-0.26796	-0.37888
895	-0.26488	-0.49074	-0.89558	-1.32162	-2.09989	-0.30566	-0.48369	-1.01964	-1.88129	-3.35684	-0.33426	-0.5516	-1.22248	-2.17824	-4.8994	-0.25455	-0.33773	-0.43386	-0.67048	-1.286	-0.2028	-0.26383	-0.41294	-0.53584	-0.87257	-0.10746	-0.14531	-0.30161	-0.46335	-0.65716	-0.08649	-0.10523	-0.13688	-0.26855	-0.38037
896	-0.26498	-0.50146	-0.8832	-1.31103	-2.01766	-0.30713	-0.48828	-1.0181	-1.88257	-3.33114	-0.34876	-0.5492	-1.22143	-2.19415	-4.90152	-0.24573	-0.33904	-0.4326	-0.67005	-1.278	-0.20284	-0.26132	-0.41269	-0.55875	-0.86416	-0.10743	-0.14388	-0.30201	-0.44954	-0.65159	-0.08656	-0.1061	-0.13637	-0.26863	-0.38003
897	-0.26559	-0.49005	-0.82552	-1.31273	-2.08234	-0.31059	-0.4944	-1.01706	-1.87042	-3.30864	-0.32963	-0.5472	-1.2191	-2.15502	-4.9036	-0.24336	-0.34103	-0.4306	-0.6681	-1.2692	-0.20244	-0.2599	-0.41008	-0.58171	-0.85168	-0.10705	-0.14408	-0.29978	-0.46263	-0.66054	-0.08676	-0.10582	-0.13537	-0.26609	-0.38198
898	-0.26948	-0.49123	-0.88518	-1.32744	-2.0493	-0.29692	-0.51691	-1.01214	-1.89815	-3.32107	-0.33282	-0.5456	-1.2192	-2.17262	-4.89612	-0.25558	-0.34603	-0.43429	-0.66758	-1.2632	-0.20228	-0.26474	-0.40762	-0.58233	-0.84397	-0.10871	-0.14234	-0.30068	-0.46686	-0.65874	-0.08747	-0.10341	-0.13608	-0.2653	-0.37703
899	-0.27032	-0.47878	-0.85719	-1.37304	-2.14392	-0.30093	-0.48764	-1.00901	-1.87806	-3.36956	-0.33473	-0.5432	-1.22494	-2.19036	-4.90196	-0.24881	-0.35347	-0.42743	-0.66774	-1.2576	-0.20204	-0.26519	-0.40794	-0.6049	-0.83992	-0.108	-0.14224	-0.29894	-0.45625	-0.6605	-0.08686	-0.10336	-0.13519	-0.2663	-0.37498
900	-0.26815	-0.49251	-0.87052	-1.36919	-2.1728	-0.3087	-0.48348	-1.00522	-1.87673	-3.3645	-0.33483	-0.5404	-1.22248	-2.20222	-4.89956	-0.24429	-0.34804	-0.43367	-0.66731	-1.2612	-0.20188	-0.2655	-0.41009	-0.58978	-0.85796	-0.10715	-0.14208	-0.30081	-0.46235	-0.65735	-0.08665	-0.10641	-0.13444	-0.2652	-0.37514
901	-0.26874	-0.48275	-0.81016	-1.38473	-2.0605	-0.29817	-0.52757	-1.01101	-1.87137	-3.37255	-0.33606	-0.5384	-1.22084	-2.17303	-4.90632	-0.24434	-0.33978	-0.42872	-0.66766	-1.26	-0.202	-0.2667	-0.39926	-0.57155	-0.86724	-0.10772	-0.14362	-0.30014	-0.46127	-0.65864	-0.08623	-0.10513	-0.13534	-0.27065	-0.37957
902	-0.27121	-0.48316	-0.8588	-1.35784	-2.08195	-0.29919	-0.51964	-1.00911	-1.88078	-3.37448	-0.33809	-0.5364	-1.31582	-2.20289	-4.90296	-0.25478	-0.34391	-0.44164	-0.66777	-1.2468	-0.20188	-0.25491	-0.40527	-0.56859	-0.85888	-0.1091	-0.14434	-0.31957	-0.46207	-0.65609	-0.08641	-0.10418	-0.13598	-0.26781	-0.37547
903	-0.27127	-0.48149	-0.83725	-1.34679	-2.10294	-0.29739	-0.49176	-1.01734	-1.87768	-3.35526	-0.33475	-0.5396	-1.29065	-2.21616	-4.8942	-0.24305	-0.34882	-0.43219	-0.66736	-1.2384	-0.20188	-0.25815	-0.40094	-0.60112	-0.86098	-0.10738	-0.14572	-0.32097	-0.46694	-0.66045	-0.08629	-0.10528	-0.13526	-0.26648	-0.37565
904	-0.27095	-0.49056	-0.82326	-1.35222	-2.04754	-0.298	-0.48319	-1.01211	-1.87445	-3.32934	-0.3427	-0.5384	-1.26833	-2.22775	-4.8956	-0.245	-0.33689	-0.43191	-0.6675	-1.2604	-0.20168	-0.26035	-0.40329	-0.60991	-0.85624	-0.10736	-0.14569	-0.31451	-0.45356	-0.66365	-0.08599	-0.10631	-0.13452	-0.26637	-0.37691
905	-0.28407	-0.48844	-0.80798	-1.35052	-2.03513	-0.29933	-0.48223	-1.00852	-1.8949	-3.3285	-0.33621	-0.5364	-1.24688	-2.2176	-4.89944	-0.24479	-0.34102	-0.44017	-0.66781	-1.3204	-0.20156	-0.26014	-0.40258	-0.56889	-0.83525	-0.10807	-0.14967	-0.3091	-0.46063	-0.65756	-0.08638	-0.10395	-0.13465	-0.26676	-0.37637
906	-0.2681	-0.48293	-0.8187	-1.32105	-2.0348	-0.29877	-0.49762	-1.01132	-1.86064	-3.35284	-0.33316	-0.5344	-1.24342	-2.19033	-4.90084	-0.2482	-0.34073	-0.42725	-0.66683	-1.3504	-0.20148	-0.26326	-0.4016	-0.54572	-0.84909	-0.10756	-0.14882	-0.30932	-0.46384	-0.6561	-0.08587	-0.10482	-0.13524	-0.26404	-0.38108
907	-0.26698	-0.49725	-0.84914	-1.34898	-2.06494	-0.3058	-0.48718	-1.00926	-1.84846	-3.3327	-0.32866	-0.538	-1.23971	-2.15586	-4.89944	-0.25005	-0.34146	-0.43035	-0.66488	-1.3524	-0.20128	-0.2597	-0.39773	-0.58585	-0.85217	-0.10636	-0.14526	-0.30866	-0.45115	-0.65558	-0.08592	-0.10451	-0.13493	-0.26684	-0.38367
908	-0.26796	-0.4939	-0.82203	-1.34208	-2.08129	-0.30084	-0.48144	-1.00834	-1.84928	-3.3592	-0.33291	-0.5452	-1.24183	-2.19576	-4.90496	-0.25704	-0.34112	-0.43903	-0.66298	-1.3628	-0.2012	-0.26227	-0.40854	-0.56056	-0.8514	-0.10687	-0.14416	-0.30214	-0.45225	-0.65139	-0.08597	-0.1049	-0.13491	-0.26745	-0.37665
909	-0.26776	-0.4982	-0.85814	-1.34708	-1.99946	-0.29758	-0.48379	-1.00721	-1.89277	-3.36479	-0.33012	-0.544	-1.22694	-2.16278	-4.90532	-0.24432	-0.34229	-0.43176	-0.66249	-1.3444	-0.20136	-0.26131	-0.4106	-0.61417	-0.86544	-0.10692	-0.14224	-0.30674	-0.4552	-0.65386	-0.08588	-0.10446	-0.13421	-0.2674	-0.37878
910	-0.26675	-0.48716	-0.88502	-1.32883	-1.99246	-0.29786	-0.51439	-1.00273	-1.88621	-3.37371	-0.33252	-0.5424	-1.24868	-2.15873	-4.9116	-0.24421	-0.34291	-0.43086	-0.66274	-1.3228	-0.2012	-0.26069	-0.39961	-0.59054	-0.85427	-0.10654	-0.1428	-0.30158	-0.45535	-0.65277	-0.08605	-0.10648	-0.1346	-0.26894	-0.37926
911	-0.26836	-0.47703	-0.82636	-1.31446	-2.06178	-0.29464	-0.4942	-1.01408	-1.87476	-3.34782	-0.33117	-0.5424	-1.25021	-2.19013	-4.93676	-0.24379	-0.33806	-0.43541	-0.66136	-1.3192	-0.2014	-0.25941	-0.40132	-0.58572	-0.86206	-0.10666	-0.14329	-0.30073	-0.46081	-0.65172	-0.08582	-0.10467	-0.13468	-0.26945	-0.38606
912	-0.26785	-0.47929	-0.87687	-1.3166	-2.10353	-0.29722	-0.48155	-1.01121	-1.87276	-3.39226	-0.33244	-0.5464	-1.24099	-2.21476	-4.90896	-0.2704	-0.33818	-0.4301	-0.65994	-1.3292	-0.20108	-0.26121	-0.39723	-0.60244	-0.86521	-0.10684	-0.14308	-0.29841	-0.4541	-0.65376	-0.08573	-0.10469	-0.13475	-0.26773	-0.3857
913	-0.26857	-0.47073	-0.89648	-1.31493	-2.10991	-0.29825	-0.48322	-1.00942	-1.85902	-3.40077	-0.33039	-0.544	-1.2343	-2.21898	-4.90312	-0.26163	-0.34363	-0.43136	-0.66154	-1.318	-0.20092	-0.25945	-0.4119	-0.55265	-0.84532	-0.106	-0.14672	-0.2992	-0.45863	-0.64821	-0.08552	-0.10446	-0.13352	-0.26763	-0.38393
914	-0.26885	-0.47314	-0.89763	-1.32343	-2.1153	-0.29808	-0.48058	-1.00921	-1.84598	-3.36369	-0.33247	-0.5428	-1.24252	-2.24251	-4.89948	-0.25439	-0.33651	-0.4286	-0.66035	-1.3116	-0.20092	-0.2602	-0.41124	-0.56301	-0.85647	-0.10595	-0.14367	-0.30002	-0.45053	-0.6434	-0.08616	-0.10443	-0.1345	-0.26678	-0.3837
915	-0.26641	-0.4714	-0.86216	-1.32796	-2.20689	-0.2997	-0.48458	-1.0087	-1.88354	-3.38083	-0.32936	-0.5404	-1.2383	-2.20845	-4.90076	-0.24813	-0.34125	-0.42722	-0.66025	-1.3004	-0.2006	-0.26239	-0.40886	-0.5955	-0.85829	-0.10761	-0.14031	-0.29978	-0.45322	-0.652	-0.08556	-0.10482	-0.13439	-0.26771	-0.38031
916	-0.26749	-0.46668	-0.85063	-1.32228	-2.13585	-0.29594	-0.48928	-1.00832	-1.8705	-3.36825	-0.32931	-0.5392	-1.24019	-2.20492	-4.89784	-0.24509	-0.3412	-0.42291	-0.65974	-1.294	-0.2006	-0.258	-0.40653	-0.58949	-0.84925	-0.10633	-0.14193	-0.30081	-0.44377	-0.64734	-0.08569	-0.10441	-0.13393	-0.2695	-0.37678
917	-0.26726	-0.48298	-0.84356	-1.30758	-2.03585	-0.29593	-0.51674	-1.0045	-1.86643	-3.38326	-0.33302	-0.5356	-1.24783	-2.19802	-4.90768	-0.24275	-0.3392	-0.42748	-0.66057	-1.2852	-0.20032	-0.26175	-0.3938	-0.60548	-0.8627	-0.10661	-0.14318	-0.30006	-0.44505	-0.65344	-0.08596	-0.10487	-0.13373	-0.26786	-0.38062
918	-0.26764	-0.4808	-0.84722	-1.3293	-2.12662	-0.29966	-0.49802	-1.01101	-1.88419	-3.31904	-0.32941	-0.5328	-1.24452	-2.21788	-4.898	-0.25769	-0.35586	-0.42257	-0.66143	-1.27	-0.20012	-0.26421	-0.39643	-0.60506	-0.85632	-0.10779	-0.1419	-0.29983	-0.44702	-0.64939	-0.08616	-0.10359	-0.13383	-0.26563	-0.3775
919	-0.26801	-0.47209	-0.83566	-1.32159	-1.94969	-0.30124	-0.4954	-1.0076	-1.85669	-3.35833	-0.32962	-0.5396	-1.24306	-2.21791	-4.89464	-0.24323	-0.35174	-0.42583	-0.65903	-1.276	-0.19988	-0.25717	-0.39309	-0.55943	-0.8676	-0.10723	-0.14229	-0.29618	-0.44772	-0.64746	-0.08533	-0.10426	-0.1335	-0.26566	-0.37583
920	-0.26809	-0.4735	-0.81954	-1.31979	-2.01873	-0.30008	-0.49784	-1.00265	-1.87678	-3.35515	-0.32994	-0.54	-1.23435	-2.16598	-4.9046	-0.2418	-0.33392	-0.43294	-0.65926	-1.2692	-0.19972	-0.25952	-0.3923	-0.56726	-0.85027	-0.1062	-0.14293	-0.29581	-0.44444	-0.65239	-0.08582	-0.104	-0.13537	-0.26678	-0.37888
921	-0.26995	-0.45971	-0.83792	-1.32018	-2.05071	-0.30221	-0.4975	-1.00411	-1.85459	-3.31504	-0.33025	-0.5404	-1.22794	-2.19669	-4.90168	-0.24251	-0.33909	-0.42222	-0.65926	-1.276	-0.19952	-0.25983	-0.38939	-0.58415	-0.85683	-0.10613	-0.14193	-0.29593	-0.44736	-0.64816	-0.08566	-0.1051	-0.13388	-0.26532	-0.3758
922	-0.26905	-0.46212	-0.82756	-1.31304	-1.97434	-0.29765	-0.49726	-1.00055	-1.86368	-3.34844	-0.34146	-0.5396	-1.23079	-2.20494	-4.89852	-0.24711	-0.33589	-0.42081	-0.65938	-1.2696	-0.1996	-0.26703	-0.40996	-0.5761	-0.83794	-0.10582	-0.14275	-0.29591	-0.45187	-0.64389	-0.08542	-0.10459	-0.13296	-0.26561	-0.37855
923	-0.26853	-0.47183	-0.83338	-1.32168	-2.07278	-0.30041	-0.48154	-1.00486	-1.88644	-3.29585	-0.33171	-0.5444	-1.21608	-2.2086	-4.8802	-0.24622	-0.34588	-0.42255	-0.6591	-1.2556	-0.19956	-0.26574	-0.39111	-0.5432	-0.85806	-0.10651	-0.14682	-0.29525	-0.45048	-0.64406	-0.08593	-0.10331	-0.13386	-0.26599	-0.37826
924	-0.27002	-0.47211	-0.80632	-1.32085	-2.08126	-0.30969	-0.49478	-1.01254	-1.87604	-3.33129	-0.32942	-0.5512	-1.21828	-2.19002	-4.88108	-0.24738	-0.34394	-0.42166	-0.65889	-1.2428	-0.19928	-0.25056	-0.39503	-0.57948	-0.84743	-0.10628	-0.14769	-0.29776	-0.45302	-0.65	-0.08548	-0.10395	-0.13362	-0.26512	-0.37737
925	-0.27012	-0.46009	-0.79297	-1.31651	-2.01407	-0.30464	-0.47804	-0.99919	-1.84902	-3.30887	-0.33097	-0.5492	-1.22438	-2.18428	-4.89468	-0.24211	-0.34052	-0.42255	-0.65844	-1.2356	-0.19908	-0.25351	-0.40242	-0.56365	-0.86821	-0.1061	-0.14313	-0.29408	-0.45568	-0.64446	-0.08603	-0.10464	-0.13224	-0.26917	-0.37693
926	-0.26938	-0.4582	-0.79702	-1.30885	-2.03649	-0.30501	-0.4772	-1.00839	-1.87811	-3.29118	-0.33252	-0.548	-1.21626	-2.18188	-4.893	-0.26082	-0.33998	-0.42988	-0.65676	-1.2616	-0.19884	-0.25933	-0.3888	-0.57531	-0.84468	-0.10733	-0.14587	-0.29717	-0.44969	-0.66047	-0.08566	-0.10405	-0.13411	-0.26684	-0.37527
927	-0.26854	-0.45697	-0.785	-1.31906	-2.10835	-0.29591	-0.47522	-1.0026	-1.86578	-3.32527	-0.33159	-0.5496	-1.2139	-2.19359	-4.88372	-0.24607	-0.33842	-0.42135	-0.65636	-1.266	-0.19884	-0.26786	-0.3917	-0.58607	-0.87464	-0.10648	-0.14375	-0.2954	-0.45402	-0.65252	-0.08552	-0.104	-0.13288	-0.26497	-0.37357
928	-0.26866	-0.4584	-0.77452	-1.32764	-2.0788	-0.29696	-0.47768	-1.00929	-1.87155	-3.2806	-0.33163	-0.552	-1.20237	-2.2093	-4.8882	-0.24349	-0.34151	-0.42283	-0.65704	-1.2668	-0.19872	-0.26861	-0.39144	-0.53828	-0.87454	-0.10633	-0.14403	-0.29548	-0.45222	-0.65242	-0.08571	-0.10415	-0.13296	-0.2664	-0.36965
929	-0.26921	-0.46224	-0.77746	-1.31751	-2.02016	-0.29806	-0.47484	-1.0058	-1.85538	-3.32922	-0.32961	-0.5508	-1.21288	-2.17703	-4.89004	-0.25045	-0.33926	-0.4298	-0.65626	-1.2624	-0.19836	-0.25495	-0.40214	-0.58372	-0.86026	-0.10631	-0.14536	-0.2941	-0.45238	-0.65686	-0.08525	-0.10361	-0.1325	-0.26566	-0.37247
930	-0.26639	-0.45546	-0.78113	-1.33664	-1.96112	-0.29984	-0.47795	-1.00373	-1.87501	-3.28165	-0.3294	-0.5492	-1.22218	-2.1889	-4.88292	-0.245	-0.33557	-0.43024	-0.65642	-1.2952	-0.19816	-0.25281	-0.39649	-0.59848	-0.8843	-0.10672	-0.14536	-0.2947	-0.45038	-0.65729	-0.08547	-0.10487	-0.13496	-0.26602	-0.38014
931	-0.26833	-0.4524	-0.78625	-1.30434	-1.8858	-0.29928	-0.50778	-1.00501	-1.84759	-3.34726	-0.33131	-0.5468	-1.21705	-2.1931	-4.88408	-0.2513	-0.33679	-0.42985	-0.65619	-1.2944	-0.19808	-0.2573	-0.39264	-0.5684	-0.86862	-0.10528	-0.14552	-0.2941	-0.44741	-0.66414	-0.08557	-0.10405	-0.13393	-0.26476	-0.38247
932	-0.27318	-0.4736	-0.77031	-1.32464	-2.02424	-0.30027	-0.48568	-0.9995	-1.86574	-3.34044	-0.32838	-0.5464	-1.224	-2.21494	-4.89564	-0.24285	-0.33884	-0.43176	-0.65503	-1.3104	-0.19844	-0.25652	-0.39366	-0.54401	-0.86964	-0.106	-0.14357	-0.29557	-0.44761	-0.65356	-0.0851	-0.10344	-0.13309	-0.26427	-0.3787
933	-0.26656	-0.47055	-0.91726	-1.30916	-2.00371	-0.2984	-0.47735	-1.01019	-1.86727	-3.29974	-0.32665	-0.5472	-1.22384	-2.18018	-4.89392	-0.24008	-0.3396	-0.43527	-0.65474	-1.3012	-0.19832	-0.2609	-0.38743	-0.59435	-0.83887	-0.10597	-0.1408	-0.29362	-0.45333	-0.65274	-0.08506	-0.10359	-0.13419	-0.26376	-0.37975
934	-0.26611	-0.4647	-1.02413	-1.314	-1.96901	-0.29964	-0.48721	-1.00737	-1.87563	-3.30231	-0.32911	-0.5468	-1.24004	-2.16647	-4.88584	-0.2414	-0.3375	-0.43538	-0.65374	-1.3104	-0.19812	-0.25896	-0.38384	-0.57832	-0.85504	-0.10584	-0.14239	-0.29325	-0.45089	-0.65327	-0.085	-0.10364	-0.13452	-0.26197	-0.37865
935	-0.26795	-0.45978	-0.92951	-1.30928	-2.05697	-0.29949	-0.53796	-1.00642	-1.84246	-3.32681	-0.3307	-0.5456	-1.23684	-2.1645	-4.892	-0.24258	-0.3376	-0.42944	-0.65448	-1.2924	-0.198	-0.26053	-0.39368	-0.54426	-0.85463	-0.10533	-0.14306	-0.2948	-0.44741	-0.65583	-0.08487	-0.10395	-0.13424	-0.26391	-0.37327
936	-0.2846	-0.46522	-0.8679	-1.31135	-2.02821	-0.29728	-0.49481	-1.00083	-1.86656	-3.34229	-0.33634	-0.5436	-1.22902	-2.16819	-4.88356	-0.2476	-0.33867	-0.43288	-0.65415	-1.2808	-0.19792	-0.25941	-0.39442	-0.58835	-0.86406	-0.10431	-0.14218	-0.29233	-0.44326	-0.65591	-0.0848	-0.10387	-0.13383	-0.26366	-0.37832
937	-0.26633	-0.47457	-0.99876	-1.31885	-1.98813	-0.29753	-0.48019	-1.00488	-1.84328	-3.2916	-0.33384	-0.5456	-1.22018	-2.15873	-4.89684	-0.251	-0.33626	-0.43372	-0.65348	-1.2752	-0.19776	-0.27098	-0.38801	-0.59196	-0.85076	-0.10584	-0.14487	-0.29234	-0.44162	-0.64886	-0.08504	-0.10336	-0.13342	-0.26409	-0.37719
938	-0.26389	-0.4633	-1.01365	-1.29137	-1.98234	-0.3035	-0.51325	-1.00504	-1.84377	-3.36192	-0.33045	-0.5512	-1.22108	-2.15807	-4.88692	-0.24104	-0.33865	-0.43547	-0.65075	-1.2812	-0.19736	-0.29337	-0.39856	-0.59228	-0.85412	-0.10528	-0.14413	-0.29476	-0.43916	-0.65032	-0.0848	-0.10272	-0.13452	-0.26438	-0.37365
939	-0.2632	-0.46163	-0.99681	-1.30683	-1.99156	-0.3077	-0.53296	-0.99878	-1.87091	-3.2691	-0.32979	-0.5492	-1.21933	-2.1726	-4.88464	-0.25184	-0.33553	-0.43725	-0.65088	-1.2832	-0.19732	-0.26212	-0.39143	-0.5639	-0.86052	-0.10631	-0.14224	-0.29315	-0.44123	-0.65042	-0.08486	-0.10361	-0.13462	-0.26312	-0.37468
940	-0.26419	-0.45925	-1.02728	-1.31709	-1.95994	-0.30374	-0.52615	-1.0096	-1.84638	-3.31543	-0.33136	-0.5476	-1.211	-2.12849	-4.8988	-0.24314	-0.33849	-0.43716	-0.64998	-1.2792	-0.19712	-0.25973	-0.4006	-0.55465	-0.86247	-0.10536	-0.14323	-0.29422	-0.4442	-0.64922	-0.085	-0.1039	-0.13319	-0.26315	-0.37365
941	-0.26387	-0.45868	-0.95775	-1.29955	-1.9573	-0.30326	-0.53691	-1.00601	-1.85272	-3.27022	-0.33094	-0.5464	-1.20718	-2.13047	-4.8942	-0.24133	-0.33556	-0.43084	-0.65039	-1.2756	-0.1974	-0.26795	-0.40398	-0.57027	-0.85722	-0.10669	-0.1406	-0.29005	-0.44059	-0.64852	-0.08476	-0.10433	-0.1327	-0.26217	-0.37373
942	-0.26539	-0.45394	-0.96754	-1.30151	-1.97737	-0.29929	-0.48564	-1.00194	-1.85046	-3.26156	-0.33098	-0.5432	-1.20934	-2.15425	-4.8916	-0.24952	-0.35042	-0.46504	-0.64965	-1.2724	-0.19812	-0.26105	-0.41013	-0.58484	-0.83787	-0.10613	-0.1418	-0.29229	-0.44264	-0.64904	-0.08486	-0.10369	-0.13286	-0.26476	-0.37442
943	-0.26585	-0.45304	-0.96193	-1.31463	-2.07847	-0.29952	-0.47497	-1.00152	-1.86064	-3.29367	-0.33067	-0.5448	-1.20454	-2.19646	-4.89956	-0.24889	-0.35126	-0.44606	-0.64838	-1.2608	-0.19788	-0.26668	-0.40482	-0.60618	-0.85768	-0.10525	-0.14193	-0.29978	-0.44874	-0.64957	-0.08478	-0.10292	-0.13268	-0.26563	-0.37596
944	-0.26551	-0.45989	-0.94394	-1.2881	-2.08898	-0.29938	-0.47966	-1.00209	-1.85482	-3.27125	-0.32869	-0.5484	-1.20485	-2.16732	-4.89544	-0.24589	-0.33487	-0.43514	-0.64696	-1.2616	-0.19772	-0.27456	-0.40817	-0.58245	-0.85445	-0.10531	-0.14464	-0.29825	-0.45486	-0.64582	-0.0848	-0.10238	-0.13291	-0.26258	-0.37398
945	-0.26927	-0.4533	-0.90906	-1.28736	-2.06409	-0.29932	-0.47985	-1.00434	-1.88667	-3.29039	-0.33232	-0.5484	-1.22013	-2.18416	-4.89152	-0.25886	-0.33713	-0.42959	-0.64688	-1.2592	-0.19752	-0.25997	-0.39643	-0.57289	-0.84927	-0.10638	-0.14259	-0.29249	-0.45069	-0.64226	-0.0847	-0.10382	-0.13239	-0.26176	-0.37422
946	-0.26432	-0.45425	-0.91629	-1.295	-2.11937	-0.30228	-0.4949	-0.99937	-1.86389	-3.26294	-0.33003	-0.5464	-1.23914	-2.19315	-4.88648	-0.25417	-0.33868	-0.42558	-0.64686	-1.264	-0.19744	-0.25958	-0.40025	-0.52956	-0.84684	-0.10574	-0.14303	-0.29525	-0.4432	-0.64842	-0.08445	-0.10467	-0.1335	-0.26368	-0.37068
947	-0.2633	-0.44992	-0.94699	-1.31512	-2.14853	-0.30071	-0.48953	-1.00068	-1.87148	-3.3123	-0.3294	-0.5448	-1.24422	-2.18021	-4.87672	-0.24839	-0.33792	-0.42629	-0.64664	-1.254	-0.19764	-0.25892	-0.39695	-0.5391	-0.8547	-0.1059	-0.14144	-0.29558	-0.44946	-0.64419	-0.08446	-0.1039	-0.13355	-0.2603	-0.37409
948	-0.26474	-0.45269	-0.96152	-1.30564	-2.04041	-0.30943	-0.4772	-1.00042	-1.83785	-3.28375	-0.33019	-0.5444	-1.23468	-2.18313	-4.8764	-0.24184	-0.33731	-0.42988	-0.64741	-1.2484	-0.19784	-0.25987	-0.40146	-0.57156	-0.85637	-0.10467	-0.13993	-0.2972	-0.44551	-0.64344	-0.08446	-0.10502	-0.13286	-0.26074	-0.3737
949	-0.26595	-0.45522	-0.94912	-1.30497	-2.0654	-0.30463	-0.48757	-0.99937	-1.84159	-3.2641	-0.32946	-0.5424	-1.2304	-2.183	-4.88004	-0.24152	-0.33563	-0.43088	-0.64634	-1.2416	-0.19796	-0.26278	-0.39439	-0.58389	-0.8493	-0.10592	-0.14172	-0.2956	-0.4472	-0.6429	-0.08477	-0.10338	-0.13275	-0.26168	-0.3715
950	-0.2654	-0.46555	-0.93528	-1.30765	-1.94523	-0.30328	-0.5185	-1.00034	-1.87106	-3.26904	-0.33086	-0.54	-1.22735	-2.16696	-4.89016	-0.2456	-0.34844	-0.43673	-0.6456	-1.2284	-0.1978	-0.27241	-0.3902	-0.55997	-0.84612	-0.10472	-0.14741	-0.29626	-0.44641	-0.64795	-0.08449	-0.10428	-0.13268	-0.26258	-0.37227
951	-0.26481	-0.46232	-0.92341	-1.30878	-2.00279	-0.31069	-0.50298	-0.99563	-1.87224	-3.23722	-0.32806	-0.542	-1.2291	-2.14379	-4.90236	-0.25288	-0.34846	-0.43629	-0.64474	-1.2472	-0.19776	-0.27207	-0.40123	-0.59342	-0.84714	-0.1042	-0.14354	-0.29408	-0.44664	-0.64735	-0.08481	-0.10372	-0.13416	-0.26253	-0.36955
952	-0.26398	-0.49936	-0.88728	-1.30325	-1.98495	-0.29493	-0.47456	-0.99786	-1.86353	-3.29231	-0.32801	-0.542	-1.22392	-2.1204	-4.90824	-0.24782	-0.33118	-0.43089	-0.64501	-1.2524	-0.1976	-0.25685	-0.39398	-0.56532	-0.82787	-0.10533	-0.14344	-0.29585	-0.44802	-0.64498	-0.08487	-0.10303	-0.13357	-0.2635	-0.36976
953	-0.26501	-0.50492	-0.82267	-1.29829	-1.94602	-0.29738	-0.47147	-1.00358	-1.87819	-3.26579	-0.3345	-0.5412	-1.22625	-2.13544	-4.895	-0.25064	-0.35101	-0.4294	-0.64514	-1.2472	-0.1978	-0.25759	-0.39722	-0.58627	-0.8431	-0.10572	-0.14175	-0.29556	-0.44377	-0.64377	-0.08461	-0.10385	-0.13406	-0.26217	-0.37188
954	-0.26425	-0.49892	-0.87282	-1.28864	-1.93201	-0.29956	-0.47618	-0.99612	-1.8644	-3.29823	-0.32812	-0.5396	-1.2211	-2.14546	-4.8864	-0.24179	-0.35118	-0.43058	-0.64404	-1.2476	-0.19748	-0.25666	-0.38874	-0.60757	-0.83443	-0.10705	-0.14454	-0.29354	-0.43977	-0.64432	-0.08465	-0.1032	-0.13373	-0.26212	-0.37032
955	-0.26644	-0.4899	-0.8598	-1.2935	-1.89126	-0.29846	-0.47458	-1.00216	-1.84833	-3.26492	-0.32847	-0.5384	-1.21923	-2.16286	-4.89556	-0.24102	-0.33436	-0.42946	-0.64437	-1.2368	-0.1974	-0.26388	-0.38775	-0.56831	-0.85445	-0.10538	-0.14339	-0.29187	-0.44372	-0.64065	-0.08445	-0.10297	-0.13286	-0.26115	-0.37145
956	-0.26416	-0.4918	-0.89225	-1.31094	-1.87527	-0.30096	-0.47233	-1.00365	-1.84618	-3.30005	-0.32672	-0.5372	-1.22087	-2.15346	-4.88412	-0.25063	-0.33437	-0.42788	-0.64368	-1.2396	-0.19704	-0.26661	-0.40075	-0.56124	-0.82111	-0.10651	-0.14357	-0.29405	-0.4429	-0.64217	-0.08437	-0.10274	-0.13321	-0.2603	-0.3697
957	-0.26355	-0.49313	-0.82828	-1.30944	-1.95786	-0.29822	-0.46989	-1.00024	-1.86653	-3.26179	-0.32848	-0.5344	-1.2447	-2.17357	-4.87564	-0.23975	-0.33628	-0.42572	-0.64398	-1.2568	-0.19704	-0.26223	-0.38847	-0.57582	-0.84868	-0.10513	-0.14388	-0.28998	-0.44843	-0.6407	-0.08432	-0.10372	-0.13311	-0.26527	-0.3695
958	-0.26335	-0.48574	-0.89602	-1.30287	-2.06776	-0.29935	-0.49331	-0.99717	-1.87522	-3.29685	-0.33033	-0.5324	-1.29516	-2.17618	-4.8812	-0.24117	-0.33737	-0.43199	-0.64416	-1.286	-0.1968	-0.25718	-0.38755	-0.60459	-0.86565	-0.10551	-0.14177	-0.29015	-0.44989	-0.64438	-0.08461	-0.10238	-0.13309	-0.26092	-0.36717
959	-0.26408	-0.48687	-0.89868	-1.29332	-2.04708	-0.30069	-0.48786	-0.99532	-1.86645	-3.34257	-0.33698	-0.5308	-1.27618	-2.17544	-4.8734	-0.24217	-0.34599	-0.42662	-0.64285	-1.284	-0.19656	-0.26197	-0.38765	-0.59511	-0.85919	-0.10482	-0.14185	-0.29068	-0.45297	-0.64663	-0.08442	-0.10318	-0.13265	-0.26153	-0.37316
960	-0.26423	-0.49049	-0.85424	-1.30104	-1.96622	-0.30013	-0.4988	-1.00065	-1.85277	-3.29621	-0.33853	-0.5308	-1.28591	-2.19066	-4.87596	-0.25284	-0.35335	-0.43117	-0.64322	-1.2836	-0.19652	-0.26719	-0.39455	-0.58958	-0.85255	-0.10584	-0.14049	-0.29014	-0.44761	-0.64874	-0.08414	-0.1042	-0.13278	-0.26092	-0.37211
961	-0.26313	-0.49969	-0.85909	-1.30195	-1.97622	-0.29622	-0.48084	-0.99586	-1.85205	-3.33606	-0.33616	-0.5408	-1.2865	-2.17603	-4.87164	-0.25965	-0.3375	-0.42215	-0.64331	-1.2716	-0.19812	-0.2636	-0.39141	-0.59688	-0.84802	-0.10549	-0.14224	-0.29155	-0.45553	-0.64552	-0.08431	-0.10443	-0.13329	-0.26186	-0.36758
962	-0.26207	-0.48944	-0.85619	-1.30601	-2.10463	-0.29663	-0.46898	-1.00478	-1.86881	-3.32788	-0.34034	-0.5484	-1.27159	-2.15261	-4.86116	-0.24028	-0.35968	-0.42134	-0.64252	-1.2816	-0.1986	-0.25879	-0.38419	-0.58924	-0.85637	-0.10605	-0.14083	-0.2951	-0.44656	-0.63976	-0.08439	-0.10303	-0.1325	-0.26086	-0.36863
963	-0.2635	-0.48595	-0.82521	-1.31802	-1.96853	-0.29823	-0.46747	-1.00358	-1.86479	-3.36907	-0.32441	-0.5508	-1.27033	-2.16035	-4.85972	-0.24052	-0.34974	-0.4228	-0.64234	-1.2924	-0.19852	-0.26018	-0.38263	-0.56942	-0.84461	-0.10464	-0.1428	-0.29121	-0.44805	-0.64672	-0.08421	-0.10123	-0.13309	-0.2613	-0.37427
964	-0.26277	-0.47821	-0.84925	-1.3104	-2.04523	-0.29618	-0.46886	-0.99345	-1.86399	-3.34362	-0.32806	-0.5528	-1.27225	-2.17326	-4.8688	-0.2542	-0.34668	-0.43114	-0.64102	-1.2856	-0.19876	-0.26209	-0.38011	-0.53722	-0.841	-0.10549	-0.14257	-0.28934	-0.45735	-0.64269	-0.08442	-0.10241	-0.13327	-0.26309	-0.37191
965	-0.26282	-0.48492	-0.83648	-1.29314	-2.00743	-0.29772	-0.51324	-0.99563	-1.82437	-3.33168	-0.32875	-0.5508	-1.26046	-2.14569	-4.86388	-0.24125	-0.33722	-0.43234	-0.64122	-1.3024	-0.19852	-0.26201	-0.38443	-0.5178	-0.83172	-0.10443	-0.1418	-0.291	-0.44315	-0.64812	-0.08413	-0.10313	-0.1328	-0.26286	-0.37527
966	-0.26256	-0.49177	-0.82213	-1.29362	-2.01043	-0.29865	-0.47936	-0.99478	-1.87219	-3.32704	-0.33066	-0.548	-1.25367	-2.13246	-4.87116	-0.25492	-0.34195	-0.44459	-0.64016	-1.3224	-0.19832	-0.26717	-0.38434	-0.51646	-0.84074	-0.10441	-0.14044	-0.28984	-0.45714	-0.65484	-0.08405	-0.10223	-0.13227	-0.2614	-0.37355
967	-0.26166	-0.49208	-0.82531	-1.30199	-1.94823	-0.29422	-0.47783	-0.99373	-1.86538	-3.29124	-0.32977	-0.5468	-1.26298	-2.16558	-4.87516	-0.24132	-0.34051	-0.42909	-0.63963	-1.316	-0.1988	-0.27015	-0.37452	-0.57173	-0.85432	-0.10502	-0.14549	-0.29116	-0.4463	-0.64778	-0.08431	-0.1018	-0.13268	-0.26248	-0.37283
968	-0.26114	-0.48418	-0.81324	-1.30566	-2.00792	-0.29756	-0.48663	-0.99768	-1.84246	-3.32184	-0.32916	-0.5444	-1.24688	-2.19961	-4.87624	-0.23968	-0.34727	-0.42736	-0.64013	-1.316	-0.20032	-0.25666	-0.39192	-0.53531	-0.83177	-0.10456	-0.14323	-0.29129	-0.44574	-0.6508	-0.0843	-0.10277	-0.13247	-0.26289	-0.37291
969	-0.26169	-0.48172	-0.80601	-1.29911	-1.98941	-0.30045	-0.49398	-0.9956	-1.86476	-3.26748	-0.32474	-0.542	-1.24022	-2.18441	-4.8844	-0.24804	-0.3421	-0.43281	-0.64001	-1.3036	-0.1998	-0.25955	-0.38056	-0.55864	-0.84663	-0.10428	-0.14249	-0.28889	-0.44366	-0.65066	-0.08447	-0.10303	-0.13245	-0.26099	-0.37334
970	-0.26085	-0.4776	-0.79433	-1.293	-2.00771	-0.30691	-0.46614	-0.99688	-1.86955	-3.33757	-0.32847	-0.5456	-1.2518	-2.18305	-4.88056	-0.23842	-0.34309	-0.43386	-0.63834	-1.2924	-0.19936	-0.26012	-0.37767	-0.58064	-0.84497	-0.10423	-0.14388	-0.28743	-0.44854	-0.65094	-0.0845	-0.10228	-0.13265	-0.26143	-0.37078
971	-0.26154	-0.4748	-0.7706	-1.28491	-2.03265	-0.30488	-0.47717	-0.99558	-1.84408	-3.36692	-0.32718	-0.5468	-1.23607	-2.22226	-4.87532	-0.24231	-0.34914	-0.4266	-0.6393	-1.2868	-0.19912	-0.25991	-0.3814	-0.57431	-0.84466	-0.10397	-0.13954	-0.289	-0.4471	-0.65231	-0.08567	-0.10162	-0.13337	-0.26353	-0.36858
972	-0.26282	-0.47104	-0.79076	-1.2839	-2.05558	-0.2925	-0.46928	-0.99127	-1.85108	-3.31635	-0.32559	-0.546	-1.22764	-2.21091	-4.87236	-0.24832	-0.35684	-0.41734	-0.639	-1.288	-0.19936	-0.25912	-0.3782	-0.57347	-0.85014	-0.10615	-0.14098	-0.28896	-0.45122	-0.6454	-0.08465	-0.10308	-0.13232	-0.26258	-0.37206
973	-0.26131	-0.47583	-0.79666	-1.27868	-2.02209	-0.29399	-0.47019	-0.99573	-1.84692	-3.33847	-0.3259	-0.5436	-1.22876	-2.19192	-4.87544	-0.23868	-0.33969	-0.42376	-0.63916	-1.2764	-0.1992	-0.25833	-0.37993	-0.59236	-0.84415	-0.10497	-0.13911	-0.28737	-0.44733	-0.64672	-0.08412	-0.10297	-0.13183	-0.26215	-0.37124
974	-0.26078	-0.48657	-0.79397	-1.28125	-1.93759	-0.29591	-0.46906	-0.9975	-1.85066	-3.29303	-0.32634	-0.544	-1.21895	-2.18459	-4.87804	-0.24901	-0.3381	-0.42295	-0.64008	-1.2588	-0.19888	-0.25884	-0.38036	-0.55818	-0.85847	-0.10413	-0.14036	-0.28808	-0.4514	-0.65249	-0.08427	-0.10221	-0.13142	-0.26117	-0.37826
975	-0.26073	-0.47824	-0.77639	-1.26805	-2.10133	-0.29927	-0.49235	-0.99209	-1.84139	-3.28368	-0.32848	-0.5432	-1.21331	-2.19569	-4.87308	-0.23775	-0.34066	-0.42073	-0.64144	-1.25	-0.19856	-0.25899	-0.38187	-0.56383	-0.86114	-0.10349	-0.14213	-0.28895	-0.44287	-0.65594	-0.08397	-0.10282	-0.13286	-0.2591	-0.37368
976	-0.26191	-0.46799	-0.78266	-1.28333	-2.05189	-0.29613	-0.46901	-0.99791	-1.86325	-3.2549	-0.33838	-0.5416	-1.22333	-2.19372	-4.8792	-0.23617	-0.3398	-0.41792	-0.64272	-1.2656	-0.19824	-0.26142	-0.38143	-0.54992	-0.86319	-0.10351	-0.14116	-0.28955	-0.44413	-0.67113	-0.08605	-0.10074	-0.13329	-0.26122	-0.3758
977	-0.26249	-0.47022	-0.79156	-1.2985	-1.93554	-0.29949	-0.46589	-0.99796	-1.85769	-3.26963	-0.33164	-0.544	-1.23017	-2.21055	-4.87844	-0.23718	-0.34129	-0.41853	-0.64231	-1.2636	-0.19816	-0.25815	-0.38637	-0.55988	-0.85599	-0.10482	-0.14026	-0.28881	-0.44131	-0.64472	-0.08498	-0.10279	-0.13242	-0.26079	-0.37342
978	-0.26772	-0.46809	-0.77231	-1.28523	-1.98854	-0.29663	-0.4688	-0.99968	-1.86502	-3.3267	-0.32883	-0.544	-1.24155	-2.17778	-4.8986	-0.23742	-0.34273	-0.42006	-0.64302	-1.246	-0.19796	-0.25896	-0.38537	-0.57707	-0.84102	-0.10428	-0.14042	-0.28572	-0.44315	-0.64463	-0.0851	-0.10133	-0.13234	-0.2635	-0.37562
979	-0.25985	-0.46409	-0.76508	-1.26771	-2.0024	-0.29674	-0.5015	-0.99455	-1.8478	-3.30992	-0.32988	-0.5432	-1.25575	-2.18974	-4.88548	-0.23647	-0.34118	-0.41517	-0.64202	-1.2584	-0.1986	-0.25895	-0.39563	-0.57774	-0.83387	-0.10405	-0.14008	-0.28717	-0.44228	-0.64371	-0.08468	-0.10326	-0.13175	-0.26432	-0.37127
980	-0.26121	-0.45976	-0.76334	-1.28229	-1.9156	-0.29556	-0.50291	-1.05604	-1.84669	-3.30938	-0.32743	-0.5424	-1.24883	-2.17004	-4.88208	-0.2365	-0.34184	-0.41655	-0.64259	-1.3196	-0.1988	-0.25861	-0.39602	-0.55573	-0.84666	-0.10428	-0.14149	-0.28791	-0.43998	-0.64468	-0.08433	-0.10292	-0.13178	-0.26391	-0.37334
981	-0.26149	-0.46096	-0.77036	-1.29409	-1.97622	-0.29553	-0.46753	-1.06165	-1.84457	-3.30413	-0.33352	-0.54	-1.2557	-2.1808	-4.8874	-0.23418	-0.34148	-0.4193	-0.64211	-1.3172	-0.19896	-0.25874	-0.39	-0.5264	-0.84194	-0.10461	-0.14057	-0.2879	-0.44351	-0.64704	-0.08441	-0.10277	-0.13142	-0.26117	-0.36955
982	-0.26231	-0.45738	-0.77936	-1.28043	-2.02498	-0.29511	-0.46228	-1.03571	-1.85523	-3.32906	-0.3414	-0.5396	-1.25501	-2.17221	-4.88044	-0.24674	-0.3405	-0.42073	-0.64337	-1.3076	-0.19876	-0.25876	-0.39219	-0.54588	-0.83364	-0.1061	-0.14095	-0.28658	-0.43944	-0.6473	-0.08417	-0.10244	-0.13198	-0.26048	-0.3707
983	-0.26234	-0.4584	-0.77603	-1.28702	-1.97788	-0.29625	-0.50699	-1.02046	-1.85472	-3.30446	-0.33264	-0.5384	-1.25114	-2.1667	-4.874	-0.23508	-0.35253	-0.42072	-0.64255	-1.31	-0.19796	-0.26439	-0.38679	-0.53696	-0.84307	-0.10508	-0.13954	-0.28882	-0.44628	-0.6491	-0.08409	-0.10272	-0.13098	-0.26271	-0.37163
984	-0.26115	-0.45389	-0.83446	-1.27483	-2.03964	-0.29556	-0.48675	-1.01806	-1.85712	-3.34657	-0.34178	-0.536	-1.26538	-2.1963	-4.86556	-0.24016	-0.33643	-0.4203	-0.64146	-1.2964	-0.19864	-0.25911	-0.39854	-0.56468	-0.84774	-0.1042	-0.14126	-0.2853	-0.44643	-0.70378	-0.08424	-0.10244	-0.13275	-0.25943	-0.37434
985	-0.26123	-0.44958	-0.88466	-1.26852	-1.95992	-0.29624	-0.501	-1.01931	-1.82568	-3.34544	-0.33126	-0.5376	-1.27125	-2.17037	-4.8714	-0.23772	-0.33825	-0.42056	-0.64167	-1.2904	-0.1984	-0.25311	-0.39075	-0.58147	-0.84504	-0.10572	-0.14093	-0.28791	-0.44859	-0.64895	-0.08414	-0.10236	-0.13278	-0.26035	-0.37524
986	-0.2613	-0.45233	-0.86501	-1.2778	-2.12847	-0.30146	-0.48893	-1.02067	-1.83216	-3.35715	-0.32282	-0.5404	-1.26203	-2.16847	-4.86444	-0.23804	-0.34084	-0.42203	-0.6412	-1.288	-0.198	-0.25315	-0.3871	-0.57987	-0.83646	-0.10346	-0.14275	-0.28846	-0.43974	-0.6454	-0.08431	-0.10226	-0.13375	-0.26017	-0.37047
987	-0.26066	-0.45222	-0.92644	-1.28782	-2.07603	-0.29074	-0.50554	-1.01172	-1.84964	-3.3202	-0.32069	-0.538	-1.26495	-2.17098	-4.86832	-0.25414	-0.33508	-0.42119	-0.64088	-1.2756	-0.19792	-0.25534	-0.38223	-0.58623	-0.84404	-0.10349	-0.14505	-0.28805	-0.44156	-0.64171	-0.08429	-0.10118	-0.13183	-0.26133	-0.36976
988	-0.26273	-0.45261	-0.91316	-1.31746	-2.08618	-0.29012	-0.48632	-1.00273	-1.84034	-3.31415	-0.32495	-0.5368	-1.2589	-2.16045	-4.86696	-0.26374	-0.3381	-0.42371	-0.64108	-1.2632	-0.19784	-0.26353	-0.39519	-0.52912	-0.84128	-0.10387	-0.14065	-0.28699	-0.44648	-0.64888	-0.08412	-0.10169	-0.13286	-0.26107	-0.3674
989	-0.26017	-0.452	-0.87926	-1.30542	-2.19797	-0.29304	-0.51044	-1.00393	-1.84295	-3.34188	-0.33026	-0.5344	-1.25098	-2.1524	-4.86932	-0.2442	-0.33768	-0.42426	-0.64135	-1.2704	-0.19812	-0.26021	-0.40008	-0.55353	-0.84428	-0.10402	-0.1409	-0.2869	-0.44218	-0.64122	-0.08387	-0.10295	-0.13165	-0.26307	-0.36871
990	-0.25906	-0.44772	-0.87733	-1.31564	-2.16783	-0.2928	-0.52788	-1.00993	-1.85766	-3.32227	-0.33583	-0.5332	-1.25406	-2.16814	-4.87352	-0.23879	-0.34224	-0.42168	-0.64156	-1.2996	-0.19776	-0.2547	-0.39827	-0.59098	-0.81972	-0.10482	-0.14103	-0.28652	-0.43718	-0.6391	-0.0838	-0.10133	-0.1315	-0.25981	-0.36791
991	-0.26223	-0.46601	-0.80837	-1.29641	-2.11924	-0.29422	-0.49682	-1.01101	-1.86286	-3.32973	-0.33729	-0.5312	-1.24668	-2.15261	-4.87164	-0.23627	-0.33839	-0.42098	-0.6433	-1.2824	-0.1976	-0.25711	-0.38772	-0.55486	-0.83559	-0.10451	-0.14075	-0.2857	-0.44156	-0.64564	-0.08386	-0.10203	-0.13114	-0.25835	-0.37019
992	-0.26071	-0.45066	-0.86186	-1.29541	-2.13003	-0.29338	-0.4857	-1.0079	-1.85951	-3.2977	-0.34137	-0.5288	-1.24844	-2.14277	-4.87432	-0.2377	-0.33717	-0.42278	-0.64368	-1.2844	-0.19728	-0.25814	-0.39888	-0.55151	-0.83848	-0.10405	-0.14244	-0.28522	-0.44105	-0.64526	-0.0837	-0.10187	-0.13178	-0.25776	-0.37245
993	-0.26231	-0.44956	-0.87605	-1.30525	-2.0889	-0.29278	-0.48716	-1.0075	-1.85108	-3.30684	-0.33188	-0.5276	-1.23563	-2.1596	-4.87392	-0.24065	-0.33639	-0.4176	-0.64256	-1.3212	-0.19724	-0.25599	-0.39272	-0.56179	-0.84822	-0.10405	-0.14149	-0.28651	-0.44561	-0.64428	-0.08391	-0.101	-0.13188	-0.25702	-0.37168
994	-0.29427	-0.44874	-0.84856	-1.31519	-2.04092	-0.29406	-0.48233	-1.00158	-1.8498	-3.29918	-0.31896	-0.5316	-1.23663	-2.19848	-4.87724	-0.23931	-0.3429	-0.42132	-0.6416	-1.3248	-0.19696	-0.25705	-0.38405	-0.57468	-0.8393	-0.10364	-0.14016	-0.28585	-0.44113	-0.64307	-0.08398	-0.10305	-0.13145	-0.25589	-0.36814
995	-0.25706	-0.45907	-0.83648	-1.33818	-1.99987	-0.29285	-0.489	-1.00155	-1.83726	-3.23493	-0.32395	-0.5308	-1.24109	-2.18423	-4.86208	-0.23799	-0.33703	-0.416	-0.64175	-1.3196	-0.19708	-0.25656	-0.38924	-0.58116	-0.8455	-0.10328	-0.14303	-0.30646	-0.43926	-0.6464	-0.08365	-0.10113	-0.13027	-0.26048	-0.36878
996	-0.25535	-0.46153	-0.83669	-1.32424	-2.04031	-0.2922	-0.52434	-1.00311	-1.8519	-3.27581	-0.32728	-0.5324	-1.23812	-2.17303	-4.86312	-0.24735	-0.34045	-0.42031	-0.6419	-1.326	-0.19716	-0.25714	-0.38913	-0.55502	-0.84169	-0.10492	-0.14034	-0.30921	-0.44164	-0.64136	-0.08375	-0.10208	-0.13275	-0.26015	-0.36842
997	-0.25617	-0.45663	-0.85516	-1.32797	-2.00069	-0.29376	-0.48778	-0.99981	-1.85658	-3.26525	-0.32442	-0.5408	-1.23886	-2.1647	-4.85468	-0.24757	-0.34074	-0.42084	-0.64197	-1.3096	-0.1994	-0.26429	-0.39556	-0.54583	-0.84502	-0.10277	-0.13875	-0.29856	-0.44228	-0.64345	-0.0838	-0.10108	-0.13104	-0.25915	-0.37063
998	-0.25896	-0.46809	-0.8577	-1.32832	-1.99923	-0.29313	-0.48629	-0.99994	-1.8562	-3.30205	-0.3247	-0.5408	-1.23453	-2.19305	-4.85404	-0.23752	-0.33737	-0.41962	-0.64267	-1.2992	-0.19936	-0.25307	-0.39269	-0.55318	-0.83743	-0.10351	-0.14149	-0.29963	-0.43908	-0.63899	-0.08514	-0.1031	-0.13091	-0.25902	-0.36909
999	-0.25846	-0.45632	-0.85488	-1.31348	-1.93452	-0.29309	-0.50485	-1.0014	-1.85576	-3.29026	-0.33635	-0.538	-1.22607	-2.19889	-4.87244	-0.24071	-0.33695	-0.42038	-0.64254	-1.2884	-0.1992	-0.25624	-0.40111	-0.5765	-0.8472	-0.10385	-0.1388	-0.29875	-0.43275	-0.64166	-0.08393	-0.10015	-0.13165	-0.2601	-0.3675
1000	-0.25772	-0.45351	-0.84328	-1.31401	-1.92668	-0.29307	-0.48342	-1.00245	-1.83821	-3.26284	-0.33507	-0.5376	-1.22558	-2.19108	-4.86468	-0.23981	-0.33702	-0.41932	-0.6423	-1.2872	-0.19924	-0.25686	-0.4055	-0.56109	-0.84648	-0.10228	-0.13913	-0.29911	-0.43239	-0.64401	-0.08376	-0.10067	-0.1315	-0.26038	-0.36668
1001	-0.25927	-0.45671	-0.85135	-1.30051	-1.91174	-0.29379	-0.48563	-1.00024	-1.83757	-3.27407	-0.33606	-0.5352	-1.21413	-2.18018	-4.86064	-0.25113	-0.33916	-0.4172	-0.64226	-1.2856	-0.19916	-0.25792	-0.39305	-0.54025	-0.84225	-0.10277	-0.13875	-0.29821	-0.43752	-0.64003	-0.08377	-0.10067	-0.1315	-0.25846	-0.36814
1002	-0.25889	-0.4593	-0.81896	-1.29578	-1.90002	-0.29732	-0.48525	-1.00114	-1.83775	-3.24552	-0.31946	-0.5356	-1.2086	-2.18428	-4.85816	-0.24995	-0.33976	-0.42135	-0.64197	-1.2832	-0.19908	-0.25682	-0.39333	-0.55879	-0.84315	-0.10333	-0.14024	-0.2957	-0.44085	-0.64085	-0.08368	-0.10139	-0.13142	-0.26386	-0.36581
1003	-0.25899	-0.45215	-0.7883	-1.35657	-2.00261	-0.29311	-0.48533	-1.00462	-1.84887	-3.31612	-0.3237	-0.5356	-1.20949	-2.13777	-4.85776	-0.23685	-0.33534	-0.42015	-0.64224	-1.2792	-0.19988	-0.25572	-0.39889	-0.54204	-0.84617	-0.10303	-0.13908	-0.29515	-0.4368	-0.64497	-0.08391	-0.10195	-0.13101	-0.25853	-0.3696
1004	-0.25882	-0.46078	-0.79714	-1.34343	-2.03221	-0.29404	-0.48592	-1.00593	-1.85687	-3.28222	-0.32682	-0.5332	-1.20606	-2.14669	-4.85848	-0.24726	-0.33933	-0.41925	-0.64122	-1.2708	-0.1994	-0.25313	-0.40049	-0.51876	-0.83692	-0.10292	-0.14159	-0.29541	-0.43795	-0.64174	-0.08382	-0.10172	-0.13122	-0.25548	-0.36878
1005	-0.25802	-0.45069	-0.86882	-1.33474	-2.07447	-0.28972	-0.48366	-0.99935	-1.85215	-3.26986	-0.32576	-0.5312	-1.21218	-2.1626	-4.8602	-0.25036	-0.34532	-0.41894	-0.6421	-1.2732	-0.199	-0.25594	-0.39923	-0.55475	-0.83336	-0.10285	-0.14247	-0.29562	-0.44408	-0.63599	-0.08356	-0.10077	-0.13116	-0.2572	-0.36576
1006	-0.25839	-0.46378	-0.89286	-1.32417	-2.19023	-0.28969	-0.4834	-0.99704	-1.85561	-3.29339	-0.32479	-0.5304	-1.21938	-2.13867	-4.86424	-0.25921	-0.34084	-0.41442	-0.64125	-1.2712	-0.199	-0.2572	-0.3984	-0.54608	-0.8125	-0.10285	-0.1408	-0.29855	-0.43977	-0.6384	-0.08358	-0.1	-0.12988	-0.2551	-0.36668
1007	-0.25875	-0.46996	-0.87744	-1.31947	-2.10986	-0.29445	-0.4891	-0.99904	-1.84026	-3.28022	-0.32643	-0.53	-1.21731	-2.14459	-4.86744	-0.27491	-0.33641	-0.41329	-0.64102	-1.2716	-0.19884	-0.25675	-0.41384	-0.55002	-0.83833	-0.10292	-0.14411	-0.3022	-0.43898	-0.63638	-0.0836	-0.10018	-0.13004	-0.25446	-0.37017
1008	-0.25838	-0.4695	-0.90388	-1.31566	-2.20125	-0.29529	-0.50804	-1.00265	-1.85131	-3.27309	-0.32696	-0.5296	-1.22807	-2.11622	-4.89052	-0.24175	-0.33743	-0.41365	-0.64105	-1.2728	-0.19864	-0.2664	-0.39849	-0.55152	-0.83705	-0.10433	-0.14621	-0.30308	-0.4367	-0.64027	-0.08358	-0.1008	-0.13132	-0.2532	-0.37211
1009	-0.25871	-0.45807	-0.88582	-1.31926	-2.09146	-0.29631	-0.4912	-0.99573	-1.85218	-3.25095	-0.32682	-0.5264	-1.23902	-2.12126	-4.87312	-0.23699	-0.33415	-0.40822	-0.64162	-1.262	-0.19848	-0.25125	-0.3982	-0.55388	-0.82705	-0.10385	-0.14295	-0.29811	-0.44697	-0.64004	-0.0834	-0.10033	-0.13175	-0.25361	-0.37411
1010	-0.25843	-0.47626	-0.89168	-1.29297	-2.07444	-0.29865	-0.49798	-1.0046	-1.85	-3.27906	-0.32024	-0.5368	-1.22454	-2.1276	-4.86816	-0.23734	-0.33616	-0.41544	-0.64097	-1.2664	-0.19804	-0.26084	-0.40432	-0.56998	-0.82654	-0.104	-0.1407	-0.2934	-0.44244	-0.64321	-0.08362	-0.10072	-0.13255	-0.25494	-0.37065
1011	-0.2591	-0.47147	-0.92088	-1.31294	-1.98106	-0.30198	-0.49041	-0.99719	-1.8297	-3.28478	-0.32109	-0.5376	-1.21897	-2.1328	-4.8666	-0.23818	-0.33598	-0.4165	-0.6403	-1.2736	-0.19792	-0.26099	-0.39478	-0.53198	-0.82962	-0.10438	-0.14067	-0.29535	-0.44364	-0.63944	-0.0836	-0.09977	-0.13122	-0.25438	-0.3704
1012	-0.25878	-0.48065	-0.92797	-1.30038	-2.14084	-0.28851	-0.48422	-1.00224	-1.83549	-3.28091	-0.32176	-0.542	-1.23402	-2.14789	-4.87144	-0.2368	-0.337	-0.41184	-0.6412	-1.2568	-0.19772	-0.25047	-0.39318	-0.57008	-0.83661	-0.10405	-0.14234	-0.29182	-0.44182	-0.63816	-0.08332	-0.10115	-0.13198	-0.25377	-0.37165
1013	-0.25881	-0.47268	-0.93136	-1.28709	-2.08792	-0.28895	-0.48096	-0.99717	-1.8458	-3.27384	-0.33199	-0.54	-1.23022	-2.15963	-4.8636	-0.25243	-0.33693	-0.41408	-0.6402	-1.252	-0.19744	-0.25457	-0.39239	-0.55733	-0.83776	-0.1031	-0.14716	-0.29238	-0.43644	-0.63592	-0.08333	-0.0991	-0.13132	-0.25453	-0.36806
1014	-0.25861	-0.46873	-0.82218	-1.29876	-2.13618	-0.29071	-0.52925	-0.99883	-1.8468	-3.25974	-0.33544	-0.5376	-1.23822	-2.1453	-4.85388	-0.241	-0.34668	-0.41068	-0.63986	-1.2624	-0.19748	-0.25914	-0.39835	-0.58425	-0.82774	-0.10282	-0.14198	-0.29239	-0.441	-0.64562	-0.08329	-0.09959	-0.1306	-0.25761	-0.37273
1015	-0.25796	-0.47801	-0.92495	-1.28862	-1.99933	-0.29387	-0.50313	-0.99663	-1.84862	-3.30198	-0.32411	-0.534	-1.23104	-2.14126	-4.85404	-0.23676	-0.34005	-0.41385	-0.63947	-1.244	-0.19708	-0.25623	-0.39547	-0.56905	-0.83851	-0.10285	-0.14247	-0.29149	-0.4336	-0.64364	-0.08323	-0.09954	-0.13037	-0.25741	-0.37498
1016	-0.25841	-0.48998	-0.88861	-1.27628	-2.01924	-0.29243	-0.49771	-0.99881	-1.8441	-3.2479	-0.32682	-0.532	-1.21915	-2.14979	-4.85296	-0.2528	-0.33344	-0.41248	-0.63898	-1.234	-0.19684	-0.25309	-0.39722	-0.5841	-0.8249	-0.10426	-0.14057	-0.29117	-0.44172	-0.63995	-0.08326	-0.10051	-0.13055	-0.2573	-0.37081
1017	-0.25885	-0.47629	-0.85683	-1.28162	-1.94764	-0.30174	-0.48375	-0.99655	-1.83467	-3.29626	-0.32712	-0.5288	-1.22136	-2.16727	-4.862	-0.24012	-0.33527	-0.40763	-0.63898	-1.2308	-0.19672	-0.25415	-0.39394	-0.58907	-0.82741	-0.10395	-0.1409	-0.29634	-0.44336	-0.64162	-0.08356	-0.09946	-0.13086	-0.25925	-0.37109
1018	-0.25788	-0.47232	-0.8884	-1.28945	-2.11068	-0.30295	-0.48064	-0.99417	-1.8254	-3.24447	-0.32601	-0.5292	-1.22023	-2.19943	-4.85788	-0.23613	-0.33857	-0.41143	-0.63852	-1.2292	-0.1968	-0.25376	-0.39304	-0.5378	-0.82403	-0.10292	-0.14044	-0.3085	-0.43664	-0.63897	-0.08328	-0.10231	-0.1305	-0.25884	-0.3676
1019	-0.25819	-0.47529	-0.88192	-1.2943	-2.00886	-0.29218	-0.4807	-0.99676	-1.84605	-3.2335	-0.32801	-0.5336	-1.22554	-2.20653	-4.85664	-0.23625	-0.35382	-0.42462	-0.63799	-1.2276	-0.19664	-0.25725	-0.38677	-0.52866	-0.8332	-0.10344	-0.14106	-0.30485	-0.44741	-0.64184	-0.08327	-0.10036	-0.13088	-0.26138	-0.36794
1020	-0.25815	-0.48739	-0.86685	-1.29164	-1.99536	-0.29471	-0.47835	-0.99635	-1.83301	-3.21241	-0.33216	-0.5332	-1.22228	-2.17642	-4.8536	-0.25279	-0.37001	-0.42232	-0.63743	-1.2268	-0.19648	-0.26568	-0.38587	-0.51218	-0.82882	-0.10338	-0.14118	-0.29887	-0.44497	-0.64709	-0.08312	-0.1	-0.13091	-0.25864	-0.36558
1021	-0.25683	-0.48213	-0.86626	-1.29698	-1.96714	-0.29641	-0.48269	-0.99107	-1.85464	-3.2246	-0.32405	-0.5312	-1.24944	-2.14487	-4.8554	-0.24113	-0.34244	-0.41557	-0.63765	-1.2344	-0.1964	-0.25376	-0.38557	-0.54004	-0.83131	-0.10264	-0.13939	-0.29426	-0.44677	-0.65761	-0.0828	-0.09987	-0.13145	-0.25653	-0.36537
1022	-0.2582	-0.47552	-0.83974	-1.29406	-1.89503	-0.29766	-0.50635	-0.99327	-1.84267	-3.25398	-0.3243	-0.5292	-1.24898	-2.15076	-4.8658	-0.23721	-0.34342	-0.41426	-0.63794	-1.2528	-0.19632	-0.25645	-0.3813	-0.56211	-0.81168	-0.1018	-0.13893	-0.29162	-0.4453	-0.66292	-0.08321	-0.10039	-0.13086	-0.25787	-0.36678
1023	-0.25758	-0.5021	-0.87462	-1.28254	-1.90612	-0.29725	-0.48998	-0.99363	-1.83186	-3.23732	-0.33243	-0.5272	-1.2417	-2.15456	-4.86076	-0.23535	-0.34376	-0.41578	-0.63884	-1.2632	-0.19616	-0.25088	-0.38033	-0.553	-0.82631	-0.10359	-0.14095	-0.29544	-0.43388	-0.65719	-0.08317	-0.10026	-0.13029	-0.25876	-0.3673
1024	-0.25835	-0.4949	-0.85883	-1.31344	-2.03646	-0.29903	-0.50874	-0.99086	-1.84267	-3.26125	-0.3808	-0.526	-1.23714	-2.10827	-4.869	-0.2372	-0.34464	-0.41256	-0.63986	-1.268	-0.19608	-0.25537	-0.39244	-0.54123	-0.82813	-0.10205	-0.13901	-0.29448	-0.44502	-0.65618	-0.08296	-0.10031	-0.13037	-0.2581	-0.36868
1025	-0.27025	-0.49533	-0.83054	-1.29354	-1.90812	-0.30005	-0.49058	-0.99863	-1.8288	-3.24828	-0.33375	-0.524	-1.23404	-2.13756	-4.8738	-0.23734	-0.34828	-0.42	-0.63766	-1.2752	-0.19592	-0.25919	-0.3874	-0.56445	-0.81414	-0.10372	-0.14098	-0.29615	-0.44074	-0.65564	-0.08316	-0.09995	-0.13032	-0.25838	-0.37017
1026	-0.25521	-0.49551	-0.84781	-1.29862	-1.987	-0.29706	-0.49043	-0.99445	-1.81812	-3.2803	-0.33229	-0.5244	-1.22971	-2.13016	-4.86628	-0.23679	-0.34045	-0.41746	-0.6378	-1.2684	-0.19568	-0.24817	-0.38072	-0.55027	-0.81896	-0.10305	-0.14272	-0.29079	-0.43667	-0.65537	-0.08318	-0.10062	-0.13019	-0.25956	-0.37045
1027	-0.25577	-0.48288	-0.84463	-1.28905	-2.0023	-0.29693	-0.5332	-1.00034	-1.83831	-3.27622	-0.33257	-0.526	-1.23778	-2.15666	-4.85856	-0.23428	-0.34942	-0.4191	-0.63751	-1.272	-0.1954	-0.25583	-0.38822	-0.55017	-0.81962	-0.10292	-0.14495	-0.29077	-0.43864	-0.65567	-0.08296	-0.1011	-0.13122	-0.25689	-0.37173
1028	-0.25767	-0.49026	-0.8486	-1.29379	-2.06314	-0.29729	-0.5562	-0.99581	-1.82929	-3.27737	-0.33136	-0.526	-1.24086	-2.19161	-4.86116	-0.23467	-0.33521	-0.41758	-0.63768	-1.2836	-0.19568	-0.2531	-0.38936	-0.56457	-0.82485	-0.1032	-0.13929	-0.29026	-0.44	-0.65468	-0.08285	-0.10136	-0.13006	-0.25694	-0.36714
1029	-0.25824	-0.48652	-0.84079	-1.28742	-2.14448	-0.29786	-0.49944	-0.98648	-1.847	-3.28622	-0.34261	-0.524	-1.23458	-2.14646	-4.8578	-0.23575	-0.33995	-0.41497	-0.63726	-1.2812	-0.19524	-0.26088	-0.38953	-0.55422	-0.8094	-0.10251	-0.13942	-0.29098	-0.43577	-0.65296	-0.08285	-0.1001	-0.13042	-0.25589	-0.36635
1030	-0.25893	-0.49508	-0.8411	-1.30359	-2.0442	-0.29984	-0.48697	-0.99453	-1.82314	-3.26943	-0.33483	-0.5224	-1.23906	-2.15924	-4.85168	-0.23758	-0.34282	-0.42024	-0.63766	-1.2708	-0.19492	-0.25067	-0.38172	-0.59873	-0.83341	-0.10251	-0.14367	-0.29144	-0.44062	-0.66087	-0.08275	-0.0998	-0.13019	-0.25625	-0.36273
1031	-0.2598	-0.49138	-0.82677	-1.27857	-2.08182	-0.29432	-0.485	-0.99138	-1.85538	-3.25205	-0.33708	-0.5212	-1.23092	-2.13144	-4.85804	-0.23609	-0.34083	-0.41768	-0.6368	-1.2616	-0.19476	-0.2477	-0.4048	-0.58033	-0.83843	-0.10279	-0.14388	-0.2938	-0.4358	-0.65542	-0.08279	-0.10015	-0.1318	-0.25879	-0.3665
1032	-0.25846	-0.48008	-0.8002	-1.27648	-2.11512	-0.29847	-0.48432	-0.9946	-1.84795	-3.24321	-0.34104	-0.5268	-1.22858	-2.12954	-4.86232	-0.24387	-0.34256	-0.41819	-0.63645	-1.2584	-0.19468	-0.25168	-0.38711	-0.56992	-0.82254	-0.10277	-0.14395	-0.29295	-0.44059	-0.68343	-0.08294	-0.10031	-0.13075	-0.25587	-0.36545
1033	-0.2589	-0.48285	-0.79889	-1.28978	-2.05458	-0.2948	-0.4846	-0.99356	-1.84093	-3.24167	-0.3327	-0.5248	-1.23068	-2.11737	-4.8592	-0.23602	-0.34229	-0.42053	-0.63574	-1.2564	-0.19456	-0.25004	-0.3894	-0.5906	-0.81122	-0.1031	-0.1408	-0.29053	-0.43129	-0.66179	-0.08252	-0.10041	-0.12942	-0.25635	-0.36437
1034	-0.26172	-0.47426	-0.82121	-1.28765	-2.04984	-0.29392	-0.48708	-0.99314	-1.8358	-3.27253	-0.33103	-0.526	-1.21723	-2.12947	-4.85328	-0.23547	-0.34169	-0.422	-0.63584	-1.2484	-0.19452	-0.25364	-0.38764	-0.56382	-0.82064	-0.10279	-0.14085	-0.29019	-0.43524	-0.65286	-0.08275	-0.10169	-0.13016	-0.25756	-0.36453
1035	-0.25923	-0.4796	-0.84092	-1.27546	-2.04338	-0.2928	-0.48953	-0.98815	-1.84011	-3.2488	-0.33476	-0.5236	-1.22172	-2.13751	-4.85676	-0.23462	-0.3415	-0.41978	-0.6363	-1.2492	-0.19432	-0.25657	-0.39709	-0.5965	-0.82444	-0.10277	-0.1396	-0.29081	-0.43382	-0.65286	-0.08293	-0.09964	-0.1296	-0.25635	-0.37106
1036	-0.25744	-0.48308	-0.81867	-1.2849	-2.07316	-0.29394	-0.51808	-0.99053	-1.8215	-3.30244	-0.33676	-0.5216	-1.21024	-2.14387	-4.86304	-0.23315	-0.33892	-0.41479	-0.63606	-1.2868	-0.19424	-0.25233	-0.38416	-0.55194	-0.83069	-0.10297	-0.13906	-0.29084	-0.43588	-0.65184	-0.0826	-0.09877	-0.12934	-0.25525	-0.3683
1037	-0.25954	-0.47388	-0.835	-1.28125	-2.00294	-0.29568	-0.54198	-0.99356	-1.82473	-3.24547	-0.3365	-0.5208	-1.21216	-2.10338	-4.85496	-0.24666	-0.3437	-0.41818	-0.63626	-1.268	-0.19404	-0.24995	-0.38995	-0.5683	-0.82623	-0.10297	-0.14124	-0.2892	-0.43736	-0.65008	-0.08241	-0.0999	-0.12986	-0.2533	-0.3683
1038	-0.25922	-0.46634	-0.92295	-1.27992	-1.99308	-0.29723	-0.51722	-0.99499	-1.8502	-3.29713	-0.3361	-0.5196	-1.20913	-2.12818	-4.86212	-0.25896	-0.34419	-0.41575	-0.63531	-1.2632	-0.1938	-0.25026	-0.39189	-0.55033	-0.8332	-0.10262	-0.14188	-0.28811	-0.44284	-0.6567	-0.08248	-0.1001	-0.12993	-0.25282	-0.36809
1039	-0.26038	-0.47275	-0.88792	-1.28389	-1.92665	-0.29569	-0.4868	-0.98932	-1.84795	-3.26904	-0.3339	-0.518	-1.21536	-2.12093	-4.87024	-0.2386	-0.34262	-0.41118	-0.63436	-1.2548	-0.19384	-0.2493	-0.39092	-0.524	-0.82567	-0.10336	-0.13839	-0.28858	-0.44364	-0.65545	-0.08252	-0.09898	-0.13188	-0.25423	-0.36678
1040	-0.26228	-0.4687	-0.92782	-1.28711	-1.85787	-0.29787	-0.4944	-0.98999	-1.83913	-3.28081	-0.33462	-0.5164	-1.22064	-2.128	-4.8652	-0.23658	-0.33831	-0.40946	-0.63477	-1.2792	-0.19368	-0.25143	-0.3966	-0.57974	-0.83951	-0.10315	-0.13926	-0.28806	-0.43759	-0.65016	-0.08246	-0.0988	-0.13016	-0.26189	-0.36432
1041	-0.26707	-0.47058	-0.93243	-1.29394	-1.9768	-0.29594	-0.48639	-0.99122	-1.8348	-3.27504	-0.33362	-0.5168	-1.22746	-2.13206	-4.87324	-0.23642	-0.34151	-0.40962	-0.63531	-1.2756	-0.19372	-0.24987	-0.38346	-0.61116	-0.85452	-0.1019	-0.13926	-0.28927	-0.43739	-0.64965	-0.08228	-0.09972	-0.12945	-0.26204	-0.36571
1042	-0.26908	-0.46924	-0.94299	-1.30077	-2.05489	-0.29585	-0.49321	-0.99181	-1.84285	-3.23652	-0.33368	-0.5168	-1.2253	-2.12749	-4.87692	-0.23961	-0.3413	-0.40993	-0.63575	-1.2568	-0.19352	-0.25535	-0.38911	-0.57978	-0.85476	-0.10287	-0.14211	-0.29625	-0.44397	-0.65378	-0.08278	-0.09923	-0.12958	-0.26084	-0.3666
1043	-0.26832	-0.4738	-0.90819	-1.28911	-2.18246	-0.29451	-0.48893	-0.99238	-1.84	-3.23024	-0.33695	-0.5156	-1.22348	-2.1463	-4.87748	-0.24037	-0.35395	-0.41057	-0.63635	-1.2532	-0.19348	-0.26424	-0.38482	-0.57691	-0.85868	-0.10205	-0.14075	-0.2941	-0.4338	-0.6545	-0.08265	-0.09949	-0.13011	-0.2571	-0.36345
1044	-0.2669	-0.4614	-0.88592	-1.29118	-2.13703	-0.29905	-0.47684	-0.98354	-1.84082	-3.21946	-0.33604	-0.5152	-1.22402	-2.15204	-4.86128	-0.23327	-0.34959	-0.41042	-0.63365	-1.252	-0.19316	-0.24907	-0.38333	-0.58095	-0.84709	-0.10246	-0.13949	-0.29671	-0.44144	-0.64856	-0.08265	-0.09864	-0.1295	-0.25692	-0.36494
1045	-0.26691	-0.45389	-0.91075	-1.32354	-2.13982	-0.29849	-0.48565	-0.99186	-1.84062	-3.25533	-0.3353	-0.5148	-1.24401	-2.13113	-4.85984	-0.23539	-0.4135	-0.42029	-0.63296	-1.25	-0.19312	-0.25584	-0.3877	-0.57456	-0.84622	-0.10226	-0.14224	-0.29156	-0.43142	-0.65739	-0.08263	-0.10021	-0.1296	-0.25474	-0.36776
1046	-0.26932	-0.45033	-0.89976	-1.32746	-2.08085	-0.29787	-0.49449	-0.99345	-1.83824	-3.23294	-0.33184	-0.516	-1.27046	-2.13136	-4.859	-0.23371	-0.36122	-0.42297	-0.63369	-1.254	-0.19288	-0.26016	-0.39194	-0.56466	-0.84474	-0.10295	-0.13842	-0.31049	-0.43147	-0.651	-0.08294	-0.09916	-0.12914	-0.2571	-0.3656
1047	-0.2677	-0.46109	-0.89986	-1.29438	-2.12068	-0.29758	-0.47758	-0.99978	-1.82709	-3.23063	-0.3352	-0.514	-1.29516	-2.11586	-4.8514	-0.23421	-0.34632	-0.42214	-0.63794	-1.2484	-0.19288	-0.24807	-0.39017	-0.57186	-0.83602	-0.1018	-0.13854	-0.30056	-0.42967	-0.65545	-0.08258	-0.0998	-0.12942	-0.25494	-0.36432
1048	-0.26891	-0.46696	-0.94468	-1.30187	-2.23492	-0.29969	-0.47675	-0.99396	-1.842	-3.21364	-0.33495	-0.5136	-1.28145	-2.11386	-4.842	-0.2357	-0.34175	-0.42518	-0.65062	-1.2516	-0.19264	-0.2481	-0.39041	-0.58686	-0.84222	-0.10174	-0.13937	-0.2989	-0.43185	-0.65301	-0.0823	-0.1	-0.12914	-0.25279	-0.36202
1049	-0.26787	-0.45243	-0.93105	-1.2913	-2.1014	-0.29892	-0.47803	-0.98866	-1.84569	-3.26904	-0.33404	-0.5112	-1.26887	-2.12688	-4.842	-0.23327	-0.33912	-0.42403	-0.66583	-1.2404	-0.19252	-0.25034	-0.39108	-0.55712	-0.83992	-0.10344	-0.13895	-0.29412	-0.44108	-0.65182	-0.0825	-0.09992	-0.12983	-0.25218	-0.36566
1050	-0.26687	-0.44661	-0.90401	-1.29069	-1.99969	-0.29799	-0.47699	-0.98671	-1.85202	-3.26012	-0.33472	-0.5096	-1.25644	-2.10699	-4.86392	-0.23401	-0.30592	-0.41973	-0.66944	-1.2408	-0.19248	-0.25009	-0.38352	-0.53818	-0.83812	-0.10144	-0.13931	-0.29216	-0.43508	-0.64927	-0.08247	-0.09921	-0.13004	-0.2592	-0.36745
1051	-0.26656	-0.45407	-0.93938	-1.30378	-2.06755	-0.29999	-0.47466	-0.9944	-1.83334	-3.1887	-0.33009	-0.5116	-1.2526	-2.11637	-4.85412	-0.23565	-0.32009	-0.42207	-0.67172	-1.2664	-0.19216	-0.25617	-0.39029	-0.54252	-0.84184	-0.10159	-0.13852	-0.29128	-0.43249	-0.65364	-0.08243	-0.0998	-0.13001	-0.25387	-0.36191
1052	-0.26816	-0.45666	-0.89194	-1.26674	-1.99997	-0.29988	-0.48075	-0.9883	-1.84459	-3.24162	-0.328	-0.5128	-1.25618	-2.11883	-4.85824	-0.23643	-0.32718	-0.42354	-0.6737	-1.2648	-0.19196	-0.25173	-0.38613	-0.54039	-0.82823	-0.10251	-0.13983	-0.29132	-0.4338	-0.65134	-0.08251	-0.09813	-0.12988	-0.25333	-0.36184
1053	-0.27094	-0.45974	-0.84204	-1.28508	-1.95594	-0.2971	-0.51131	-0.99937	-1.83808	-3.21584	-0.33166	-0.5112	-1.27687	-2.1329	-4.86268	-0.23468	-0.33901	-0.42737	-0.67245	-1.2736	-0.19196	-0.24807	-0.37584	-0.54333	-0.84007	-0.1021	-0.13865	-0.28924	-0.45135	-0.65484	-0.08276	-0.09892	-0.12922	-0.25136	-0.36068
1054	-0.26895	-0.45315	-0.91503	-1.28204	-2.00838	-0.29743	-0.48679	-0.99097	-1.83529	-3.24998	-0.33018	-0.5096	-1.27125	-2.13241	-4.8538	-0.23419	-0.32916	-0.41745	-0.67318	-1.2644	-0.19192	-0.25292	-0.38199	-0.59247	-0.82933	-0.1021	-0.14011	-0.291	-0.4421	-0.64921	-0.08245	-0.09869	-0.12934	-0.25154	-0.3613
1055	-0.26824	-0.45466	-0.90401	-1.2845	-2.06178	-0.30907	-0.49032	-0.98548	-1.82078	-3.24439	-0.33516	-0.5084	-1.26866	-2.10789	-4.859	-0.23579	-0.33103	-0.42045	-0.67427	-1.2824	-0.1918	-0.24958	-0.38716	-0.54007	-0.83548	-0.10156	-0.14452	-0.29189	-0.42826	-0.6497	-0.08261	-0.09828	-0.12932	-0.25489	-0.36179
1056	-0.26951	-0.47404	-0.9004	-1.27394	-2.09508	-0.30258	-0.50739	-0.99168	-1.84902	-3.26904	-0.3334	-0.508	-1.26733	-2.1157	-4.85932	-0.24095	-0.33013	-0.42008	-0.6747	-1.2844	-0.1916	-0.24729	-0.37518	-0.573	-0.839	-0.10203	-0.1378	-0.29021	-0.43572	-0.64855	-0.08239	-0.09916	-0.12975	-0.25566	-0.36189
1057	-0.26757	-0.47642	-0.89299	-1.29127	-2.04846	-0.30164	-0.49288	-0.98522	-1.83283	-3.29395	-0.34036	-0.51	-1.24555	-2.11701	-4.86224	-0.24136	-0.32584	-0.42044	-0.67272	-1.2852	-0.19156	-0.26229	-0.3815	-0.561	-0.83149	-0.10139	-0.13865	-0.28959	-0.44226	-0.64749	-0.08246	-0.09872	-0.1297	-0.25128	-0.36181
1058	-0.26657	-0.47639	-0.8941	-1.29765	-2.0837	-0.29679	-0.50322	-0.98684	-1.82376	-3.25982	-0.32438	-0.5152	-1.24191	-2.1297	-4.85836	-0.23306	-0.33093	-0.41409	-0.67194	-1.2628	-0.19144	-0.26523	-0.37567	-0.56658	-0.82628	-0.101	-0.13719	-0.29361	-0.43459	-0.64801	-0.08261	-0.09877	-0.12917	-0.25118	-0.36366
1059	-0.26723	-0.47967	-0.88302	-1.28649	-2.06912	-0.29852	-0.52677	-0.98863	-1.8265	-3.29524	-0.33397	-0.5132	-1.2466	-2.09912	-4.85868	-0.2336	-0.34654	-0.42122	-0.67167	-1.2764	-0.19124	-0.24483	-0.3882	-0.56077	-0.82406	-0.10144	-0.13957	-0.28909	-0.43908	-0.65164	-0.08351	-0.09875	-0.12873	-0.25238	-0.36376
1060	-0.26651	-0.47475	-0.89589	-1.29685	-1.9613	-0.30619	-0.49414	-0.98889	-1.83985	-3.27296	-0.32914	-0.5112	-1.23738	-2.11124	-4.85516	-0.23439	-0.33345	-0.41579	-0.67206	-1.3064	-0.19168	-0.24977	-0.37517	-0.56717	-0.81685	-0.10141	-0.13726	-0.29311	-0.43326	-0.64641	-0.08226	-0.09895	-0.12881	-0.25054	-0.36299
1061	-0.26679	-0.4707	-0.89425	-1.30617	-1.99026	-0.2928	-0.51215	-0.98518	-1.8214	-3.2896	-0.32873	-0.5096	-1.2407	-2.10976	-4.84864	-0.23317	-0.33481	-0.41758	-0.67099	-1.2992	-0.19136	-0.26139	-0.37563	-0.55866	-0.82521	-0.10285	-0.13801	-0.2927	-0.43562	-0.65398	-0.08391	-0.09836	-0.12958	-0.25207	-0.36412
1062	-0.2653	-0.4694	-0.88338	-1.29483	-1.91853	-0.29615	-0.48284	-0.99453	-1.83708	-3.29388	-0.33201	-0.5084	-1.23053	-2.11678	-4.85052	-0.24413	-0.33383	-0.41656	-0.67038	-1.2896	-0.19148	-0.25886	-0.38674	-0.55394	-0.8186	-0.10187	-0.13714	-0.30083	-0.44159	-0.65087	-0.08231	-0.09872	-0.12886	-0.25479	-0.36799
1063	-0.26719	-0.46581	-0.85314	-1.2913	-1.93954	-0.29714	-0.47568	-0.99174	-1.82932	-3.24864	-0.32672	-0.5068	-1.22092	-2.18633	-4.849	-0.25125	-0.33148	-0.41944	-0.67052	-1.292	-0.19128	-0.24757	-0.37305	-0.55111	-0.82652	-0.10236	-0.14172	-0.30303	-0.43695	-0.71788	-0.08217	-0.09834	-0.12855	-0.25725	-0.36566
1064	-0.26733	-0.4759	-0.85688	-1.29654	-1.99256	-0.30331	-0.47541	-0.99302	-1.83552	-3.26036	-0.32993	-0.5088	-1.21182	-2.13118	-4.85408	-0.23384	-0.33405	-0.41561	-0.66898	-1.2696	-0.19136	-0.25124	-0.38475	-0.53254	-0.81729	-0.10118	-0.13975	-0.30133	-0.43869	-0.65052	-0.08209	-0.09754	-0.1286	-0.25794	-0.36484
1065	-0.26685	-0.47626	-0.86924	-1.28608	-1.95194	-0.29647	-0.48437	-0.98628	-1.83808	-3.22302	-0.33256	-0.5108	-1.19875	-2.1309	-4.86664	-0.23615	-0.33007	-0.41686	-0.66917	-1.2768	-0.19184	-0.24964	-0.38344	-0.56942	-0.81493	-0.10174	-0.13737	-0.30272	-0.43703	-0.65134	-0.08206	-0.09926	-0.12835	-0.25564	-0.36404
1066	-0.26567	-0.46694	-0.85637	-1.27848	-1.97798	-0.30037	-0.49599	-0.98528	-1.83529	-3.23742	-0.33662	-0.5148	-1.20977	-2.10484	-4.8544	-0.23318	-0.33314	-0.42497	-0.66788	-1.2788	-0.19184	-0.25061	-0.39033	-0.52389	-0.82808	-0.10164	-0.13985	-0.30148	-0.43831	-0.64875	-0.08232	-0.09816	-0.12788	-0.25625	-0.36399
1067	-0.26568	-0.47503	-0.80988	-1.28261	-2.06486	-0.29978	-0.49031	-0.98274	-1.83332	-3.25956	-0.34417	-0.5132	-1.21434	-2.11027	-4.8552	-0.23078	-0.32955	-0.41343	-0.66768	-1.2628	-0.19148	-0.24984	-0.38628	-0.56031	-0.827	-0.10128	-0.13916	-0.29762	-0.44108	-0.64819	-0.08227	-0.09805	-0.12988	-0.25559	-0.36809
1068	-0.26811	-0.47847	-0.83315	-1.2812	-2.06307	-0.30124	-0.47461	-0.99289	-1.82929	-3.31164	-0.32709	-0.5124	-1.20585	-2.10696	-4.853	-0.23123	-0.33076	-0.41904	-0.6681	-1.2552	-0.19128	-0.25375	-0.37683	-0.54576	-0.82669	-0.10126	-0.14254	-0.29766	-0.43616	-0.64655	-0.08216	-0.09867	-0.12901	-0.25656	-0.37104
1069	-0.26467	-0.4695	-0.85386	-1.29392	-2.05561	-0.30449	-0.50176	-0.99274	-1.83126	-3.2642	-0.32977	-0.51	-1.20798	-2.10356	-4.84776	-0.23117	-0.3317	-0.41904	-0.66696	-1.2504	-0.1918	-0.24624	-0.38798	-0.5461	-0.82293	-0.10103	-0.14021	-0.29561	-0.43557	-0.64265	-0.08242	-0.09875	-0.12901	-0.25753	-0.37001
1070	-0.26514	-0.47186	-0.82413	-1.26882	-2.05546	-0.30409	-0.48782	-0.98528	-1.8376	-3.261	-0.32542	-0.508	-1.20788	-2.10458	-4.8822	-0.23307	-0.33254	-0.41273	-0.66702	-1.2468	-0.19136	-0.24666	-0.38157	-0.56713	-0.82439	-0.10205	-0.13808	-0.29327	-0.44092	-0.64154	-0.08258	-0.09918	-0.12909	-0.25602	-0.36822
1071	-0.26502	-0.46286	-0.8248	-1.28344	-2.12006	-0.29922	-0.47657	-0.98412	-1.8294	-3.29992	-0.33409	-0.5056	-1.1927	-2.09005	-4.84932	-0.23255	-0.33283	-0.41659	-0.66608	-1.2448	-0.19096	-0.25043	-0.379	-0.57439	-0.82926	-0.1018	-0.13696	-0.29348	-0.43688	-0.64427	-0.08259	-0.09769	-0.12965	-0.25515	-0.36945
1072	-0.26496	-0.46268	-0.8227	-1.28821	-2.0929	-0.30106	-0.47518	-0.98686	-1.82937	-3.25364	-0.33534	-0.5048	-1.18702	-2.08726	-4.85284	-0.23533	-0.33229	-0.42457	-0.66537	-1.2264	-0.19084	-0.25352	-0.37225	-0.58402	-0.82254	-0.10205	-0.13724	-0.29413	-0.43836	-0.63927	-0.08232	-0.09821	-0.12963	-0.25453	-0.36689
1073	-0.26495	-0.4645	-0.84643	-1.28683	-2.03631	-0.29735	-0.48388	-0.98128	-1.81832	-3.26433	-0.33248	-0.5108	-1.18602	-2.0982	-4.84892	-0.2318	-0.34074	-0.41606	-0.66406	-1.2224	-0.19084	-0.25343	-0.37649	-0.57072	-0.83648	-0.10328	-0.13831	-0.28898	-0.43921	-0.64793	-0.08226	-0.09926	-0.12922	-0.25812	-0.36596
1074	-0.2631	-0.46366	-0.84038	-1.32095	-2.04702	-0.29803	-0.5338	-0.98858	-1.81476	-3.25915	-0.32749	-0.5116	-1.18579	-2.09274	-4.84544	-0.23832	-0.33262	-0.41604	-0.66452	-1.2476	-0.19056	-0.25155	-0.3763	-0.57006	-0.83472	-0.10238	-0.14049	-0.29117	-0.44802	-0.64494	-0.08224	-0.09816	-0.12888	-0.25661	-0.36417
1075	-0.26443	-0.47196	-0.83272	-1.31158	-2.05656	-0.29765	-0.52132	-0.98974	-1.83962	-3.27645	-0.32528	-0.5092	-1.18871	-2.07772	-4.84848	-0.24145	-0.33364	-0.41896	-0.66384	-1.2468	-0.191	-0.25003	-0.37686	-0.55734	-0.81468	-0.10192	-0.13983	-0.2901	-0.44874	-0.64717	-0.08231	-0.0978	-0.1287	-0.25459	-0.3653
1076	-0.26459	-0.45563	-0.82692	-1.30991	-2	-0.29477	-0.51072	-0.98333	-1.82998	-3.29283	-0.32729	-0.5076	-1.19373	-2.0717	-4.85224	-0.24577	-0.33166	-0.41391	-0.66328	-1.2384	-0.19132	-0.25129	-0.38106	-0.54087	-0.8309	-0.10192	-0.13875	-0.28912	-0.44202	-0.64678	-0.08332	-0.09864	-0.12811	-0.25333	-0.36412
1077	-0.2648	-0.45166	-0.80683	-1.30791	-2.06794	-0.29683	-0.49403	-0.99114	-1.84006	-3.25195	-0.32538	-0.5056	-1.18778	-2.10179	-4.85608	-0.23276	-0.33733	-0.41753	-0.66283	-1.2356	-0.19116	-0.25262	-0.37523	-0.57126	-0.82916	-0.10236	-0.13839	-0.28844	-0.44936	-0.64289	-0.08265	-0.09862	-0.12932	-0.25341	-0.36591
1078	-0.26397	-0.4533	-0.77623	-1.29288	-2.02134	-0.29585	-0.48253	-0.98597	-1.82076	-3.24672	-0.32489	-0.5048	-1.1841	-2.08674	-4.8588	-0.2298	-0.35113	-0.41418	-0.66236	-1.226	-0.191	-0.25069	-0.37445	-0.53201	-0.81752	-0.10151	-0.13744	-0.28738	-0.44628	-0.63856	-0.08298	-0.09775	-0.12824	-0.25556	-0.3635
1079	-0.2637	-0.45018	-0.79292	-1.31235	-1.99674	-0.29866	-0.48572	-0.98651	-1.83111	-3.24803	-0.32592	-0.504	-1.19081	-2.09592	-4.85604	-0.23143	-0.32623	-0.41694	-0.66156	-1.2272	-0.19076	-0.25476	-0.36571	-0.55013	-0.83269	-0.10105	-0.13926	-0.28755	-0.44761	-0.64606	-0.08309	-0.09918	-0.12835	-0.25343	-0.36056
1080	-0.26332	-0.45446	-0.75409	-1.28404	-1.98987	-0.29717	-0.5212	-0.98446	-1.82352	-3.29214	-0.33019	-0.51	-1.18907	-2.1398	-4.85456	-0.24769	-0.33437	-0.42377	-0.66068	-1.2232	-0.1908	-0.25843	-0.37427	-0.57045	-0.83787	-0.10233	-0.13788	-0.289	-0.44987	-0.64469	-0.083	-0.09869	-0.12824	-0.25256	-0.3654
1081	-0.26376	-0.46207	-0.77118	-1.29286	-2.00059	-0.29494	-0.53505	-0.9822	-1.82309	-3.29175	-0.32883	-0.5128	-1.19512	-2.14051	-4.85884	-0.25275	-0.33902	-0.41834	-0.66036	-1.2312	-0.19132	-0.24645	-0.37658	-0.53847	-0.82841	-0.0998	-0.13857	-0.28644	-0.45269	-0.64411	-0.08252	-0.09739	-0.12845	-0.25254	-0.3632
1082	-0.26384	-0.45643	-0.84156	-1.32191	-2.01191	-0.29647	-0.49377	-0.98551	-1.80705	-3.25584	-0.33479	-0.5144	-1.19112	-2.14625	-4.84252	-0.23848	-0.32833	-0.4179	-0.65999	-1.2292	-0.19076	-0.24569	-0.38611	-0.54364	-0.82057	-0.10092	-0.13808	-0.2886	-0.45182	-0.64289	-0.08274	-0.09887	-0.12788	-0.25038	-0.37088
1083	-0.26344	-0.45338	-0.9248	-1.33198	-1.92545	-0.30578	-0.48046	-0.98425	-1.81825	-3.29124	-0.32905	-0.5136	-1.19701	-2.16378	-4.84104	-0.2323	-0.33335	-0.41715	-0.66143	-1.2288	-0.19064	-0.24729	-0.38221	-0.55552	-0.82669	-0.10208	-0.13747	-0.28676	-0.45461	-0.65889	-0.08262	-0.0967	-0.1285	-0.25512	-0.36691
1084	-0.26227	-0.47106	-0.91654	-1.33278	-1.90622	-0.3037	-0.50953	-0.98692	-1.8236	-3.30218	-0.33149	-0.512	-1.20011	-2.16337	-4.84456	-0.23248	-0.33259	-0.41714	-0.66002	-1.2336	-0.19044	-0.25074	-0.37243	-0.5539	-0.80268	-0.10197	-0.13762	-0.288	-0.44362	-0.63868	-0.08233	-0.09918	-0.12804	-0.25136	-0.36412
1085	-0.26285	-0.45835	-0.90886	-1.3129	-1.96612	-0.3067	-0.50029	-0.98638	-1.82024	-3.32166	-0.33282	-0.5108	-1.20296	-2.19782	-4.84508	-0.24573	-0.33285	-0.41739	-0.65908	-1.2344	-0.19012	-0.24922	-0.37793	-0.55742	-0.80552	-0.10072	-0.13988	-0.28555	-0.44969	-0.63775	-0.08222	-0.09793	-0.12963	-0.25082	-0.36996
1086	-0.26326	-0.4613	-0.83987	-1.32015	-2.00059	-0.30184	-0.47985	-0.98218	-1.81099	-3.33598	-0.33249	-0.508	-1.21067	-2.17634	-4.84876	-0.23909	-0.33311	-0.4144	-0.6588	-1.2152	-0.19076	-0.24762	-0.37457	-0.52823	-0.81452	-0.10072	-0.13803	-0.28507	-0.45174	-0.6397	-0.0822	-0.09818	-0.1287	-0.25156	-0.36514
1087	-0.26295	-0.45304	-0.92674	-1.30479	-2.21616	-0.29825	-0.48283	-0.98943	-1.82278	-3.33768	-0.33277	-0.5052	-1.21177	-2.18321	-4.84884	-0.22838	-0.33158	-0.41742	-0.65864	-1.2272	-0.19088	-0.24487	-0.36679	-0.51818	-0.83059	-0.10051	-0.13865	-0.28485	-0.47888	-0.64078	-0.08237	-0.09836	-0.12858	-0.25259	-0.36591
1088	-0.26467	-0.45481	-0.88479	-1.4356	-2.12142	-0.2977	-0.5059	-0.98456	-1.81648	-3.33573	-0.32362	-0.5036	-1.21467	-2.16014	-4.84496	-0.23039	-0.33337	-0.41199	-0.65878	-1.22	-0.19084	-0.24643	-0.37312	-0.51638	-0.83366	-0.10051	-0.13844	-0.28588	-0.45561	-0.6428	-0.08255	-0.09813	-0.12832	-0.25166	-0.36783
1089	-0.26244	-0.44612	-0.88748	-1.26414	-2.1382	-0.29887	-0.5082	-0.98904	-1.81635	-3.35185	-0.32076	-0.5064	-1.20818	-2.14179	-4.8526	-0.24104	-0.3334	-0.41199	-0.659	-1.2256	-0.1906	-0.25356	-0.36764	-0.51849	-0.85904	-0.10113	-0.1376	-0.28796	-0.45489	-0.63966	-0.08244	-0.09869	-0.1285	-0.2511	-0.36773
1090	-0.26555	-0.44238	-0.88133	-1.27105	-2.29161	-0.30043	-0.53082	-0.98656	-1.82944	-3.32417	-0.32336	-0.5056	-1.23648	-2.18723	-4.84248	-0.23198	-0.33026	-0.41638	-0.65914	-1.2236	-0.19032	-0.25241	-0.36529	-0.52839	-0.86442	-0.10131	-0.13603	-0.28676	-0.45335	-0.64068	-0.08166	-0.09759	-0.12817	-0.25292	-0.36794
1091	-0.26354	-0.4469	-0.86542	-1.26664	-1.97726	-0.29958	-0.52191	-0.98192	-1.81251	-3.28375	-0.32431	-0.5136	-1.2293	-2.14882	-4.85156	-0.24784	-0.33396	-0.41649	-0.66898	-1.2112	-0.19012	-0.24642	-0.3728	-0.54791	-0.8607	-0.10044	-0.13688	-0.28859	-0.45607	-0.63942	-0.08155	-0.09823	-0.12827	-0.25125	-0.36355
1092	-0.26228	-0.44866	-0.86022	-1.26655	-2.09687	-0.29981	-0.49436	-0.98328	-1.82952	-3.29928	-0.32702	-0.514	-1.22705	-2.15007	-4.84428	-0.26401	-0.33262	-0.41767	-0.7145	-1.2164	-0.18988	-0.24887	-0.37524	-0.56672	-0.85119	-0.10103	-0.13757	-0.28505	-0.45143	-0.63573	-0.08146	-0.09798	-0.12763	-0.25031	-0.36166
1093	-0.2625	-0.44162	-0.83771	-1.27178	-1.98536	-0.29685	-0.48312	-0.98512	-1.8213	-3.26725	-0.32338	-0.512	-1.21997	-2.14354	-4.84556	-0.23761	-0.32539	-0.4217	-0.82499	-1.23	-0.18984	-0.24714	-0.38794	-0.55658	-0.84028	-0.10044	-0.13598	-0.28736	-0.45563	-0.64174	-0.08156	-0.09836	-0.12799	-0.2491	-0.36302
1094	-0.26284	-0.43818	-0.86998	-1.31257	-1.95902	-0.29483	-0.47974	-0.98622	-1.82514	-3.25695	-0.3278	-0.5116	-1.21046	-2.14487	-4.84384	-0.25658	-0.32834	-0.41062	-0.81896	-1.2416	-0.18976	-0.24956	-0.38232	-0.54632	-0.86186	-0.1018	-0.13655	-0.28613	-0.45504	-0.63645	-0.08148	-0.09769	-0.12758	-0.25118	-0.36179
1095	-0.26134	-0.43014	-0.92116	-1.32254	-2.01901	-0.30429	-0.51671	-0.98866	-1.81889	-3.23012	-0.32555	-0.5096	-1.22087	-2.13159	-4.8402	-0.2549	-0.33613	-0.41186	-0.81965	-1.24	-0.18968	-0.24552	-0.38093	-0.51673	-0.85783	-0.10103	-0.13693	-0.28532	-0.4472	-0.63161	-0.08114	-0.09782	-0.1277	-0.25149	-0.36243
1096	-0.26278	-0.43188	-0.93305	-1.32618	-2.07824	-0.29562	-0.51894	-0.98354	-1.82993	-3.21497	-0.32574	-0.508	-1.21982	-2.14833	-4.84136	-0.25513	-0.33231	-0.41341	-0.80898	-1.2316	-0.18976	-0.2444	-0.37796	-0.53664	-0.85437	-0.10015	-0.13639	-0.28418	-0.45943	-0.63569	-0.08124	-0.09882	-0.12824	-0.25092	-0.3594
1097	-0.2619	-0.44244	-0.93223	-1.33699	-1.97975	-0.29074	-0.51418	-0.984	-1.83004	-3.22832	-0.32782	-0.5072	-1.2356	-2.14297	-4.84332	-0.2331	-0.33135	-0.41854	-0.78314	-1.236	-0.19016	-0.245	-0.37189	-0.56947	-0.84156	-0.10103	-0.13685	-0.28549	-0.4513	-0.63652	-0.08138	-0.09746	-0.12896	-0.25033	-0.36445
1098	-0.26655	-0.44548	-0.96103	-1.35875	-2.07885	-0.30663	-0.52976	-0.98094	-1.81153	-3.23394	-0.32507	-0.5096	-1.23868	-2.15243	-4.84464	-0.23026	-0.32908	-0.4132	-0.75891	-1.2284	-0.18972	-0.24634	-0.37568	-0.54658	-0.85834	-0.10108	-0.13775	-0.28652	-0.45725	-0.63581	-0.08159	-0.09764	-0.12801	-0.25043	-0.36015
1099	-0.26973	-0.43903	-0.98587	-1.3371	-1.97383	-0.30332	-0.54586	-0.985	-1.8133	-3.2611	-0.32612	-0.5132	-1.24048	-2.12401	-4.84272	-0.23071	-0.33087	-0.41342	-0.74193	-1.2524	-0.18968	-0.24653	-0.374	-0.5402	-0.84069	-0.10118	-0.13624	-0.28518	-0.45171	-0.63469	-0.08138	-0.0978	-0.12763	-0.25054	-0.36286
1100	-0.27408	-0.43393	-0.97551	-1.33189	-2.10402	-0.29078	-0.51294	-0.98461	-1.81556	-3.2786	-0.32761	-0.5132	-1.23714	-2.12562	-4.85616	-0.22902	-0.33003	-0.41696	-0.7274	-1.28	-0.18948	-0.24981	-0.38634	-0.55116	-0.84932	-0.10087	-0.13998	-0.28665	-0.44492	-0.64058	-0.0813	-0.098	-0.12773	-0.24979	-0.36227
1101	-0.27446	-0.43967	-1.0097	-1.31789	-1.99192	-0.29072	-0.4861	-0.98712	-1.81082	-3.31635	-0.33791	-0.5112	-1.23963	-2.11437	-4.85596	-0.23094	-0.32672	-0.41545	-0.71669	-1.2656	-0.18984	-0.24836	-0.38816	-0.57106	-0.84884	-0.10136	-0.1379	-0.28634	-0.4493	-0.635	-0.08128	-0.09821	-0.12737	-0.2501	-0.36622
1102	-0.27487	-0.43326	-0.95201	-1.30896	-2.05271	-0.29334	-0.52915	-0.9782	-1.79288	-3.30285	-0.32552	-0.5112	-1.23827	-2.11542	-4.83728	-0.23215	-0.33211	-0.40912	-0.7101	-1.2484	-0.18972	-0.26164	-0.37836	-0.55369	-0.85919	-0.10108	-0.1387	-0.28722	-0.45638	-0.63424	-0.08118	-0.0981	-0.12742	-0.24992	-0.3666
1103	-0.26683	-0.45187	-1.06477	-1.30304	-2.08982	-0.29481	-0.5259	-0.98094	-1.80869	-3.304	-0.32319	-0.5104	-1.22469	-2.12162	-4.83876	-0.23161	-0.33474	-0.41406	-0.70509	-1.232	-0.18984	-0.25434	-0.37487	-0.52608	-0.84033	-0.10118	-0.13819	-0.28834	-0.45092	-0.63604	-0.08109	-0.09864	-0.12732	-0.24977	-0.36932
1104	-0.26639	-0.44346	-1.00281	-1.30675	-2.03918	-0.29563	-0.53386	-0.98125	-1.80738	-3.31956	-0.32208	-0.508	-1.22564	-2.11573	-4.83616	-0.2312	-0.3357	-0.41055	-0.70106	-1.2356	-0.18948	-0.24107	-0.37761	-0.53345	-0.85309	-0.10051	-0.1387	-0.28535	-0.45809	-0.63759	-0.08142	-0.09795	-0.12819	-0.2499	-0.3696
1105	-0.26617	-0.43682	-0.97502	-1.30042	-2.02588	-0.29519	-0.5005	-0.98686	-1.80472	-3.27363	-0.32248	-0.506	-1.22284	-2.13018	-4.82764	-0.23676	-0.33593	-0.41104	-0.69726	-1.2448	-0.18932	-0.24547	-0.3749	-0.52933	-0.8475	-0.09969	-0.13898	-0.28668	-0.4561	-0.631	-0.0816	-0.0967	-0.12809	-0.24938	-0.3663
1106	-0.26641	-0.44328	-0.93899	-1.28047	-1.97404	-0.29665	-0.50101	-0.9801	-1.7858	-3.3039	-0.32606	-0.506	-1.22515	-2.13357	-4.83576	-0.23091	-0.3304	-0.41182	-0.69331	-1.2264	-0.1892	-0.24649	-0.37187	-0.57875	-0.84292	-0.10028	-0.13801	-0.28641	-0.4481	-0.63473	-0.08124	-0.09744	-0.12773	-0.24931	-0.36625
1107	-0.26552	-0.45874	-0.97003	-1.27934	-1.91081	-0.29653	-0.49983	-0.98425	-1.80182	-3.27399	-0.32569	-0.5096	-1.22648	-2.09625	-4.84876	-0.23812	-0.32833	-0.41483	-0.68954	-1.2084	-0.18892	-0.25601	-0.37035	-0.57793	-0.83825	-0.10092	-0.13752	-0.2847	-0.44889	-0.63019	-0.08123	-0.09682	-0.12835	-0.24792	-0.36371
1108	-0.26432	-0.44736	-0.95534	-1.27481	-1.90592	-0.29422	-0.51857	-0.98858	-1.78696	-3.2671	-0.32398	-0.5108	-1.22846	-2.09356	-4.84684	-0.24048	-0.32841	-0.41784	-0.68642	-1.1976	-0.1886	-0.25693	-0.37168	-0.5585	-0.84415	-0.10082	-0.13742	-0.28595	-0.45315	-0.63198	-0.08129	-0.09667	-0.12781	-0.25061	-0.36604
1109	-0.26389	-0.4371	-0.94776	-1.29387	-1.99477	-0.29683	-0.50388	-0.98261	-1.7645	-3.25943	-0.32423	-0.5088	-1.30106	-2.11701	-4.8716	-0.2352	-0.33126	-0.42286	-0.68525	-1.2	-0.1886	-0.24363	-0.37618	-0.54203	-0.84584	-0.10126	-0.13614	-0.28433	-0.44859	-0.62528	-0.08217	-0.09805	-0.12801	-0.24879	-0.36261
1110	-0.26374	-0.43216	-0.92951	-1.29974	-1.89336	-0.29541	-0.50121	-0.98407	-1.78842	-3.2256	-0.32485	-0.5076	-1.28286	-2.13523	-4.84056	-0.2367	-0.33	-0.42606	-0.68367	-1.2832	-0.18848	-0.2454	-0.38637	-0.57078	-0.84758	-0.10144	-0.13919	-0.28449	-0.44797	-0.64038	-0.08179	-0.09767	-0.12727	-0.25041	-0.36076
1111	-0.26483	-0.43403	-0.93592	-1.27183	-2.04249	-0.30017	-0.4854	-0.98328	-1.79018	-3.27076	-0.32316	-0.5076	-1.26574	-2.12347	-4.83324	-0.2341	-0.33126	-0.43076	-0.6848	-1.2788	-0.18832	-0.24602	-0.39328	-0.59488	-0.83953	-0.10144	-0.13772	-0.2857	-0.44705	-0.6466	-0.08109	-0.09723	-0.1276	-0.24818	-0.36361
1112	-0.26542	-0.43588	-0.8986	-1.27701	-2.05143	-0.2977	-0.52799	-0.9831	-1.79047	-3.24962	-0.32577	-0.5052	-1.25357	-2.12237	-4.83472	-0.24411	-0.32666	-0.42666	-0.68204	-1.2756	-0.18824	-0.24638	-0.37738	-0.5629	-0.84592	-0.09959	-0.13808	-0.28741	-0.4461	-0.64469	-0.08131	-0.09618	-0.1286	-0.24969	-0.36658
1113	-0.26365	-0.44948	-0.92669	-1.30081	-2.00054	-0.29948	-0.50481	-0.98666	-1.78862	-3.28227	-0.32423	-0.504	-1.24627	-2.15922	-4.83136	-0.27221	-0.33202	-0.42746	-0.68062	-1.2628	-0.1882	-0.24349	-0.37741	-0.5657	-0.86144	-0.10054	-0.13831	-0.28605	-0.44379	-0.64695	-0.08115	-0.09687	-0.12691	-0.24869	-0.36033
1114	-0.26413	-0.43813	-0.89566	-1.39664	-1.99554	-0.29388	-0.48412	-0.98589	-1.76827	-3.22179	-0.32363	-0.5076	-1.24922	-2.12526	-4.83088	-0.25327	-0.3299	-0.42374	-0.67872	-1.2844	-0.18996	-0.25161	-0.38535	-0.5247	-0.87362	-0.10026	-0.13739	-0.2889	-0.43913	-0.64612	-0.08108	-0.09613	-0.12832	-0.24808	-0.3613
1115	-0.26247	-0.43659	-0.90886	-1.33422	-2.03759	-0.29503	-0.48374	-0.98692	-1.79431	-3.22624	-0.32372	-0.5096	-1.25682	-2.11755	-4.82308	-0.24708	-0.32931	-0.42585	-0.67595	-1.284	-0.18964	-0.24643	-0.3734	-0.51334	-0.87669	-0.10041	-0.13975	-0.29384	-0.44036	-0.64704	-0.08111	-0.09693	-0.1277	-0.2491	-0.35999
1116	-0.26178	-0.43885	-0.90978	-1.316	-2.0902	-0.29176	-0.49468	-0.98074	-1.78808	-3.26056	-0.32315	-0.508	-1.24719	-2.09049	-4.83	-0.24639	-0.3281	-0.42395	-0.67544	-1.266	-0.18948	-0.24879	-0.37707	-0.51697	-0.88148	-0.10123	-0.14065	-0.29447	-0.44013	-0.64749	-0.08132	-0.09634	-0.12719	-0.24754	-0.36109
1117	-0.26467	-0.43695	-0.89048	-1.31669	-1.90874	-0.29369	-0.50464	-0.97887	-1.77819	-3.24242	-0.32603	-0.514	-1.24224	-2.12985	-4.83384	-0.249	-0.32924	-0.4226	-0.67483	-1.2524	-0.18916	-0.25465	-0.37451	-0.55086	-0.87608	-0.10205	-0.13742	-0.29141	-0.441	-0.66739	-0.08089	-0.09777	-0.12796	-0.24838	-0.3665
1118	-0.26119	-0.43188	-0.86934	-1.3303	-1.8633	-0.29217	-0.49956	-0.97908	-1.77366	-3.25303	-0.32303	-0.5164	-1.23525	-2.11801	-4.83156	-0.268	-0.32926	-0.41988	-0.67281	-1.2388	-0.18912	-0.25573	-0.3745	-0.57026	-0.86783	-0.10008	-0.14016	-0.29114	-0.45243	-0.64659	-0.0809	-0.09685	-0.12763	-0.24705	-0.36489
1119	-0.26293	-0.42962	-0.84807	-1.35385	-1.94277	-0.29177	-0.48094	-0.98323	-1.79	-3.28893	-0.32238	-0.5144	-1.22602	-2.13446	-4.83128	-0.24716	-0.33029	-0.42303	-0.6718	-1.2488	-0.18888	-0.24947	-0.37683	-0.55068	-0.88636	-0.1	-0.13706	-0.28925	-0.44202	-0.64621	-0.08124	-0.09862	-0.12668	-0.24797	-0.36171
1120	-0.26015	-0.42768	-0.83587	-1.33462	-1.95561	-0.29338	-0.48242	-0.98292	-1.78052	-3.30031	-0.32394	-0.5148	-1.22148	-2.11691	-4.85112	-0.23665	-0.32967	-0.42633	-0.67136	-1.248	-0.18864	-0.24712	-0.36957	-0.57898	-0.88374	-0.09995	-0.13593	-0.29015	-0.45207	-0.63882	-0.08077	-0.09626	-0.12645	-0.24872	-0.36858
1121	-0.26123	-0.43898	-0.85058	-1.30701	-1.78998	-0.29318	-0.48112	-0.98336	-1.77173	-3.27455	-0.31657	-0.5128	-1.22143	-2.11427	-4.829	-0.2329	-0.32998	-0.43079	-0.66954	-1.2272	-0.18856	-0.25103	-0.36134	-0.5304	-0.90012	-0.09982	-0.13716	-0.2883	-0.4428	-0.65443	-0.08255	-0.09698	-0.12747	-0.2491	-0.36391
1122	-0.26256	-0.43034	-0.84563	-1.3254	-1.79882	-0.29807	-0.48154	-0.98161	-1.78854	-3.23158	-0.32586	-0.5112	-1.22597	-2.12885	-4.83468	-0.23398	-0.32866	-0.41896	-0.66725	-1.2192	-0.18832	-0.2485	-0.36534	-0.53494	-0.88487	-0.09982	-0.13719	-0.28555	-0.44287	-0.66613	-0.08398	-0.09595	-0.12673	-0.25008	-0.36181
1123	-0.26094	-0.43134	-0.84389	-1.32749	-1.83552	-0.29264	-0.47592	-0.99453	-1.77794	-3.24465	-0.33896	-0.5132	-1.2202	-2.11294	-4.83644	-0.23678	-0.3295	-0.42791	-0.66702	-1.2056	-0.18868	-0.25329	-0.36822	-0.53788	-0.88784	-0.10062	-0.13726	-0.29053	-0.44648	-0.66368	-0.08295	-0.09703	-0.12688	-0.2492	-0.36514
1124	-0.26105	-0.4289	-0.85422	-1.30139	-1.85966	-0.29391	-0.48017	-1.04502	-1.76348	-3.23281	-0.33255	-0.5148	-1.2209	-2.12754	-4.83464	-0.23356	-0.32698	-0.42979	-0.66704	-1.1968	-0.18884	-0.25024	-0.37351	-0.52829	-0.89481	-0.10064	-0.13614	-0.28711	-0.44305	-0.64736	-0.08187	-0.09636	-0.12745	-0.25046	-0.36279
1125	-0.26118	-0.42165	-0.81644	-1.29417	-1.84277	-0.29472	-0.4798	-0.99758	-1.7817	-3.3063	-0.32035	-0.5132	-1.22161	-2.1308	-4.82888	-0.23412	-0.3266	-0.41722	-0.66686	-1.1996	-0.18992	-0.24253	-0.36718	-0.53313	-0.88348	-0.10072	-0.13701	-0.28927	-0.44038	-0.64757	-0.08164	-0.09713	-0.12732	-0.24931	-0.36571
1126	-0.26031	-0.4224	-0.81672	-1.29993	-1.8766	-0.29199	-0.47675	-0.96939	-1.79136	-3.29854	-0.32401	-0.512	-1.23202	-2.08503	-4.81988	-0.2341	-0.33682	-0.41852	-0.66661	-1.1992	-0.18976	-0.24503	-0.36862	-0.56198	-0.89117	-0.10008	-0.1355	-0.28885	-0.43882	-0.64861	-0.08223	-0.09575	-0.12696	-0.25002	-0.36325
1127	-0.26053	-0.42309	-0.79989	-1.31313	-1.84236	-0.29476	-0.47556	-0.97395	-1.77312	-3.27381	-0.32371	-0.5092	-1.22284	-2.12885	-4.83192	-0.23261	-0.33673	-0.4188	-0.66395	-1.2164	-0.18968	-0.24443	-0.37193	-0.56974	-0.89884	-0.1008	-0.13778	-0.28835	-0.45364	-0.64886	-0.08143	-0.09698	-0.12717	-0.25087	-0.36061
1128	-0.26071	-0.41958	-0.8636	-1.30244	-1.84569	-0.29495	-0.47716	-0.97334	-1.76036	-3.29888	-0.32126	-0.5076	-1.21531	-2.10315	-4.84668	-0.23521	-0.32288	-0.41423	-0.66439	-1.2184	-0.18972	-0.24664	-0.37329	-0.5428	-0.89017	-0.09977	-0.13729	-0.28672	-0.43588	-0.64571	-0.08112	-0.09728	-0.12678	-0.25018	-0.36115
1129	-0.26146	-0.41701	-0.84507	-1.30158	-1.95151	-0.29161	-0.47765	-0.97956	-1.79124	-3.23944	-0.31993	-0.5076	-1.21275	-2.10417	-4.82336	-0.23291	-0.32622	-0.41134	-0.66259	-1.2104	-0.18956	-0.25343	-0.37989	-0.52102	-0.87336	-0.09867	-0.13532	-0.29081	-0.44477	-0.64626	-0.08101	-0.0959	-0.12706	-0.24936	-0.35951
1130	-0.25979	-0.41648	-0.82403	-1.31574	-1.94861	-0.29454	-0.51169	-0.97769	-1.77814	-3.26863	-0.31913	-0.5108	-1.20439	-2.09443	-4.82868	-0.23162	-0.32402	-0.41601	-0.6619	-1.2036	-0.18936	-0.25472	-0.39143	-0.57586	-0.85986	-0.09933	-0.13747	-0.28601	-0.44679	-0.64386	-0.08079	-0.09593	-0.12686	-0.2479	-0.36291
1131	-0.26079	-0.41799	-0.83028	-1.3158	-1.97903	-0.29115	-0.47717	-0.97856	-1.77081	-3.26899	-0.32612	-0.5092	-1.21039	-2.11268	-4.82968	-0.23161	-0.32829	-0.41336	-0.6617	-1.204	-0.18936	-0.24112	-0.37965	-0.53287	-0.8842	-0.09926	-0.13667	-0.28413	-0.43931	-0.6444	-0.08044	-0.09611	-0.12729	-0.24905	-0.36102
1132	-0.26005	-0.43065	-0.78936	-1.3127	-1.94964	-0.30252	-0.47808	-0.97774	-1.7897	-3.28047	-0.3339	-0.5072	-1.19809	-2.10832	-4.8336	-0.23256	-0.33364	-0.41412	-0.66121	-1.1896	-0.18916	-0.24718	-0.38979	-0.51922	-0.8769	-0.09985	-0.13916	-0.28994	-0.43406	-0.6435	-0.08028	-0.09598	-0.12811	-0.24823	-0.36366
1133	-0.26024	-0.432	-0.80583	-1.31394	-2.07019	-0.3374	-0.47351	-0.9801	-1.77124	-3.2776	-0.32476	-0.5056	-1.19878	-2.10714	-4.83744	-0.24569	-0.3302	-0.41777	-0.6614	-1.184	-0.18904	-0.24317	-0.40392	-0.55766	-0.86398	-0.09898	-0.13737	-0.28258	-0.4357	-0.6445	-0.08016	-0.09667	-0.12896	-0.24797	-0.36212
1134	-0.25944	-0.42342	-0.80732	-1.30909	-2.22939	-0.31054	-0.47493	-0.983	-1.77322	-3.2981	-0.31916	-0.5048	-1.2068	-2.09705	-4.82956	-0.23345	-0.32994	-0.4219	-0.66118	-1.18	-0.18872	-0.24498	-0.38752	-0.57318	-0.86111	-0.1001	-0.13742	-0.28602	-0.445	-0.64107	-0.08027	-0.09644	-0.12737	-0.24997	-0.36156
1135	-0.25906	-0.4186	-0.80345	-1.32918	-2.02188	-0.30147	-0.47915	-0.98	-1.78022	-3.30385	-0.32991	-0.506	-1.20724	-2.08026	-4.8272	-0.23148	-0.32077	-0.41721	-0.66151	-1.196	-0.18868	-0.24426	-0.38492	-0.55513	-0.86967	-0.10062	-0.13501	-0.28328	-0.43308	-0.64291	-0.08016	-0.09708	-0.12696	-0.24744	-0.35976
1136	-0.25905	-0.43014	-0.77078	-1.31458	-2.04915	-0.30209	-0.52326	-0.98061	-1.79423	-3.36112	-0.31956	-0.5056	-1.20952	-2.08982	-4.83884	-0.23092	-0.32258	-0.42176	-0.65855	-1.1904	-0.18856	-0.25177	-0.38829	-0.55168	-0.87295	-0.10087	-0.13573	-0.28435	-0.43856	-0.64224	-0.07967	-0.09513	-0.12663	-0.24941	-0.37047
1137	-0.25921	-0.42388	-0.79735	-1.35096	-2.08446	-0.30097	-0.49068	-0.99056	-1.78629	-3.48001	-0.32182	-0.5068	-1.20606	-2.08075	-4.84272	-0.23046	-0.32675	-0.41757	-0.65964	-1.1772	-0.18888	-0.25645	-0.38126	-0.52219	-0.87334	-0.10033	-0.13475	-0.2853	-0.43249	-0.64321	-0.07978	-0.09677	-0.12717	-0.24915	-0.36917
1138	-0.25927	-0.42122	-0.78618	-1.35027	-2.05297	-0.29741	-0.49328	-0.9748	-1.77181	-3.51896	-0.3191	-0.5088	-1.22525	-2.05615	-4.83344	-0.23096	-0.33416	-0.41785	-0.65798	-1.1676	-0.18888	-0.24521	-0.38406	-0.56351	-0.8649	-0.09962	-0.13783	-0.28516	-0.4463	-0.6455	-0.08058	-0.09541	-0.12655	-0.25064	-0.36376
1139	-0.27387	-0.43885	-0.77293	-1.33776	-2.04413	-0.30041	-0.47885	-0.97995	-1.78111	-3.4692	-0.32168	-0.5096	-1.21962	-2.0765	-4.8244	-0.23188	-0.33076	-0.41633	-0.65448	-1.2	-0.18872	-0.23802	-0.38324	-0.55514	-0.87318	-0.10026	-0.13665	-0.28165	-0.439	-0.6447	-0.07992	-0.09544	-0.12635	-0.24746	-0.36412
1140	-0.26139	-0.45058	-0.76104	-1.32572	-1.98395	-0.30021	-0.47563	-0.97774	-1.78019	-3.47747	-0.32607	-0.5116	-1.22241	-2.05056	-4.82112	-0.24895	-0.32641	-0.41912	-0.65433	-1.256	-0.18832	-0.24176	-0.38399	-0.54703	-0.88374	-0.09954	-0.13662	-0.28276	-0.44897	-0.6487	-0.07977	-0.09536	-0.12673	-0.24854	-0.36284
1141	-0.25948	-0.4656	-0.76365	-1.31862	-2.0849	-0.30192	-0.47412	-0.98266	-1.78634	-3.43408	-0.33365	-0.5096	-1.21887	-2.11701	-4.825	-0.23234	-0.32917	-0.41692	-0.65478	-1.264	-0.18836	-0.24277	-0.38861	-0.52876	-0.87982	-0.09877	-0.13424	-0.28502	-0.43736	-0.64062	-0.07968	-0.09529	-0.12735	-0.24936	-0.36309
1142	-0.26084	-0.45397	-0.7512	-1.31758	-2.06184	-0.29725	-0.47231	-0.98118	-1.76689	-3.42532	-0.356	-0.5088	-1.22433	-2.11688	-4.79932	-0.23461	-0.33125	-0.41842	-0.65466	-1.2624	-0.18808	-0.24943	-0.38867	-0.54925	-0.87698	-0.09872	-0.13542	-0.28531	-0.4391	-0.63984	-0.08138	-0.09564	-0.12822	-0.24867	-0.36173
1143	-0.2587	-0.46794	-0.80409	-1.31296	-2.09172	-0.2984	-0.50512	-0.97654	-1.77191	-3.43762	-0.32985	-0.5076	-1.22459	-2.11852	-4.79472	-0.23419	-0.32432	-0.41921	-0.65451	-1.2492	-0.188	-0.24266	-0.38673	-0.53028	-0.87682	-0.09969	-0.13611	-0.28401	-0.44497	-0.64232	-0.08195	-0.09493	-0.12627	-0.2468	-0.35986
1144	-0.25807	-0.46063	-0.95196	-1.30527	-1.98731	-0.29825	-0.48157	-0.97708	-1.7908	-3.44536	-0.3248	-0.506	-1.24032	-2.14343	-4.80128	-0.24207	-0.3234	-0.41412	-0.65334	-1.2304	-0.18796	-0.24985	-0.39667	-0.54434	-0.88318	-0.09928	-0.13603	-0.28391	-0.43777	-0.64117	-0.08209	-0.09593	-0.12658	-0.24639	-0.3625
1145	-0.25744	-0.4575	-0.8719	-1.32392	-1.93388	-0.29597	-0.49412	-0.97933	-1.78511	-3.47909	-0.32434	-0.5032	-1.25055	-2.10763	-4.80948	-0.23017	-0.33394	-0.41362	-0.65308	-1.2464	-0.18796	-0.24765	-0.3939	-0.53882	-0.86967	-0.09846	-0.13829	-0.28288	-0.43764	-0.64122	-0.08033	-0.09598	-0.12647	-0.2468	-0.36304
1146	-0.26509	-0.4707	-0.90616	-1.31436	-2.0113	-0.29793	-0.48241	-0.98046	-1.78788	-3.43785	-0.32496	-0.5028	-1.2478	-2.13536	-4.811	-0.2309	-0.33472	-0.41663	-0.65168	-1.2608	-0.18776	-0.24358	-0.3923	-0.56366	-0.87554	-0.09862	-0.13498	-0.28348	-0.43903	-0.64112	-0.07976	-0.09626	-0.12642	-0.24618	-0.3624
1147	-0.26046	-0.45761	-0.92874	-1.31664	-1.98306	-0.29788	-0.48305	-0.97764	-1.7786	-3.43657	-0.32527	-0.5008	-1.26046	-2.14887	-4.80424	-0.22971	-0.32773	-0.41614	-0.65088	-1.2588	-0.18776	-0.24499	-0.39609	-0.56289	-0.8924	-0.09898	-0.13788	-0.2852	-0.43424	-0.64012	-0.08088	-0.09423	-0.12696	-0.2448	-0.35927
1148	-0.25877	-0.44508	-0.93336	-1.28116	-2.01092	-0.29602	-0.4834	-0.97877	-1.7857	-3.40654	-0.32328	-0.5048	-1.25114	-2.141	-4.82392	-0.23634	-0.32746	-0.41689	-0.64984	-1.256	-0.18752	-0.24775	-0.38408	-0.55535	-0.90591	-0.09959	-0.13667	-0.28459	-0.44049	-0.638	-0.07979	-0.09582	-0.12632	-0.24915	-0.3605
1149	-0.25822	-0.46068	-0.87249	-1.3671	-1.89534	-0.30362	-0.47113	-0.9821	-1.78206	-3.37747	-0.32406	-0.5152	-1.24296	-2.12191	-4.81388	-0.24614	-0.32634	-0.41899	-0.64936	-1.2512	-0.18768	-0.24239	-0.38773	-0.5401	-0.89243	-0.09895	-0.13526	-0.28465	-0.43326	-0.6418	-0.07955	-0.09526	-0.12763	-0.24823	-0.3584
1150	-0.25991	-0.45023	-0.90893	-1.31631	-1.93731	-0.29455	-0.48939	-0.97856	-1.75915	-3.40782	-0.32426	-0.5136	-1.2376	-2.11232	-4.81844	-0.23355	-0.32349	-0.41968	-0.6492	-1.2344	-0.18848	-0.24289	-0.38841	-0.53645	-0.89261	-0.09916	-0.13516	-0.28324	-0.44116	-0.64098	-0.07981	-0.09511	-0.12673	-0.2479	-0.3562
1151	-0.2598	-0.44946	-0.87762	-1.31268	-2.06988	-0.2925	-0.50074	-0.97728	-1.7722	-3.41768	-0.32693	-0.5136	-1.23625	-2.12652	-4.82108	-0.23097	-0.3273	-0.42008	-0.64848	-1.2392	-0.18844	-0.24727	-0.39063	-0.5605	-0.90568	-0.09844	-0.13529	-0.283	-0.44597	-0.64361	-0.07956	-0.09544	-0.12747	-0.24656	-0.36132
1152	-0.25905	-0.44882	-0.89973	-1.30499	-1.97163	-0.29471	-0.48781	-0.97995	-1.78016	-3.41607	-0.32412	-0.5116	-1.22069	-2.12406	-4.81172	-0.23308	-0.328	-0.4139	-0.64877	-1.2548	-0.1884	-0.2604	-0.3873	-0.53752	-0.87669	-0.09821	-0.13578	-0.28389	-0.43718	-0.63832	-0.07964	-0.09557	-0.12691	-0.24649	-0.36033
1153	-0.25845	-0.44843	-0.88412	-1.282	-1.98275	-0.29511	-0.48428	-0.98276	-1.79495	-3.39149	-0.32981	-0.5084	-1.2229	-2.1103	-4.81696	-0.23005	-0.32608	-0.41216	-0.64892	-1.2464	-0.18808	-0.25152	-0.38756	-0.53846	-0.88361	-0.09869	-0.13555	-0.28462	-0.43923	-0.64187	-0.07945	-0.09616	-0.12832	-0.24618	-0.36191
1154	-0.25767	-0.43916	-0.87654	-1.32056	-1.986	-0.29675	-0.47164	-0.9902	-1.75579	-3.39964	-0.32719	-0.51	-1.21367	-2.09974	-4.80896	-0.22961	-0.32497	-0.41117	-0.6491	-1.2496	-0.18808	-0.24187	-0.38447	-0.51669	-0.9078	-0.09859	-0.13462	-0.28401	-0.43552	-0.64018	-0.07967	-0.09585	-0.12637	-0.24774	-0.36284
1155	-0.25853	-0.45328	-0.87446	-1.33699	-1.97232	-0.29437	-0.46775	-0.97828	-1.77906	-3.3532	-0.32297	-0.5096	-1.2192	-2.13667	-4.8046	-0.229	-0.32583	-0.4113	-0.6489	-1.2308	-0.1882	-0.24428	-0.38189	-0.50668	-0.92356	-0.09823	-0.13444	-0.28506	-0.43852	-0.6431	-0.07927	-0.09529	-0.12632	-0.24554	-0.36445
1156	-0.25973	-0.4532	-0.8578	-1.33344	-1.92744	-0.29802	-0.47125	-0.97744	-1.78698	-3.35577	-0.33284	-0.5084	-1.21456	-2.14687	-4.82432	-0.23232	-0.32041	-0.41135	-0.64807	-1.2184	-0.18812	-0.25715	-0.38344	-0.53796	-0.9087	-0.09921	-0.13329	-0.28662	-0.42936	-0.63956	-0.07954	-0.09539	-0.12586	-0.24654	-0.36499
1157	-0.25934	-0.47229	-0.85719	-1.30934	-1.89167	-0.295	-0.47008	-0.98154	-1.77155	-3.39277	-0.33614	-0.5068	-1.21064	-2.15166	-4.82052	-0.23137	-0.34063	-0.40962	-0.64828	-1.2124	-0.18816	-0.24127	-0.38291	-0.54158	-0.89386	-0.09759	-0.13403	-0.28212	-0.43544	-0.63861	-0.07944	-0.09577	-0.12645	-0.24608	-0.36514
1158	-0.25936	-0.46847	-0.86634	-1.30258	-2.02145	-0.29596	-0.47347	-0.98143	-1.75612	-3.3763	-0.33396	-0.506	-1.22323	-2.12088	-4.81696	-0.22913	-0.33609	-0.41432	-0.64824	-1.2264	-0.18816	-0.24323	-0.38042	-0.56141	-0.90037	-0.09867	-0.13603	-0.28102	-0.43108	-0.64307	-0.07929	-0.09493	-0.12622	-0.24518	-0.36404
1159	-0.28797	-0.4592	-0.87277	-1.32228	-1.84221	-0.29887	-0.4795	-0.9872	-1.77512	-3.39903	-0.33519	-0.506	-1.22272	-2.11419	-4.81524	-0.24145	-0.31992	-0.41258	-0.64967	-1.212	-0.1882	-0.25145	-0.37977	-0.55474	-0.88126	-0.09867	-0.13626	-0.28113	-0.43398	-0.64216	-0.07996	-0.09605	-0.12671	-0.24549	-0.36591
1160	-0.25378	-0.45686	-0.87252	-1.30986	-1.94208	-0.29778	-0.46931	-0.97144	-1.77273	-3.42383	-0.33204	-0.5032	-1.21892	-2.09966	-4.81628	-0.23201	-0.32286	-0.40822	-0.64992	-1.1996	-0.18792	-0.23816	-0.38565	-0.55964	-0.88566	-0.09898	-0.13434	-0.28176	-0.43262	-0.63516	-0.08064	-0.09552	-0.12514	-0.24754	-0.36581
1161	-0.25471	-0.45171	-0.87408	-1.3032	-1.97383	-0.29604	-0.4678	-0.97713	-1.77924	-3.39631	-0.31604	-0.5024	-1.23004	-2.09302	-4.81128	-0.25559	-0.32994	-0.41387	-0.64796	-1.1872	-0.18784	-0.23965	-0.38992	-0.53293	-0.87836	-0.09885	-0.13429	-0.28138	-0.43503	-0.64073	-0.08031	-0.09477	-0.12553	-0.2448	-0.36901
1162	-0.2554	-0.44961	-0.84468	-1.30607	-1.94723	-0.29445	-0.46695	-0.98112	-1.7763	-3.38457	-0.32403	-0.5044	-1.23238	-2.10986	-4.80668	-0.23393	-0.32778	-0.41663	-0.64797	-1.2052	-0.18764	-0.24692	-0.37955	-0.57148	-0.87762	-0.09946	-0.13652	-0.28099	-0.43772	-0.64405	-0.07991	-0.09498	-0.12612	-0.24646	-0.37017
1163	-0.25522	-0.45561	-0.85309	-1.30843	-1.93021	-0.29536	-0.48204	-0.98502	-1.76394	-3.38076	-0.32398	-0.5056	-1.2229	-2.11212	-4.81024	-0.2286	-0.32809	-0.40785	-0.64838	-1.2248	-0.18836	-0.24855	-0.38201	-0.54399	-0.88589	-0.0998	-0.13434	-0.28232	-0.44441	-0.6492	-0.07954	-0.09585	-0.12545	-0.24498	-0.37124
1164	-0.25711	-0.4636	-0.82526	-1.34648	-1.99651	-0.29389	-0.47374	-0.97672	-1.77209	-3.35295	-0.3224	-0.506	-1.20954	-2.09446	-4.8098	-0.22823	-0.32093	-0.41722	-0.64976	-1.2216	-0.18788	-0.23903	-0.38463	-0.52823	-0.89235	-0.09898	-0.13749	-0.28145	-0.43641	-0.64496	-0.07962	-0.09485	-0.12491	-0.24462	-0.36801
1165	-0.25488	-0.45581	-0.88097	-1.3381	-1.91709	-0.29512	-0.49467	-0.98056	-1.7736	-3.39144	-0.32433	-0.5036	-1.22674	-2.1208	-4.8098	-0.22937	-0.33282	-0.41222	-0.64804	-1.2116	-0.18768	-0.23995	-0.396	-0.54453	-0.88676	-0.09959	-0.13583	-0.28275	-0.43526	-0.64447	-0.07973	-0.09521	-0.12594	-0.247	-0.36619
1166	-0.25795	-0.44651	-0.78605	-1.32618	-2.06686	-0.29254	-0.47814	-0.97872	-1.79231	-3.35	-0.32331	-0.5032	-1.2261	-2.1401	-4.81444	-0.23036	-0.33274	-0.40925	-0.64692	-1.2	-0.18744	-0.24089	-0.38576	-0.54682	-0.88259	-0.09921	-0.13537	-0.28392	-0.43946	-0.64005	-0.07977	-0.09529	-0.12486	-0.2468	-0.36914
1167	-0.25528	-0.44741	-0.8638	-1.32179	-2.06412	-0.29352	-0.46834	-0.9772	-1.76756	-3.39441	-0.3253	-0.5028	-1.22561	-2.12642	-4.81536	-0.22592	-0.32666	-0.41364	-0.64597	-1.1972	-0.18736	-0.24342	-0.37704	-0.50902	-0.86642	-0.09892	-0.13619	-0.28282	-0.43444	-0.64467	-0.08009	-0.09516	-0.12563	-0.24357	-0.37163
1168	-0.25614	-0.44648	-0.90522	-1.32318	-2.08541	-0.29309	-0.46623	-0.97595	-1.78296	-3.37196	-0.32814	-0.502	-1.22064	-2.10656	-4.81052	-0.22561	-0.32218	-0.41168	-0.64544	-1.1896	-0.18736	-0.24814	-0.38593	-0.5485	-0.87649	-0.09905	-0.13608	-0.28345	-0.43377	-0.64321	-0.0798	-0.095	-0.12458	-0.24526	-0.37532
1169	-0.25529	-0.43411	-0.84714	-1.32365	-2.02929	-0.29301	-0.46925	-0.97487	-1.78116	-3.41217	-0.33248	-0.5004	-1.21862	-2.09971	-4.81976	-0.25537	-0.32457	-0.41247	-0.64582	-1.2004	-0.18712	-0.25082	-0.39073	-0.55242	-0.87592	-0.09846	-0.13524	-0.2831	-0.4367	-0.63868	-0.07976	-0.0938	-0.12547	-0.24398	-0.36732
1170	-0.25575	-0.43311	-0.84428	-1.32042	-1.92529	-0.29388	-0.50395	-0.98112	-1.77368	-3.34836	-0.31958	-0.498	-1.2127	-2.07368	-4.8268	-0.25095	-0.32441	-0.4088	-0.64362	-1.2156	-0.18708	-0.24091	-0.39352	-0.53723	-0.87036	-0.09903	-0.13637	-0.2803	-0.42988	-0.63701	-0.07977	-0.09416	-0.12719	-0.24257	-0.36279
1171	-0.2563	-0.44144	-0.8472	-1.28822	-2.00546	-0.29136	-0.50725	-0.98184	-1.77017	-3.37422	-0.31766	-0.502	-1.25644	-2.10268	-4.82248	-0.24406	-0.33467	-0.40501	-0.64347	-1.2136	-0.1868	-0.24466	-0.3761	-0.55595	-0.87887	-0.09969	-0.13444	-0.28051	-0.43649	-0.6395	-0.07935	-0.09429	-0.12601	-0.2451	-0.36548
1172	-0.25582	-0.43513	-0.8607	-1.31848	-1.93183	-0.29431	-0.4789	-0.97892	-1.77009	-3.40792	-0.32229	-0.5116	-1.25362	-2.13121	-4.81528	-0.23003	-0.32895	-0.40906	-0.64184	-1.2276	-0.1866	-0.24306	-0.38104	-0.50795	-0.8638	-0.09913	-0.13337	-0.2918	-0.43616	-0.6375	-0.07969	-0.09418	-0.12565	-0.24803	-0.36591
1173	-0.25544	-0.42398	-0.83187	-1.30142	-1.96581	-0.29257	-0.4939	-0.97592	-1.78234	-3.38447	-0.3231	-0.5108	-1.23696	-2.1441	-4.83292	-0.22854	-0.32424	-0.4057	-0.64202	-1.2268	-0.18644	-0.2442	-0.38242	-0.52668	-0.84991	-0.09887	-0.1345	-0.29806	-0.43126	-0.63676	-0.07941	-0.09564	-0.12558	-0.248	-0.36927
1174	-0.25695	-0.42034	-0.85996	-1.299	-1.8931	-0.29051	-0.47456	-0.97715	-1.76492	-3.41169	-0.3261	-0.508	-1.24399	-2.12601	-4.81468	-0.22828	-0.32509	-0.40494	-0.6413	-1.2304	-0.18652	-0.24416	-0.39118	-0.56042	-0.86355	-0.09813	-0.13301	-0.29008	-0.43413	-0.63908	-0.07968	-0.09431	-0.12617	-0.24559	-0.36581
1175	-0.2559	-0.41773	-0.82024	-1.32972	-2.00943	-0.29247	-0.50181	-0.98292	-1.75736	-3.36866	-0.32774	-0.5136	-1.25219	-2.11612	-4.83772	-0.24221	-0.32669	-0.40708	-0.64207	-1.2532	-0.18624	-0.24571	-0.37755	-0.50608	-0.8615	-0.09762	-0.13342	-0.28286	-0.4309	-0.64404	-0.07917	-0.09511	-0.12537	-0.24487	-0.36558
1176	-0.25779	-0.42104	-0.80466	-1.32376	-1.96576	-0.29448	-0.47211	-0.97682	-1.75864	-3.36579	-0.31784	-0.5168	-1.25226	-2.13239	-4.83788	-0.23049	-0.32852	-0.41258	-0.64294	-1.2616	-0.18624	-0.25365	-0.39582	-0.54103	-0.85904	-0.09831	-0.13442	-0.28406	-0.42601	-0.63713	-0.08033	-0.09447	-0.12599	-0.24485	-0.36591
1177	-0.25691	-0.43014	-0.81396	-1.3174	-1.99708	-0.29435	-0.46745	-0.97346	-1.77176	-3.35754	-0.31799	-0.5168	-1.24227	-2.09397	-4.8292	-0.22967	-0.34083	-0.40656	-0.64496	-1.2632	-0.18604	-0.23924	-0.38541	-0.5558	-0.85024	-0.0978	-0.13332	-0.28243	-0.42814	-0.64258	-0.07957	-0.09467	-0.12524	-0.24582	-0.36199
1178	-0.25648	-0.42557	-0.78974	-1.30476	-1.95671	-0.29757	-0.47384	-0.98192	-1.76614	-3.3253	-0.31814	-0.5184	-1.24155	-2.07814	-4.82844	-0.23682	-0.31767	-0.41104	-0.64577	-1.2692	-0.18588	-0.24106	-0.3813	-0.53995	-0.85037	-0.09867	-0.13278	-0.29284	-0.43598	-0.63799	-0.0796	-0.09485	-0.12553	-0.24639	-0.36081
1179	-0.25741	-0.42316	-0.83933	-1.32194	-1.91192	-0.29347	-0.48917	-0.9769	-1.76502	-3.36294	-0.31991	-0.5164	-1.23586	-2.0841	-4.82592	-0.24781	-0.32258	-0.43804	-0.6478	-1.2568	-0.18604	-0.23871	-0.37702	-0.5303	-0.83922	-0.09718	-0.13327	-0.28902	-0.43085	-0.63572	-0.07949	-0.09408	-0.12622	-0.24544	-0.36097
1180	-0.25629	-0.42957	-0.84981	-1.29743	-1.94528	-0.29019	-0.4879	-0.97808	-1.75923	-3.33637	-0.32251	-0.5168	-1.24924	-2.06699	-4.83636	-0.23044	-0.31792	-0.4164	-0.64812	-1.2548	-0.18604	-0.23938	-0.38214	-0.55334	-0.84504	-0.098	-0.13532	-0.28845	-0.4307	-0.63652	-0.07936	-0.09462	-0.12537	-0.24738	-0.35984
1181	-0.25703	-0.42665	-0.79235	-1.2931	-1.97537	-0.29033	-0.48252	-0.97187	-1.77004	-3.35395	-0.32459	-0.5152	-1.25903	-2.0727	-4.80888	-0.22918	-0.32049	-0.40976	-0.65003	-1.248	-0.18604	-0.24063	-0.38035	-0.55151	-0.84514	-0.09903	-0.1347	-0.28326	-0.43318	-0.64007	-0.07943	-0.09462	-0.12619	-0.24541	-0.36222
1182	-0.25709	-0.43836	-0.82121	-1.28562	-1.98662	-0.29391	-0.48976	-0.972	-1.76684	-3.35356	-0.3218	-0.5136	-1.26331	-2.09582	-4.82116	-0.2389	-0.32086	-0.41079	-0.65051	-1.2388	-0.1858	-0.24088	-0.38342	-0.52552	-0.84456	-0.09813	-0.13547	-0.28487	-0.43449	-0.63407	-0.07924	-0.09429	-0.12496	-0.2449	-0.36586
1183	-0.2574	-0.43531	-0.80294	-1.29483	-1.92637	-0.2902	-0.4816	-0.9801	-1.75789	-3.36658	-0.32137	-0.5128	-1.2515	-2.08892	-4.81872	-0.23751	-0.32233	-0.41153	-0.65115	-1.2296	-0.18576	-0.24086	-0.38232	-0.52601	-0.84033	-0.09772	-0.13547	-0.28628	-0.43264	-0.63348	-0.07937	-0.09347	-0.12486	-0.24646	-0.36535
1184	-0.25735	-0.42985	-0.81839	-1.28626	-1.95433	-0.29059	-0.47594	-0.9771	-1.7786	-3.34208	-0.32315	-0.5112	-1.25329	-2.12226	-4.8154	-0.23148	-0.31936	-0.40242	-0.64932	-1.2304	-0.18564	-0.24339	-0.38166	-0.51707	-0.8401	-0.09926	-0.1348	-0.28323	-0.43336	-0.63414	-0.07932	-0.09526	-0.12491	-0.24639	-0.36135
1185	-0.25679	-0.42416	-0.79381	-1.30709	-1.86556	-0.29387	-0.48045	-0.97605	-1.77652	-3.32786	-0.33425	-0.5104	-1.24811	-2.08211	-4.81292	-0.2279	-0.33062	-0.40476	-0.64909	-1.2164	-0.18572	-0.24321	-0.3813	-0.52813	-0.83033	-0.0979	-0.13501	-0.28447	-0.44136	-0.63426	-0.07905	-0.09449	-0.12604	-0.24457	-0.36253
1186	-0.25841	-0.42278	-0.76373	-1.28011	-1.9073	-0.29671	-0.47174	-0.97382	-1.76376	-3.34864	-0.3183	-0.5112	-1.24442	-2.05786	-4.80792	-0.2271	-0.32593	-0.3991	-0.64723	-1.2096	-0.18632	-0.25127	-0.37372	-0.56754	-0.84207	-0.09746	-0.13416	-0.2839	-0.43698	-0.63612	-0.07909	-0.09477	-0.12509	-0.24523	-0.36217
1187	-0.25638	-0.42129	-0.80109	-1.29934	-2.0841	-0.29498	-0.4901	-0.976	-1.78311	-3.31189	-0.31942	-0.512	-1.25596	-2.0674	-4.80624	-0.23089	-0.32358	-0.39783	-0.64804	-1.1964	-0.18604	-0.25197	-0.38156	-0.55885	-0.83228	-0.09826	-0.13301	-0.28352	-0.43641	-0.6336	-0.07912	-0.09493	-0.12632	-0.24546	-0.36063
1188	-0.25816	-0.41904	-0.7893	-1.29295	-1.94782	-0.29102	-0.47993	-0.97518	-1.77952	-3.33365	-0.32091	-0.5092	-1.24939	-2.08956	-4.80376	-0.22795	-0.32486	-0.40137	-0.64702	-1.184	-0.18576	-0.25461	-0.39082	-0.54614	-0.84084	-0.09728	-0.13239	-0.28301	-0.44838	-0.63278	-0.07895	-0.09477	-0.12471	-0.24444	-0.36017
1189	-0.2561	-0.4236	-0.7923	-1.30013	-1.96786	-0.2978	-0.4652	-0.97997	-1.75315	-3.30274	-0.32405	-0.5068	-1.25037	-2.09882	-4.80648	-0.22802	-0.32388	-0.40598	-0.64852	-1.1928	-0.18576	-0.23526	-0.39073	-0.55899	-0.83443	-0.0978	-0.13462	-0.28273	-0.43188	-0.63251	-0.07926	-0.09472	-0.12583	-0.24536	-0.35745
1190	-0.25669	-0.42163	-0.79212	-1.3067	-1.92432	-0.29679	-0.46149	-0.97382	-1.75156	-3.29985	-0.31482	-0.506	-1.24481	-2.10635	-4.81016	-0.22685	-0.32515	-0.40641	-0.64975	-1.19	-0.18556	-0.23607	-0.40161	-0.52961	-0.81119	-0.09826	-0.13357	-0.28102	-0.4452	-0.6344	-0.07994	-0.09344	-0.12517	-0.24387	-0.35961
1191	-0.25702	-0.41688	-0.80302	-1.34258	-1.9326	-0.29506	-0.46722	-0.9781	-1.76976	-3.34152	-0.31879	-0.5048	-1.23043	-2.12814	-4.8106	-0.22491	-0.33357	-0.41446	-0.65026	-1.1748	-0.18524	-0.23858	-0.39141	-0.573	-0.83728	-0.09713	-0.13296	-0.28048	-0.44174	-0.62947	-0.0799	-0.09475	-0.12532	-0.24395	-0.35699
1192	-0.25624	-0.41858	-0.80104	-1.3164	-1.95702	-0.28739	-0.4695	-0.97469	-1.78168	-3.27832	-0.31539	-0.5036	-1.23694	-2.11709	-4.80652	-0.22554	-0.33488	-0.41418	-0.64827	-1.172	-0.18516	-0.23943	-0.38202	-0.53012	-0.84082	-0.09985	-0.13362	-0.28096	-0.45161	-0.6348	-0.07972	-0.09467	-0.12471	-0.24521	-0.35622
1193	-0.25715	-0.41865	-0.78136	-1.31707	-1.90279	-0.28844	-0.49718	-0.976	-1.74985	-3.3334	-0.31824	-0.5028	-1.23778	-2.09858	-4.7992	-0.22928	-0.33946	-0.41148	-0.64798	-1.188	-0.18492	-0.23995	-0.38629	-0.52595	-0.82949	-0.09805	-0.13378	-0.28278	-0.44087	-0.65954	-0.07945	-0.09462	-0.12486	-0.24531	-0.35766
1194	-0.25676	-0.41455	-0.76578	-1.30172	-1.89969	-0.28911	-0.46772	-0.97687	-1.76212	-3.29088	-0.31998	-0.5004	-1.23348	-2.08582	-4.7982	-0.23912	-0.3145	-0.41279	-0.649	-1.2112	-0.1848	-0.23853	-0.38514	-0.52232	-0.83825	-0.09844	-0.13327	-0.28376	-0.45497	-0.6316	-0.07944	-0.09395	-0.12455	-0.24549	-0.36153
1195	-0.2557	-0.41273	-0.77508	-1.30238	-1.89508	-0.28993	-0.46616	-0.9752	-1.76843	-3.27996	-0.3199	-0.5032	-1.24084	-2.08956	-4.80696	-0.25871	-0.32579	-0.41661	-0.64739	-1.2136	-0.18456	-0.2386	-0.38917	-0.51232	-0.84745	-0.09821	-0.1346	-0.28193	-0.44766	-0.62671	-0.0795	-0.094	-0.12571	-0.24459	-0.36143
1196	-0.25616	-0.4184	-0.76244	-1.29253	-1.93001	-0.28933	-0.49254	-0.97795	-1.78414	-3.28214	-0.32853	-0.504	-1.23609	-2.1204	-4.8094	-0.24443	-0.32381	-0.4218	-0.64915	-1.206	-0.18512	-0.24063	-0.38446	-0.51855	-0.8595	-0.09857	-0.13403	-0.27941	-0.44526	-0.63174	-0.07951	-0.09459	-0.12468	-0.24567	-0.36079
1197	-0.25579	-0.41555	-0.75976	-1.29812	-1.96235	-0.28926	-0.47335	-0.97846	-1.77117	-3.35344	-0.32704	-0.504	-1.24658	-2.12137	-4.79704	-0.23001	-0.32546	-0.41718	-0.6476	-1.2052	-0.18452	-0.23928	-0.37982	-0.57055	-0.84784	-0.09882	-0.13019	-0.28004	-0.44297	-0.62568	-0.0793	-0.09457	-0.12583	-0.24574	-0.35899
1198	-0.25568	-0.41742	-0.74635	-1.29111	-1.93375	-0.2878	-0.46855	-0.97567	-1.75056	-3.36269	-0.31761	-0.5044	-1.23699	-2.10876	-4.79204	-0.22691	-0.31983	-0.40679	-0.64959	-1.2008	-0.1844	-0.23847	-0.38766	-0.57528	-0.8482	-0.09841	-0.13188	-0.28147	-0.43667	-0.62647	-0.07953	-0.09467	-0.12476	-0.24536	-0.35894
1199	-0.25557	-0.42293	-0.7615	-1.28958	-1.90425	-0.28848	-0.53311	-0.97431	-1.77371	-3.35825	-0.31524	-0.5036	-1.23148	-2.10022	-4.79256	-0.2327	-0.31635	-0.40666	-0.64878	-1.1988	-0.18428	-0.24022	-0.38203	-0.55444	-0.85296	-0.09787	-0.1337	-0.2813	-0.43559	-0.62811	-0.07985	-0.09441	-0.12514	-0.24513	-0.35866
1200	-0.2557	-0.41701	-0.78584	-1.29995	-1.91053	-0.2875	-0.48375	-0.97666	-1.76809	-3.3815	-0.31907	-0.5028	-1.23822	-2.09654	-4.78812	-0.22817	-0.31901	-0.41073	-0.64818	-1.1988	-0.18424	-0.2409	-0.38054	-0.52271	-0.85647	-0.09805	-0.13339	-0.27923	-0.44056	-0.62302	-0.07942	-0.09503	-0.12527	-0.24513	-0.35976
1201	-0.25417	-0.41373	-0.78292	-1.29966	-1.86381	-0.28871	-0.48756	-0.97828	-1.76118	-3.34372	-0.31932	-0.502	-1.23474	-2.09612	-4.794	-0.22639	-0.3193	-0.40893	-0.64751	-1.1908	-0.184	-0.23968	-0.38177	-0.52189	-0.85204	-0.09772	-0.13696	-0.30344	-0.43475	-0.62852	-0.07917	-0.09447	-0.12481	-0.2468	-0.3583
1202	-0.25633	-0.40881	-0.76934	-1.28652	-1.85922	-0.28931	-0.46885	-0.97651	-1.75705	-3.32222	-0.32104	-0.5	-1.23386	-2.10204	-4.81516	-0.22824	-0.32166	-0.40732	-0.6468	-1.1868	-0.18396	-0.23937	-0.37865	-0.56675	-0.85386	-0.09813	-0.13788	-0.29052	-0.43295	-0.62613	-0.07928	-0.09423	-0.12565	-0.24439	-0.36199
1203	-0.25463	-0.41184	-0.75391	-1.28425	-1.91948	-0.29157	-0.46826	-0.97741	-1.75984	-3.33216	-0.32243	-0.5028	-1.22692	-2.13267	-4.80364	-0.2282	-0.32025	-0.41219	-0.64706	-1.182	-0.18356	-0.24521	-0.37779	-0.57434	-0.85283	-0.09867	-0.13183	-0.28838	-0.43218	-0.62637	-0.0793	-0.09503	-0.12506	-0.25202	-0.36104
1204	-0.2553	-0.4136	-0.77224	-1.29854	-2.04438	-0.29261	-0.49349	-0.97367	-1.7645	-3.31597	-0.31896	-0.5112	-1.21172	-2.12798	-4.81308	-0.24068	-0.32561	-0.41346	-0.64665	-1.178	-0.18384	-0.24178	-0.39001	-0.54063	-0.84038	-0.09926	-0.13252	-0.28759	-0.43628	-0.62436	-0.07928	-0.09388	-0.12486	-0.24782	-0.36056
1205	-0.25502	-0.41542	-0.76052	-1.28034	-1.90284	-0.28985	-0.46857	-0.97398	-1.77335	-3.27681	-0.31935	-0.5104	-1.22792	-2.1481	-4.80664	-0.24896	-0.33416	-0.40831	-0.64526	-1.202	-0.1836	-0.24065	-0.37945	-0.57374	-0.83131	-0.09864	-0.13439	-0.28286	-0.43682	-0.63012	-0.07903	-0.09329	-0.12524	-0.24859	-0.36253
1206	-0.25591	-0.4124	-0.77226	-1.28171	-1.88706	-0.29358	-0.49456	-0.97713	-1.7553	-3.30782	-0.31953	-0.5072	-1.22484	-2.12644	-4.80812	-0.22822	-0.32868	-0.40937	-0.64596	-1.1996	-0.18352	-0.24161	-0.38134	-0.54593	-0.81016	-0.09805	-0.1335	-0.28461	-0.43764	-0.62799	-0.07937	-0.09423	-0.12509	-0.24982	-0.36071
1207	-0.25351	-0.41422	-0.75417	-1.2954	-1.9388	-0.28921	-0.4892	-0.97264	-1.75656	-3.31707	-0.31951	-0.5072	-1.21808	-2.10161	-4.81388	-0.22778	-0.31852	-0.4108	-0.64512	-1.19	-0.18328	-0.24113	-0.37166	-0.53056	-0.84386	-0.09854	-0.13403	-0.28419	-0.43892	-0.63043	-0.07882	-0.09503	-0.12471	-0.24992	-0.35966
1208	-0.25411	-0.40492	-0.73167	-1.29244	-1.83178	-0.2892	-0.47212	-0.97674	-1.76279	-3.32348	-0.32062	-0.5048	-1.22033	-2.11583	-4.8066	-0.22524	-0.32079	-0.40835	-0.64432	-1.1844	-0.18332	-0.24139	-0.37301	-0.5233	-0.84066	-0.09805	-0.13821	-0.28449	-0.43839	-0.6304	-0.07895	-0.09452	-0.12458	-0.25049	-0.35997
1209	-0.25513	-0.4115	-0.73802	-1.28687	-1.92066	-0.28783	-0.46352	-0.97431	-1.7611	-3.33608	-0.31678	-0.5032	-1.211	-2.12488	-4.81248	-0.23967	-0.32143	-0.41764	-0.6457	-1.1792	-0.18316	-0.24095	-0.37591	-0.54289	-0.84315	-0.09741	-0.13334	-0.28226	-0.443	-0.62764	-0.07896	-0.09321	-0.12496	-0.2491	-0.35961
1210	-0.25407	-0.41988	-0.7352	-1.285	-2.04674	-0.28905	-0.46551	-0.97418	-1.76497	-3.3765	-0.31915	-0.5024	-1.20137	-2.11583	-4.8104	-0.24429	-0.32168	-0.4097	-0.64256	-1.172	-0.1834	-0.24354	-0.38089	-0.52726	-0.84717	-0.09908	-0.1348	-0.28197	-0.44044	-0.62272	-0.07878	-0.09365	-0.12624	-0.24936	-0.35661
1211	-0.25398	-0.41609	-0.76914	-1.28963	-2.11804	-0.28986	-0.46495	-0.97749	-1.75062	-3.36878	-0.31935	-0.5012	-1.21923	-2.09495	-4.81368	-0.2273	-0.32197	-0.40658	-0.64318	-1.2104	-0.18332	-0.24585	-0.37341	-0.51303	-0.83572	-0.09826	-0.13706	-0.28094	-0.43767	-0.62843	-0.07896	-0.09423	-0.12491	-0.24677	-0.36261
1212	-0.25429	-0.40892	-0.79668	-1.25829	-2.18095	-0.28807	-0.47894	-0.97159	-1.74823	-3.33565	-0.31869	-0.4996	-1.223	-2.08136	-4.79972	-0.22446	-0.31948	-0.40688	-0.64126	-1.2072	-0.1834	-0.24521	-0.37005	-0.55498	-0.84543	-0.09816	-0.13468	-0.27907	-0.43705	-0.62531	-0.07887	-0.09416	-0.12535	-0.24656	-0.36058
1213	-0.25395	-0.40287	-0.82182	-1.29297	-2.23149	-0.29007	-0.46576	-0.97272	-1.76999	-3.33852	-0.31859	-0.4988	-1.2692	-2.0604	-4.80076	-0.22596	-0.32287	-0.40675	-0.6407	-1.202	-0.18348	-0.23876	-0.37089	-0.54626	-0.83741	-0.09777	-0.1338	-0.28039	-0.4348	-0.62792	-0.07878	-0.09431	-0.12604	-0.25128	-0.36027
1214	-0.25431	-0.40302	-0.81419	-1.27844	-2.128	-0.28903	-0.46622	-0.97933	-1.74677	-3.33422	-0.3204	-0.5004	-1.2557	-2.08528	-4.80584	-0.22527	-0.32147	-0.40262	-0.64116	-1.2188	-0.18328	-0.24123	-0.37253	-0.55003	-0.85442	-0.09793	-0.13227	-0.27969	-0.43178	-0.63135	-0.07901	-0.09406	-0.12547	-0.25005	-0.36053
1215	-0.2535	-0.40346	-0.82926	-1.2577	-2.16294	-0.28794	-0.49391	-0.97216	-1.74503	-3.33198	-0.32402	-0.5052	-1.25065	-2.08116	-4.79972	-0.22544	-0.32175	-0.40248	-0.64006	-1.2328	-0.18324	-0.24126	-0.37474	-0.55598	-0.84128	-0.09828	-0.13321	-0.28023	-0.43226	-0.62548	-0.07891	-0.09375	-0.12499	-0.24674	-0.35786
1216	-0.25337	-0.4143	-0.81588	-1.27822	-2.08344	-0.29258	-0.4947	-0.97754	-1.76112	-3.31753	-0.31636	-0.5072	-1.2538	-2.0593	-4.80456	-0.22664	-0.32387	-0.40354	-0.63949	-1.2312	-0.18292	-0.23896	-0.3739	-0.54293	-0.86498	-0.09846	-0.13506	-0.28104	-0.43254	-0.63064	-0.0789	-0.0949	-0.12624	-0.25051	-0.35779
1217	-0.25486	-0.40646	-0.80042	-1.28918	-2.088	-0.28967	-0.46926	-0.97848	-1.7457	-3.31815	-0.31143	-0.5052	-1.22797	-2.09249	-4.80784	-0.22503	-0.32232	-0.40612	-0.64122	-1.2292	-0.18296	-0.24328	-0.38892	-0.5369	-0.85806	-0.09762	-0.13557	-0.28033	-0.42519	-0.62726	-0.07889	-0.09403	-0.12483	-0.24767	-0.35799
1218	-0.25378	-0.41048	-0.79264	-1.26876	-1.99615	-0.2921	-0.46609	-0.97564	-1.75005	-3.34887	-0.3146	-0.5032	-1.23412	-2.1216	-4.80012	-0.22577	-0.32054	-0.40987	-0.64018	-1.2176	-0.183	-0.24827	-0.3959	-0.54699	-0.8555	-0.0991	-0.13357	-0.28297	-0.42972	-0.62648	-0.07877	-0.09359	-0.12435	-0.2469	-0.35963
1219	-0.25485	-0.40435	-0.80163	-1.28244	-2.01014	-0.29052	-0.47998	-0.97162	-1.74862	-3.32834	-0.31381	-0.5084	-1.2261	-2.13134	-4.7932	-0.22885	-0.31933	-0.41086	-0.64107	-1.2048	-0.1828	-0.2425	-0.37802	-0.57351	-0.87	-0.09803	-0.13081	-0.28021	-0.44202	-0.6279	-0.07886	-0.09288	-0.12465	-0.24654	-0.36015
1220	-0.2531	-0.401	-0.78756	-1.28047	-2.05743	-0.29404	-0.46086	-0.97526	-1.74626	-3.35838	-0.31372	-0.5144	-1.21754	-2.09818	-4.79216	-0.22593	-0.33022	-0.40847	-0.64212	-1.1972	-0.18476	-0.23941	-0.37515	-0.57634	-0.85448	-0.09749	-0.13247	-0.28036	-0.43818	-0.61994	-0.07869	-0.09344	-0.12465	-0.24723	-0.36109
1221	-0.25499	-0.41022	-0.79153	-1.2919	-1.98198	-0.29794	-0.48121	-0.97231	-1.75876	-3.31528	-0.31565	-0.5116	-1.20444	-2.1379	-4.7912	-0.2235	-0.33222	-0.40323	-0.64246	-1.1844	-0.1854	-0.25203	-0.37388	-0.55596	-0.8606	-0.09805	-0.13444	-0.2808	-0.43634	-0.62488	-0.07899	-0.09359	-0.12409	-0.24885	-0.35866
1222	-0.25447	-0.40466	-0.80296	-1.29256	-2.05863	-0.2825	-0.46624	-0.9729	-1.74318	-3.32676	-0.32877	-0.5096	-1.20086	-2.12598	-4.79276	-0.22423	-0.32123	-0.40513	-0.6429	-1.1912	-0.18504	-0.24694	-0.37365	-0.56416	-0.84594	-0.09775	-0.13142	-0.28114	-0.43416	-0.64422	-0.07912	-0.09288	-0.12478	-0.24874	-0.35861
1223	-0.25327	-0.40143	-0.79399	-1.30197	-1.9635	-0.28724	-0.48276	-0.97252	-1.75133	-3.36118	-0.31679	-0.508	-1.20742	-2.11673	-4.78844	-0.23704	-0.32131	-0.40566	-0.64505	-1.2092	-0.1844	-0.22972	-0.37658	-0.52878	-0.85232	-0.09816	-0.13168	-0.27855	-0.43631	-0.6538	-0.07907	-0.09388	-0.12524	-0.24923	-0.35951
1224	-0.25513	-0.41681	-0.78338	-1.30006	-1.97081	-0.29846	-0.51532	-0.96995	-1.76274	-3.35987	-0.31772	-0.506	-1.20203	-2.14013	-4.78268	-0.22862	-0.32236	-0.41884	-0.64491	-1.2072	-0.18424	-0.2359	-0.38015	-0.54301	-0.84832	-0.09875	-0.13255	-0.2808	-0.43557	-0.6497	-0.07907	-0.09324	-0.12553	-0.24536	-0.36038
1225	-0.25474	-0.41916	-0.84727	-1.29986	-1.96968	-0.29856	-0.48238	-0.98112	-1.76561	-3.36084	-0.31557	-0.5056	-1.20942	-2.13042	-4.78952	-0.22628	-0.32091	-0.41484	-0.64508	-1.2032	-0.18408	-0.23651	-0.37316	-0.56325	-0.84038	-0.09813	-0.13506	-0.27798	-0.44077	-0.65102	-0.07867	-0.09403	-0.12473	-0.24846	-0.35766
1226	-0.254	-0.42183	-0.99796	-1.31046	-1.94766	-0.28333	-0.49617	-0.97718	-1.75018	-3.31512	-0.31552	-0.5072	-1.21418	-2.13131	-4.79028	-0.22425	-0.32244	-0.41218	-0.65843	-1.2032	-0.18384	-0.24176	-0.36632	-0.55357	-0.84725	-0.09764	-0.1327	-0.27982	-0.43182	-0.65564	-0.07884	-0.09385	-0.12389	-0.24959	-0.35648
1227	-0.2543	-0.41788	-1.00824	-1.29378	-1.88993	-0.2852	-0.53793	-0.9738	-1.76243	-3.31661	-0.31753	-0.508	-1.20762	-2.1482	-4.79044	-0.22341	-0.32331	-0.41259	-0.68586	-1.2152	-0.18364	-0.24464	-0.37482	-0.58135	-0.83951	-0.09757	-0.13216	-0.27719	-0.43444	-0.64624	-0.07858	-0.093	-0.1265	-0.2471	-0.36412
1228	-0.25492	-0.41604	-0.95127	-1.29352	-1.96343	-0.28615	-0.49714	-0.97943	-1.75694	-3.36325	-0.31843	-0.5068	-1.19983	-2.12037	-4.80072	-0.22247	-0.32653	-0.41327	-0.72269	-1.2352	-0.18348	-0.24306	-0.36754	-0.55482	-0.8451	-0.09813	-0.13301	-0.27865	-0.44338	-0.64856	-0.07884	-0.09339	-0.12517	-0.25305	-0.36104
1229	-0.25506	-0.4196	-0.95148	-1.28774	-2.13905	-0.28568	-0.51278	-0.97318	-1.75138	-3.30602	-0.31769	-0.5052	-1.20467	-2.11763	-4.79612	-0.22305	-0.31725	-0.41016	-0.7241	-1.2344	-0.18336	-0.23523	-0.37708	-0.52915	-0.83643	-0.09728	-0.13183	-0.27762	-0.44082	-0.64664	-0.07856	-0.09465	-0.12491	-0.24808	-0.35956
1230	-0.25292	-0.43178	-0.88479	-1.28564	-2.09305	-0.28841	-0.48433	-0.97395	-1.7664	-3.32078	-0.31727	-0.5036	-1.2018	-2.15343	-4.80012	-0.22314	-0.32328	-0.41631	-0.7078	-1.2188	-0.18308	-0.23741	-0.38129	-0.57598	-0.84922	-0.09672	-0.13444	-0.27927	-0.44067	-0.64244	-0.07867	-0.09211	-0.12555	-0.24849	-0.35909
1231	-0.25467	-0.42214	-0.8945	-1.29313	-2.01053	-0.28984	-0.4907	-0.97356	-1.75036	-3.31389	-0.31975	-0.5028	-1.1966	-2.14128	-4.80092	-0.23182	-0.32758	-0.4126	-0.69772	-1.2036	-0.18304	-0.23823	-0.37891	-0.54657	-0.85278	-0.0968	-0.13414	-0.27967	-0.43116	-0.6424	-0.07894	-0.09257	-0.12532	-0.25077	-0.35756
1232	-0.25411	-0.42473	-0.88887	-1.28913	-2.00517	-0.28885	-0.49194	-0.97267	-1.74008	-3.33573	-0.31681	-0.5012	-1.1835	-2.15722	-4.79532	-0.22484	-0.32801	-0.41961	-0.69044	-1.204	-0.18312	-0.24173	-0.38154	-0.53122	-0.83751	-0.09749	-0.13257	-0.2784	-0.42988	-0.64144	-0.07877	-0.09375	-0.12542	-0.25133	-0.35722
1233	-0.255	-0.42001	-0.92244	-1.2845	-2.02288	-0.28498	-0.48158	-0.97444	-1.75384	-3.3079	-0.31808	-0.5012	-1.19552	-2.13826	-4.78728	-0.24078	-0.32159	-0.41602	-0.68432	-1.2288	-0.18284	-0.2383	-0.37881	-0.54217	-0.84689	-0.09652	-0.13286	-0.27937	-0.4306	-0.64613	-0.0787	-0.09341	-0.12527	-0.25395	-0.35507
1234	-0.25647	-0.41809	-0.91372	-1.28932	-1.95984	-0.28541	-0.47975	-0.9954	-1.75464	-3.3369	-0.31586	-0.504	-1.1923	-2.14728	-4.78844	-0.22472	-0.31936	-0.41842	-0.6805	-1.214	-0.18264	-0.2417	-0.39586	-0.54794	-0.82121	-0.09664	-0.13163	-0.27757	-0.42901	-0.64912	-0.07881	-0.09316	-0.12599	-0.25151	-0.35594
1235	-0.25462	-0.41448	-0.83433	-1.3009	-1.99874	-0.28668	-0.478	-1.01603	-1.75838	-3.3082	-0.3233	-0.5032	-1.20193	-2.11242	-4.78592	-0.22551	-0.32162	-0.41218	-0.67682	-1.2208	-0.18236	-0.24243	-0.38213	-0.57452	-0.82485	-0.09682	-0.13224	-0.27791	-0.42619	-0.64008	-0.07867	-0.0929	-0.12481	-0.25348	-0.35492
1236	-0.25495	-0.41632	-0.91421	-1.29752	-1.90082	-0.28668	-0.47868	-1.00768	-1.75961	-3.29482	-0.32345	-0.5024	-1.19776	-2.09505	-4.7872	-0.22706	-0.31973	-0.41731	-0.6739	-1.2044	-0.18244	-0.2463	-0.38591	-0.5495	-0.83572	-0.09762	-0.13183	-0.27695	-0.44628	-0.64705	-0.07894	-0.09293	-0.12496	-0.25261	-0.35745
1237	-0.25528	-0.41299	-0.90084	-1.29857	-2.06794	-0.28604	-0.55016	-1.00437	-1.75754	-3.3101	-0.31726	-0.5012	-1.27669	-2.09748	-4.79312	-0.22279	-0.34425	-0.41539	-0.67153	-1.1908	-0.18228	-0.24212	-0.39024	-0.5157	-0.84381	-0.09716	-0.13245	-0.27858	-0.43752	-0.64395	-0.07936	-0.09244	-0.12442	-0.25213	-0.35517
1238	-0.25766	-0.41081	-0.85301	-1.28522	-1.96948	-0.29139	-0.49892	-0.99104	-1.75349	-3.31333	-0.32247	-0.5008	-1.2955	-2.07724	-4.7874	-0.24709	-0.34148	-0.41835	-0.66917	-1.1984	-0.182	-0.2414	-0.37452	-0.55847	-0.83364	-0.09641	-0.13339	-0.27932	-0.43921	-0.64184	-0.07862	-0.09316	-0.12399	-0.25333	-0.35392
1239	-0.25782	-0.43585	-0.84976	-1.29275	-2.05128	-0.2953	-0.48531	-0.98661	-1.74206	-3.30323	-0.32183	-0.5004	-1.26328	-2.0912	-4.77888	-0.22765	-0.30962	-0.41431	-0.66563	-1.1916	-0.18188	-0.2405	-0.37578	-0.56747	-0.83551	-0.09631	-0.1318	-0.27833	-0.43931	-0.64257	-0.07868	-0.09239	-0.12471	-0.25095	-0.35886
1240	-0.2561	-0.43931	-0.8239	-1.28999	-2.02642	-0.29432	-0.49391	-0.98243	-1.75677	-3.27999	-0.32336	-0.4996	-1.25144	-2.12934	-4.78384	-0.23286	-0.3226	-0.41085	-0.66548	-1.1896	-0.1822	-0.24262	-0.39181	-0.5207	-0.8322	-0.09764	-0.13321	-0.28092	-0.4418	-0.6416	-0.07839	-0.0938	-0.12517	-0.24961	-0.35968
1241	-0.25655	-0.43539	-0.86547	-1.29384	-1.90653	-0.28575	-0.47751	-0.98817	-1.75477	-3.27609	-0.32276	-0.4988	-1.2363	-2.14482	-4.78296	-0.2486	-0.3298	-0.412	-0.66429	-1.186	-0.18192	-0.24286	-0.39441	-0.54557	-0.8361	-0.09826	-0.13014	-0.27709	-0.42998	-0.64683	-0.07934	-0.09372	-0.12542	-0.25333	-0.35748
1242	-0.25573	-0.42816	-0.82064	-1.29446	-2.00897	-0.28628	-0.47519	-0.98879	-1.74923	-3.27209	-0.32204	-0.4972	-1.23894	-2.12762	-4.78124	-0.23472	-0.34161	-0.41256	-0.66223	-1.1708	-0.18196	-0.23762	-0.40168	-0.56181	-0.84402	-0.09826	-0.13116	-0.28036	-0.43567	-0.64264	-0.07921	-0.09313	-0.12414	-0.253	-0.36512
1243	-0.25566	-0.42714	-0.89543	-1.30416	-1.89767	-0.28695	-0.47935	-0.98548	-1.75415	-3.26336	-0.31957	-0.4984	-1.23824	-2.10368	-4.7884	-0.22443	-0.35132	-0.41663	-0.6616	-1.18	-0.18184	-0.23786	-0.39961	-0.55724	-0.83661	-0.0959	-0.13701	-0.3072	-0.44082	-0.63988	-0.07846	-0.0928	-0.12396	-0.25151	-0.36189
1244	-0.25461	-0.41924	-0.88953	-1.29207	-1.81758	-0.28765	-0.47772	-0.98489	-1.76122	-3.2653	-0.31878	-0.5024	-1.24219	-2.07736	-4.77932	-0.22475	-0.33	-0.41537	-0.66164	-1.1736	-0.18172	-0.23935	-0.41115	-0.53291	-0.83264	-0.09693	-0.13565	-0.28644	-0.44331	-0.63901	-0.07835	-0.09326	-0.12512	-0.25433	-0.36058
1245	-0.25604	-0.42486	-0.86742	-1.29761	-1.8795	-0.28852	-0.49195	-0.99107	-1.75912	-3.36253	-0.31895	-0.5004	-1.22653	-2.09133	-4.77248	-0.22476	-0.32296	-0.41245	-0.66	-1.1632	-0.18156	-0.23957	-0.39348	-0.51902	-0.83412	-0.09621	-0.1335	-0.28781	-0.43849	-0.6404	-0.07838	-0.09303	-0.12489	-0.25364	-0.35848
1246	-0.25514	-0.41942	-0.80788	-1.28114	-1.85748	-0.28675	-0.49801	-0.984	-1.74367	-3.31956	-0.31948	-0.4992	-1.22976	-2.1083	-4.78208	-0.22327	-0.3298	-0.42363	-0.65748	-1.1716	-0.18188	-0.24323	-0.39708	-0.53991	-0.83415	-0.09652	-0.1335	-0.28888	-0.43672	-0.64512	-0.07858	-0.09236	-0.12383	-0.25223	-0.3603
1247	-0.25507	-0.42101	-0.8515	-1.29052	-1.83186	-0.2888	-0.47722	-1.00276	-1.75046	-3.3112	-0.32375	-0.4988	-1.22807	-2.12514	-4.78484	-0.22859	-0.34332	-0.42332	-0.65834	-1.1812	-0.18164	-0.24156	-0.41226	-0.52514	-0.80658	-0.09793	-0.13224	-0.28467	-0.43962	-0.64181	-0.07843	-0.09221	-0.12394	-0.25284	-0.35543
1248	-0.25562	-0.42398	-0.88077	-1.28316	-1.85066	-0.28578	-0.47643	-0.98917	-1.7614	-3.30989	-0.32278	-0.4972	-1.23007	-2.09474	-4.7778	-0.22587	-0.32737	-0.41826	-0.65578	-1.1936	-0.18152	-0.24311	-0.4011	-0.55744	-0.83833	-0.096	-0.13327	-0.28226	-0.44848	-0.65486	-0.07831	-0.09283	-0.12383	-0.25136	-0.36191
1249	-0.25424	-0.42972	-0.80358	-1.29292	-1.87332	-0.29806	-0.472	-0.98699	-1.75579	-3.32135	-0.32863	-0.4952	-1.22476	-2.09851	-4.77064	-0.22239	-0.31742	-0.41726	-0.65681	-1.198	-0.18136	-0.24027	-0.39346	-0.55138	-0.84015	-0.09662	-0.13198	-0.28368	-0.43664	-0.63798	-0.07845	-0.09288	-0.12358	-0.25679	-0.36022
1250	-0.2555	-0.4277	-0.9023	-1.27869	-1.87242	-0.28935	-0.4758	-0.97933	-1.75548	-3.30841	-0.32158	-0.4948	-1.2241	-2.10568	-4.79404	-0.22248	-0.32214	-0.41417	-0.65541	-1.194	-0.18124	-0.24781	-0.39496	-0.54801	-0.83956	-0.09741	-0.13311	-0.28435	-0.43938	-0.63472	-0.07869	-0.09234	-0.12476	-0.25371	-0.35584
1251	-0.25414	-0.43567	-0.8739	-1.3038	-2.0664	-0.28466	-0.51492	-0.98697	-1.744	-3.31279	-0.32221	-0.5004	-1.22853	-2.11235	-4.79068	-0.22463	-0.3273	-0.42388	-0.65656	-1.184	-0.18104	-0.23916	-0.39091	-0.52651	-0.8309	-0.09839	-0.13378	-0.28204	-0.44149	-0.63238	-0.07844	-0.09185	-0.12422	-0.25113	-0.3594
1252	-0.25915	-0.43777	-0.84881	-1.27242	-1.95799	-0.28561	-0.5031	-0.97872	-1.75013	-3.3427	-0.32071	-0.5048	-1.22507	-2.08908	-4.78716	-0.23219	-0.32773	-0.41433	-0.65687	-1.1776	-0.18092	-0.2456	-0.39847	-0.55606	-0.84238	-0.09672	-0.13216	-0.2837	-0.43377	-0.6371	-0.07828	-0.09295	-0.12412	-0.25264	-0.35725
1253	-0.25248	-0.44069	-0.84228	-1.26587	-1.98508	-0.28679	-0.47852	-0.98297	-1.75177	-3.32045	-0.31982	-0.504	-1.22594	-2.11832	-4.78784	-0.22375	-0.32669	-0.41139	-0.65592	-1.1856	-0.18088	-0.24287	-0.3947	-0.55848	-0.82136	-0.09698	-0.13329	-0.28297	-0.43892	-0.63998	-0.07833	-0.09175	-0.12391	-0.25382	-0.36038
1254	-0.2538	-0.441	-0.84417	-1.26597	-2.07898	-0.28861	-0.47842	-0.98312	-1.74962	-3.37342	-0.33076	-0.5064	-1.24017	-2.08162	-4.78028	-0.22756	-0.33054	-0.41343	-0.65591	-1.184	-0.18072	-0.23832	-0.40311	-0.52146	-0.83443	-0.09728	-0.13288	-0.28624	-0.4419	-0.63546	-0.07847	-0.09154	-0.12401	-0.25164	-0.35484
1255	-0.25332	-0.43398	-0.84038	-1.2762	-2.10104	-0.28735	-0.4731	-0.98097	-1.75776	-3.36812	-0.32629	-0.5048	-1.2332	-2.10271	-4.77632	-0.22494	-0.32646	-0.41294	-0.65564	-1.176	-0.18056	-0.24128	-0.3999	-0.53716	-0.82472	-0.0981	-0.13116	-0.28231	-0.44433	-0.6382	-0.07837	-0.09195	-0.12363	-0.25074	-0.35771
1256	-0.25432	-0.43526	-0.84202	-1.27754	-2.10038	-0.28659	-0.47358	-0.97779	-1.74716	-3.41025	-0.31305	-0.5036	-1.23642	-2.102	-4.77984	-0.22858	-0.32872	-0.41071	-0.65647	-1.1916	-0.18044	-0.24701	-0.39503	-0.56167	-0.83172	-0.09634	-0.1328	-0.28433	-0.44505	-0.63969	-0.07868	-0.09216	-0.12314	-0.25169	-0.35548
1257	-0.2538	-0.42906	-0.77193	-1.27276	-2.04974	-0.29072	-0.48514	-0.98094	-1.74985	-3.38424	-0.31877	-0.5036	-1.23463	-2.12226	-4.77508	-0.2293	-0.32625	-0.41267	-0.65522	-1.1912	-0.18072	-0.24079	-0.40376	-0.54138	-0.8257	-0.09646	-0.13211	-0.28004	-0.43926	-0.63095	-0.08026	-0.09334	-0.12335	-0.24979	-0.353
1258	-0.25794	-0.4275	-0.79348	-1.28395	-1.96968	-0.28833	-0.47904	-0.98776	-1.74964	-3.37755	-0.31741	-0.5012	-1.23046	-2.11368	-4.78496	-0.2622	-0.32485	-0.40838	-0.6536	-1.1928	-0.18048	-0.23946	-0.40056	-0.51376	-0.84069	-0.09641	-0.1328	-0.28068	-0.44515	-0.6355	-0.07874	-0.09293	-0.12424	-0.25241	-0.35753
1259	-0.25197	-0.4259	-0.82111	-1.28948	-1.97414	-0.28886	-0.53735	-0.98604	-1.74831	-3.36071	-0.31961	-0.5	-1.23294	-2.09792	-4.76936	-0.25745	-0.33006	-0.41354	-0.65495	-1.222	-0.1808	-0.24141	-0.38597	-0.53368	-0.81749	-0.09728	-0.13137	-0.28043	-0.43834	-0.63495	-0.07859	-0.09257	-0.12424	-0.24797	-0.35484
1260	-0.25335	-0.42455	-0.79586	-1.28113	-1.95986	-0.28649	-0.53562	-0.97754	-1.76051	-3.34867	-0.3169	-0.498	-1.23361	-2.13226	-4.77744	-0.23585	-0.33426	-0.41389	-0.66291	-1.2256	-0.18056	-0.23822	-0.38864	-0.52212	-0.82749	-0.09831	-0.1306	-0.28119	-0.445	-0.63226	-0.07854	-0.09208	-0.12424	-0.25233	-0.35827
1261	-0.2529	-0.4306	-0.78774	-1.28665	-1.93039	-0.28842	-0.49696	-0.981	-1.74377	-3.36058	-0.31786	-0.4972	-1.2284	-2.10986	-4.77984	-0.23634	-0.32447	-0.414	-0.66657	-1.2204	-0.18016	-0.24007	-0.38897	-0.5352	-0.83948	-0.09711	-0.1315	-0.2802	-0.43544	-0.6346	-0.07832	-0.09206	-0.12414	-0.25095	-0.35535
1262	-0.25277	-0.4208	-0.75271	-1.28837	-1.96199	-0.28858	-0.4835	-0.98338	-1.745	-3.35167	-0.3169	-0.5	-1.23148	-2.06335	-4.786	-0.2353	-0.3194	-0.41494	-0.66859	-1.214	-0.17992	-0.23871	-0.39561	-0.56366	-0.83354	-0.09841	-0.13409	-0.27828	-0.437	-0.6337	-0.07876	-0.09216	-0.12373	-0.25423	-0.3532
1263	-0.25308	-0.41783	-0.77385	-1.29049	-2.05082	-0.29109	-0.476	-0.97477	-1.7461	-3.3173	-0.31742	-0.5024	-1.22387	-2.08449	-4.785	-0.23415	-0.32212	-0.41206	-0.66968	-1.2096	-0.17988	-0.24365	-0.38703	-0.53787	-0.82674	-0.09687	-0.1306	-0.2789	-0.43434	-0.64675	-0.07819	-0.0927	-0.12419	-0.24964	-0.3572
1264	-0.25479	-0.4236	-0.7853	-1.2863	-2.03011	-0.28742	-0.47162	-0.97613	-1.74813	-3.31325	-0.31798	-0.5008	-1.22746	-2.09994	-4.789	-0.23428	-0.32289	-0.40941	-0.67179	-1.196	-0.17972	-0.24171	-0.38641	-0.5337	-0.81629	-0.09672	-0.13229	-0.27717	-0.44723	-0.64049	-0.07914	-0.0918	-0.12368	-0.24849	-0.3532
[truncated: 2,336 more rows]

## Sheet: Supplementary Figure 31
Supplementary Figure 31
	14N2	15N2
Time (s)	Current density (mA cm-2)	Current density (mA cm-2)
1	-2.05228	-1.16786
2	-1.93033	-1.1201
3	-1.77156	-1.06529
4	-1.67797	-1.04604
5	-1.58417	-0.97592
[truncated: 3,595 more rows]

## Sheet: Supplementary Figure 35a-f
Supplementary Figure 35a-f
[truncated: 4,297 more rows]

[truncated: 4 more sheets: Supplementary Figure 35g, Supplementary Figure 35h, Supplementary Figure 38a, Supplementary Figure 41]
